# Supplementary material for: Streptococcus ruminantium-associated sheep mastitis outbreak detected in Italy is distinct from bovine isolates
Source: Vet Res. 2023 Dec 12;54:118. doi: 10.1186/s13567-023-01248-9 (PMC10717183; doi:10.1186/s13567-023-01248-9)
Supplement: Supplementary file 2 — Additional file 2: Isolates used in this study and their relevant information including MIC and MIC breakpoints. [file 13567_2023_1248_MOESM2_ESM.xlsx]

## Sheet: Legend
Sheet	Description
Additional file 2	Isolates used in this study and their relevant information
M.I.C	MICs of each isolate from this study
Additional file 2 column	Description
Isolate	Name of isolate, strain or associated biosample ID
Species	Species of isolate
PopPUNK_cluster	Assigned PopPUNK cluster of isolate
Year	Year isolate was isolated
Location	Location the isolate was isolated from
Region	Region the isolate was isolated from
Source	Source the isolate was isolated from
Isolation_site	Site of isolation
Healthy_disease	Whether the host was healthy or diseased
Assembled_in_this_study	Whether the assembly was perfomed in this study or not
Biosample	Biosample accession of the genome
Assembly_accession	Assembly accession of the genome
Complete	Whether the assembly was complete with long reads or not
Long_read_accession	Accession of the long reads
Short_read_accession	Accession of the short reads
GFA_dead_ends	Number of Graphical Fragment Assembly dead ends for assembly
Contigs	Number of contigs for assembly
Size_bp	Size of assembly in base pairs (bp)
N50	N50 of assembly in base pairs (bp)
Specific_sheep_number	Specific sheep number that isolate was isolated from
Reference	Publication reference for isolate (if any)
orig_isolate_name	The original, depreciated isolate name
M.I.C column	Description
Isolate	Name of isolate, strain or associated biosample ID
AUG2	amoxicillin/clavulanic acid 2:1 ratio
ENRO	enrofloxacin
FAZ	cefazolin
XNL	ceftiofur
ERY	erythromycin
FFN	florfenicol
TET	tetracycline
KAN HL	kanamycin High Level
KAN	kanamycin
TBR	trimethoprim/sulfadiazine
OXA+	oxacillin+2%NaCl
RIF	rifampin
FIS	sulfisoxazole
AMP	ampicillin
TIL	tilmicosin
PEN	penicillin

## Sheet: Additional file 2
Isolate	Species	PopPUNK_cluster	Year	Location	Source	Isolation_site	Healthy_disease	BioProject	Biosample	Assembly_accession	Complete	Long_read_accession	Short_read_accession	Assembled_in_this_study	GFA_dead_ends	Contigs	Size_bp	N50	Specific_sheep_number	Reference	orig_isolate_name
GUT-187	Streptococcus ruminantium	20	1991	Japan	Cow	Heart	Endocarditis		SAMD00097183	GCF_003609975.1	Yes	NOT PROVIDED	NOT PROVIDED	No	0	1	2090539	2090539	NA	https://doi.org/10.1093/gbe/evy078	GUT-187
GUT-189	Streptococcus ruminantium	19	1993	Japan	Cow	Heart	Endocarditis		SAMD00429433	GCF_021654555.1	Yes	DRR332830	DRR332822	Yes	0	1	2081181	2081181	NA	https://doi.org/10.1128/mra.01248-21	GUT-189
GUT-184	Streptococcus ruminantium	21	2003	Japan	Cow	Heart	Endocarditis		SAMD00429432	GCF_021654535.1	Yes	DRR332829	DRR332821	Yes	0	1	2115239	2115239	NA	https://doi.org/10.1128/mra.01248-21	GUT-184
GUT-183	Streptococcus ruminantium	22	2001	Japan	Cow	Heart	Endocarditis		SAMD00429431	GCF_021654515.1	Yes	DRR332828	DRR332820	Yes	0	1	2175319	2175319	NA	https://doi.org/10.1128/mra.01248-21	GUT-183
DAT741	Streptococcus ruminantium	30	2011	Japan	Cow	Heart	Endocarditis		SAMN06272698	GCF_009866825.1	Yes	NOT PROVIDED	NOT PROVIDED	No	0	1	2105284	2105284	NA	https://doi.org/10.1186/s13567-019-0708-1	DAT741
DTK364	Streptococcus ruminantium	27	2008	Japan	Cow	Heart	Endocarditis		SAMD00041450	GCF_009731275.1	No	NOT PROVIDED	NOT PROVIDED	No	NA	58	2088381	119847	NA	https://doi.org/10.1186/s13567-019-0708-1	DTK364
DTK390	Streptococcus ruminantium	24	2014	Japan	Cow	Heart	Endocarditis		SAMD00041452	GCF_009731315.1	No	NOT PROVIDED	NOT PROVIDED	No	NA	50	2098663	110097	NA	https://doi.org/10.1186/s13567-019-0708-1	DTK390
DTK285	Streptococcus ruminantium	3	2005	Japan	Cow	Liver abscess	Death		SAMD00041446	GCF_009731195.1	No	NOT PROVIDED	NOT PROVIDED	No	NA	61	2039507	70535	NA	https://doi.org/10.1186/s13567-019-0708-1	DTK285
DTK284	Streptococcus ruminantium	3	2011	Japan	Cow	Pulmonary abscess	Respiratory symptom		SAMD00041444	GCF_009731155.1	No	NOT PROVIDED	NOT PROVIDED	No	NA	63	2036322	70511	NA	https://doi.org/10.1186/s13567-019-0708-1	DTK284
MO347	Streptococcus ruminantium	18	2013	Japan	Cow	Lung	Respiratory symptom		SAMD00041447	GCF_009731215.1	No	NOT PROVIDED	NOT PROVIDED	No	NA	49	1982504	93019	NA	https://doi.org/10.1186/s13567-019-0708-1	MO347
DTK360	Streptococcus ruminantium	28	2012	Japan	Cow	Lung	Pneumonia		SAMD00041448	GCF_009731235.1	No	NOT PROVIDED	NOT PROVIDED	No	NA	40	2133849	142469	NA	https://doi.org/10.1186/s13567-019-0708-1	DTK360
DTK397	Streptococcus ruminantium	23	2014	Japan	Cow	Lung	Pneumonia		SAMD00041449	GCF_009731255.1	No	NOT PROVIDED	NOT PROVIDED	No	NA	47	2074882	150587	NA	https://doi.org/10.1186/s13567-019-0708-1	DTK397
DTK366	Streptococcus ruminantium	26	2009	Japan	Cow	Lung	Bronchial pneumonia		SAMD00041445	GCF_009731175.1	No	NOT PROVIDED	NOT PROVIDED	No	NA	63	2114492	96201	NA	https://doi.org/10.1186/s13567-019-0708-1	DTK366
DAT837	Streptococcus ruminantium	29	1992	Japan	Cow	Lung	Pneumonia		SAMD00041443	GCF_009731135.1	No	NOT PROVIDED	NOT PROVIDED	No	NA	68	2293376	88089	NA	https://doi.org/10.1186/s13567-019-0708-1	DAT837
YS-2	Streptococcus ruminantium	8	2012	Japan	Cow	Tonsil	Gastroenteritis		SAMD00041436	GCF_009730995.1	No	NOT PROVIDED	NOT PROVIDED	No	NA	40	2110826	139198	NA	https://doi.org/10.1186/s13567-019-0708-1	YS-2
DTK377	Streptococcus ruminantium	25	2013	Japan	Cow	Oral cavity	Healthy		SAMD00041442	GCF_009731115.1	No	NOT PROVIDED	NOT PROVIDED	No	NA	40	2110038	128817	NA	https://doi.org/10.1186/s13567-019-0708-1	DTK377
YS-30	Streptococcus ruminantium	7	2012	Japan	Cow	Tonsil	Healthy		SAMD00041437	GCF_009731015.1	No	NOT PROVIDED	NOT PROVIDED	No	NA	41	2122502	121264	NA	https://doi.org/10.1186/s13567-019-0708-1	YS-30
YS-49	Streptococcus ruminantium	6	2012	Japan	Cow	Tonsil	Healthy		SAMD00041438	GCF_009731035.1	No	NOT PROVIDED	NOT PROVIDED	No	NA	40	2088090	120177	NA	https://doi.org/10.1186/s13567-019-0708-1	YS-49
YS-92	Streptococcus ruminantium	5	2012	Japan	Cow	Tonsil	Healthy		SAMD00041433	GCF_009730935.1	No	NOT PROVIDED	NOT PROVIDED	No	NA	43	2095801	96904	NA	https://doi.org/10.1186/s13567-019-0708-1	YS-92
YS-98	Streptococcus ruminantium	4	2012	Japan	Cow	Tonsil	Healthy		SAMD00041439	GCF_009731055.1	No	NOT PROVIDED	NOT PROVIDED	No	NA	45	2016309	115703	NA	https://doi.org/10.1186/s13567-019-0708-1	YS-98
YS-105	Streptococcus ruminantium	12	2012	Japan	Cow	Tonsil	Healthy		SAMD00041434	GCF_009730955.1	No	NOT PROVIDED	NOT PROVIDED	No	NA	156	2068361	31794	NA	https://doi.org/10.1186/s13567-019-0708-1	YS-105
YS-112	Streptococcus ruminantium	11	2012	Japan	Cow	Tonsil	Healthy		SAMD00041440	GCF_009731075.1	No	NOT PROVIDED	NOT PROVIDED	No	NA	44	2071801	113951	NA	https://doi.org/10.1186/s13567-019-0708-1	YS-112
YS-133	Streptococcus ruminantium	10	2012	Japan	Cow	Tonsil	Healthy		SAMD00041435	GCF_009730975.1	No	NOT PROVIDED	NOT PROVIDED	No	NA	40	2070221	146373	NA	https://doi.org/10.1186/s13567-019-0708-1	YS-133
YS-157	Streptococcus ruminantium	9	2012	Japan	Cow	Tonsil	Healthy		SAMD00041441	GCF_009731095.1	No	NOT PROVIDED	NOT PROVIDED	No	NA	31	2052867	197388	NA	https://doi.org/10.1186/s13567-019-0708-1	YS-157
OM2627	Streptococcus ruminantium	2	2022	Sardinia, Italy	Sheep	Milk	Mastitis	PRJNA1009676	SAMN37159835	JAVIBP000000000	No	NA	SRR25764604	Yes	4	186	2161899	63002	2627	This study	001
OM6843	Streptococcus ruminantium	1	2022	Sardinia, Italy	Sheep	Milk	Mastitis	PRJNA1009676	SAMN37159836	JAVIBQ000000000	No	NA	SRR25764603	Yes	1	213	2162678	46736	6843	This study	002
OM671	Streptococcus ruminantium	1	2022	Sardinia, Italy	Sheep	Milk	Mastitis	PRJNA1009676	SAMN37159837	JAVIBR000000000	No	NA	SRR25764595	Yes	2	240	2166590	45119	671	This study	003
OM8464	Streptococcus ruminantium	1	2022	Sardinia, Italy	Sheep	Milk	Mastitis	PRJNA1009676	SAMN37159838	JAVIBS000000000	No	NA	SRR25764594	Yes	0	148	2175051	50984	8464	This study	004
OM8206	Streptococcus ruminantium	1	2022	Sardinia, Italy	Sheep	Milk	Mastitis	PRJNA1009676	SAMN37159839	JAVIBT000000000	No	NA	SRR25764593	Yes	0	140	2172866	59567	8206	This study	005
OM2605	Streptococcus ruminantium	1	2022	Sardinia, Italy	Sheep	Milk	Mastitis	PRJNA1009676	SAMN37159840	JAVIBU000000000	No	NA	SRR25764592	Yes	1	106	2157317	92559	2605	This study	006
OM8477	Streptococcus ruminantium	1	2022	Sardinia, Italy	Sheep	Milk	Mastitis	PRJNA1009676	SAMN37159841	JAVIBV000000000	No	NA	SRR25764591	Yes	2	77	2157908	92594	8477	This study	007
OM6740	Streptococcus ruminantium	1	2022	Sardinia, Italy	Sheep	Milk	Mastitis	PRJNA1009676	SAMN37159842	JAVIBW000000000	No	NA	SRR25764590	Yes	5	113	2172048	84556	6740	This study	008
OM6730	Streptococcus ruminantium	1	2022	Sardinia, Italy	Sheep	Milk	Mastitis	PRJNA1009676	SAMN37159843	JAVIBX000000000	No	NA	SRR25764589	Yes	1	228	2163887	40397	6730	This study	009
OM1519	Streptococcus ruminantium	1	2022	Sardinia, Italy	Sheep	Milk	Mastitis	PRJNA1009676	SAMN37159844	JAVIBY000000000	No	NA	SRR25764588	Yes	2	253	2164878	40393	1519	This study	010
OM2622	Streptococcus ruminantium	2	2022	Sardinia, Italy	Sheep	Milk	Mastitis	PRJNA1009676	SAMN37159845	JAVIBZ000000000	No	NA	SRR25764602	Yes	4	134	2162307	54900	2622	This study	011
OM2616	Streptococcus ruminantium	1	2022	Sardinia, Italy	Sheep	Milk	Mastitis	PRJNA1009676	SAMN37159846	JAVICA000000000	No	NA	SRR25764601	Yes	7	105	2163493	84760	2616	This study	012
OM1195	Streptococcus ruminantium	17	2011	Sardinia, Italy	Sheep	Milk	Mastitis	PRJNA1009676	SAMN37159847	JAVICB000000000	No	NA	SRR25764600	Yes	0	402	2070904	21774	Unknown	This study	1195
OM2067	Streptococcus ruminantium	16	2014	Sardinia, Italy	Sheep	Milk	Mastitis	PRJNA1009676	SAMN37159848	JAVICC000000000	No	NA	SRR25764599	Yes	0	466	2074200	19130	Unknown	This study	2067
OM2267	Streptococcus ruminantium	15	2015	Sardinia, Italy	Sheep	Milk	Mastitis	PRJNA1009676	SAMN37159849	JAVICD000000000	No	NA	SRR25764598	Yes	0	633	2164601	15128	Unknown	This study	2267
OM2774	Streptococcus ruminantium	14	2016	Sardinia, Italy	Sheep	Milk	Mastitis	PRJNA1009676	SAMN37159850	JAVICE000000000	No	NA	SRR25764597	Yes	1	325	2037271	28644	Unknown	This study	2774
OM3442	Streptococcus ruminantium	13	2017	Sardinia, Italy	Sheep	Milk	Mastitis	PRJNA1009676	SAMN37159851	JAVICF000000000	No	NA	SRR25764596	Yes	1	373	2139926	22793	Unknown	This study	3442

## Sheet: M.I.C.
	Minimal Inhibitory Concentrations (M.I.C., µg/mL) obtained using Sensititre ITISVET8 plate																				M.I.C. VALUES DISTRIBUTION
Isolate	AUG2	ENRO	FAZ	XNL	ERY	FFN	TET	KAN HL	KAN	TBR	OXA+	RIF	CLI	FIS	AMP	TIL	PEN	Specific_sheep_number			Antibiotic	MIC Breakpoints (µg/mL)			Refences
OM2627	≤ 0.25/0.12	0.5	≤ 0.25	≤ 0.25	≤ 0.03	≤ 2	0.5	≤ 250	> 32	≤ 0.12/2.38	≤ 0.25	≤ 0.06	≤ 0.5	≤128	≤ 0.03	≤ 8	≤ 0.03	2627				S	I	R
OM6843	≤ 0.25/0.12	0.5	≤ 0.25	≤ 0.25	≤ 0.03	≤ 2	0.5	≤ 250	> 32	≤ 0.12/2.38	≤ 0.25	≤ 0.06	≤ 0.5	≤128	≤ 0.03	≤ 8	≤ 0.03	6843			AUG2	≤ 0.25/0.12	0.5/0.25	≥ 1/0.5	[17]
OM671	≤ 0.25/0.12	0.5	≤ 0.25	≤ 0.25	≤ 0.03	≤ 2	0.5	≤ 250	> 32	≤ 0.12/2.38	≤ 0.25	≤ 0.06	≤ 0.5	≤128	≤ 0.03	≤ 8	≤ 0.03	671			ENRO	≤ 0.5	1	≥ 2	[17]
OM8464	≤ 0.25/0.12	0.5	≤ 0.25	≤ 0.25	≤ 0.03	≤ 2	0.5	≤ 250	> 32	≤ 0.12/2.38	≤ 0.25	≤ 0.06	≤ 0.5	≤128	≤ 0.03	≤ 8	≤ 0.03	8464			FAZ	≤ 2	4	≥ 8	[17]
OM8206	≤ 0.25/0.12	0.5	≤ 0.25	≤ 0.25	≤ 0.03	≤ 2	0.5	≤ 250	> 32	≤ 0.12/2.38	≤ 0.25	≤ 0.06	≤ 0.5	≤128	≤ 0.03	≤ 8	≤ 0.03	8206			XNL	≤ 2	4	≥ 8	[17]
OM2605	≤ 0.25/0.12	0.5	≤ 0.25	≤ 0.25	≤ 0.03	≤ 2	0.5	≤ 250	> 32	≤ 0.12/2.38	≤ 0.25	≤ 0.06	≤ 0.5	≤128	≤ 0.03	≤ 8	≤ 0.03	2605			ERY	≤ 0.25		> 0.25	[18]
OM8477	≤ 0.25/0.12	0.5	≤ 0.25	≤ 0.25	≤ 0.03	≤ 2	0.5	≤ 250	> 32	≤ 0.12/2.38	≤ 0.25	≤ 0.06	≤ 0.5	≤128	≤ 0.03	≤ 8	≤ 0.03	8477			FFN	≤ 2	4	≥ 8	[17]
OM6740	≤ 0.25/0.12	0.5	≤ 0.25	≤ 0.25	≤ 0.03	≤ 2	0.5	≤ 250	> 32	≤ 0.12/2.38	≤ 0.25	≤ 0.06	≤ 0.5	≤128	≤ 0.03	≤ 8	≤ 0.03	6740			TET	0.5	1	≥ 2	[17]
OM6730	≤ 0.25/0.12	0.5	≤ 0.25	≤ 0.25	≤ 0.03	≤ 2	0.5	≤ 250	> 32	≤ 0.12/2.38	≤ 0.25	≤ 0.06	≤ 0.5	≤128	≤ 0.03	≤ 8	≤ 0.03	6730			KAN HL	ND	ND	ND
OM1519	≤ 0.25/0.12	0.5	≤ 0.25	≤ 0.25	≤ 0.03	≤ 2	0.5	≤ 250	> 32	≤ 0.12/2.38	≤ 0.25	≤ 0.06	≤ 0.5	≤128	≤ 0.03	≤ 8	≤ 0.03	1519			KAN	ND	ND	ND
OM2622	≤ 0.25/0.12	0.5	≤ 0.25	≤ 0.25	≤ 0.03	≤ 2	0.5	≤ 250	> 32	≤ 0.12/2.38	≤ 0.25	≤ 0.06	≤ 0.5	≤128	≤ 0.03	≤ 8	≤ 0.03	2622			TBR	≤ 1		> 2	[18]
OM2616	≤ 0.25/0.12	0.5	≤ 0.25	≤ 0.25	≤ 0.03	≤ 2	0.5	≤ 250	> 32	≤ 0.12/2.38	≤ 0.25	≤ 0.06	≤ 0.5	≤128	≤ 0.03	≤ 8	≤ 0.03	2616			OXA+	ND	ND	ND
OM1195	≤ 0.25/0.12	0.5	≤ 0.25	≤ 0.25	≤ 0.03	≤ 2	0.5	≤ 250	> 32	≤ 0.12/2.38	≤ 0.25	≤ 0.06	≤ 0.5	≤128	≤ 0.03	≤ 8	≤ 0.03	Unknown			RIF	≤ 0.06		> 0.06	[18]
OM2067	≤ 0.25/0.12	0.5	≤ 0.25	≤ 0.25	≤ 0.03	≤ 2	0.5	≤ 250	> 32	≤ 0.12/2.38	≤ 0.25	≤ 0.06	≤ 0.5	≤128	≤ 0.03	≤ 8	≤ 0.03	Unknown			CLI	≤ 0.5	1-2	≥ 4	[17]
OM2267	≤ 0.25/0.12	0.5	≤ 0.25	≤ 0.25	≤ 0.03	≤ 2	0.5	≤ 250	> 32	≤ 0.12/2.38	≤ 0.25	≤ 0.06	≤ 0.5	≤128	≤ 0.03	≤ 8	≤ 0.03	Unknown			FIS	ND	ND	ND
OM2774	≤ 0.25/0.12	0.5	≤ 0.25	≤ 0.25	≤ 0.03	≤ 2	0.5	≤ 250	> 32	≤ 0.12/2.38	≤ 0.25	≤ 0.06	≤ 0.5	≤128	≤ 0.03	≤ 8	≤ 0.03	Unknown			AMP	≤ 0.5	1	≥2	[17]
OM3442	≤ 0.25/0.12	0.5	≤ 0.25	≤ 0.25	≤ 0.03	≤ 2	0.5	≤ 250	> 32	≤ 0.12/2.38	≤ 0.25	≤ 0.06	≤ 0.5	≤128	≤ 0.03	≤ 8	≤ 0.03	Unknown			TIL	ND	ND	ND	[17]
																					PEN	≤ 0.25	0.5	≥1	[17]
																					S= susceptible
																					I= intermediate (CLSI)
																					I= susceptible, increased exposure (EUCAST)
																					R=resistant
																					ND=no data/not determined
