# Supplementary material for: Streptococcus ruminantium-associated sheep mastitis outbreak detected in Italy is distinct from bovine isolates
Source: Vet Res. 2023 Dec 12;54:118. doi: 10.1186/s13567-023-01248-9 (PMC10717183; doi:10.1186/s13567-023-01248-9)
Supplement: Supplementary file 3 — Additional file 3: Protein fasta file of all putative virulence factors used in this analysis. [file 13567_2023_1248_MOESM3_ESM.txt]

>AAD24451.1 Cps2E [Streptococcus suis]
MNIEIGYRQTKLALFDMIAVTISAILTSHIPNADLNRSGIFIIMMVHYFAFFISRMPVEFEYRGNLIEFE
KTFNYSIIFVIFLMAVSFMLENNFALSRRGAVYFTLINFVLVYLFNVIIKQFKDSFLFSTTYQKKTILIT
TAELWENMQVLFESDILFQKNLVALVILGTEIDKINLPLPLYYSVEEAIGFSTREVVDYVFINLPSEYFD
LKQLVSDFELLGIDVGVDINSFGFTVLKNKKIQMLGDHSIVTFSTNFYKPSHIWMKRLLDILGAVVGLII
SGIVSILLIPIIRRDGGPAIFAQKRVGQNGRIFTFYKFRSMFVDAEVRKKELMAQNQMQGGMFKMDNDPR
ITPIGHFIRKTSLDELPQFYNVLIGDMSLVGTRPPTVDEFEKYTPSQKRRLSFKPGITGLWQVSGRSDIT
DFNEVVRLDLTYIDNWTIWSDIKILLKTVKVVLLREGGQ

>AAD24452.1 Cps2F [Streptococcus suis]
MRTVYIIGSKGIPAKYGGFETFVEKLTEYQKDKSINYFVACTRENSAKSDITGEVFEHNGATCFNIDVPN
IGSAKAILYDIMALKKSIEIAKDRNDTSPIFYILACRIGPFIYLFKKQIESIGGQLFVNPDGHEWLREKW
SYPVRQYWKFSESLMLKYADLLICDSKNIEKYIHEDYRKYAPETSYIAYGTDLDKSRLSPTDSVVREWYK
EKEISENDYYLVVGRFVPENNYEVMIREFMKSYSRKDFVLITNVEHNSFYEKLKKETGFDKDKRIKFVGT
VYNQELLKYIRENAFAYFHGHEVGGTNPSLLEALSSTKLNLLLDVGFNREVGEEGAKYWNKDNLHRVIDS
CEQLSQEQINDMDSLSTKQVKERFSWDFIVDEYEKLFKG

>AAM78179.1 RevS [Streptococcus suis]
MLNIFVLEDDFFQQSRLENAIRQCVEETSVRYKFLEVFGKPNQLLESIEEAGNHQFFFLDIEIKGEEKKG
MEIAKEIRARDPYAVIVFVTTHSEFMPVTYRYQVSALDFIDKGLEDSDFQKAVSDVLVHAFENIDHTVAE
NSFVYKTETAHIQVPFSDILYFENHQRFIKSF

>AAY78938.3 arcD [Streptococcus suis]
MSEKVKKGFKLPSSYTILMLIIAFMAVMTWVIPAGQYQVDEAGRLVAGTYEKVAQNPQGIYDVFMAPVRA
MLGHGATEAAINVAFFIIMVGAFLGVVNETGALDVGIASIVKRFKGREKMLIYILMPLFALGGSTYGMGE
ETMAFFPLLVPVMMAVGFDSITGVAIILLGSQIGCLASTVNPFATVVASDAAGVSVADGMIWRFVFFVVI
LAMGVLFVANYAEKVKNDPTKSLVYKQREADMQHFNVAATQEVNAELSPAQKRVLWVFVLTFVLMICSFI
PWEDLGVTIFTQFNDWLIGLPFIGQVIGSSTAALGTWYFPEGAMLFGIAGIVVGLVYGMSEERLVKSFMF
GAADIFSVALICAIARGIQVIMNDGMITATILHMGEEGLQGLSSQVFIILTYLFYLPMSFLIPSSSGLAG
ASMGIMAPLGEFVNVPASLVITAFQAASGLLNLVAPTSGIVMGALALGRVEIGTWYKFVGKLIVGIMIAS
IAILVIATFF

>ABP89124.1 Predicted metalloendopeptidase [Streptococcus suis 05ZYH33]
MTACGTSNSSAPKAGEATPQTDFHSYINAQWLKNTKLGAGESQIDNLSQLSEKTQEAIQEMIDQLDMDYS
KLQAGSDEKKLIDFYRLAADFDTRNKLGLEPIKPYLEEIKKASTMEELNKILVALYGKNIRNLLHINVTQ
DIKDSNKNTIYVDPHELSFPKENYDGTDEFSLKNQKAFKAYLQEVFSLSGETSKEASSKADLLFNLEKEM
AAVQRPKEEANNFEAMYNEKTWDEVKALVPNLPIAELVSELGLQNAPTTVVSDPDALKNLNELYQEKNLD
ALKALLQYRVIAHYNAYLSSNLIEAKAKYDGVATGAVDTPSQKEVAQAAIDANFSDMIGKVYVKHHFSEE
SKANILSMVQEIKATYAERIKAVQWMSEETKMRALKKLDTLVVKIGYPDQWKDYSQLAIQSKEEGGSLLS
NFDMVKTLELREEMGQFGKPFDKSQFGMPSHTVNAYYSPTNNEIVFPAGILQAPLYDPKASPEENLGGIG
AVIGHEISHAFDKAGSQFDEKGNLVNWWKPEDLEKFNKKVQQAADIYSKLEVAPGYYVNGEISTGEIMAD
LGGLTVAIDIAQKKGYDTKKVFESYGKAWREVTTKEFAIANMQRRTSTS

>ABP89164.1 Uncharacterized protein conserved in bacteria [Streptococcus suis 05ZYH33]
METANKKFRYSIRKFKVGVGSVLIATCLLGAGVSTPTAFATTETSTATQVEAMAKVEEVQKLVKELEKEL
GELDKVPSYGDAQDYSYQKALWEEFLRIGKDNMDYASKMKADDKFFHKVKGDLNDFKYQIKVENYIRQVA
ELRKKYPGDNTIEEEYNAHLKQDEGKSIASQEGATLRDYVDREASEAMGRIKQRVAELEKSKQPQPSPAD
EPAPAPKEEETPAPKEEDTPAPDAAPAPAPTPEVDPAPTPIPDTPKAEEEAPTPVPDTPAPKEDEVPAPI
PDAPTPKVEEETQEPKTEEKAPETKEETPTPVPDTPAPKEDEVPAPMPDAPAPKAEEEVPAPTPMPETPM
DKPKTDKVESDKQMPEAKQPEMEQPKAEDMPKEEMPKSEQPKSEDSAPKTAVPEVAPKTAEKPKLDFTTK
ERKVEEALPIKEEIRYDASLPLGKSYLLQEGKAGKKVSVYQDVIVDGKVVATNLLSETVVEGQNRILVKG
SLEMKKEEVKTTPSVQSNPTLSHKGAPSANKATLPATGEQRNNLALVGLGLAGISLAVVATAINKKSKDQ
I

>ABP89240.1 Translation initiation factor 2 (IF-2; GTPase) [Streptococcus suis 05ZYH33]
MGKCINLYFKKEPIMSKQKVVSSLLLSTVVLGGLAFYSTTTVKAESLEPDVTSVNASDATNKPVVPNEEG
GDFLAEEELEDDDTLEEELNEKAEEVTEPSSPEALLQPRAMMSDSETSGMEEIPMNDEPSDNTEEKVEKQ
QSPLIQTSNADYKSGKDQEKLRTSVSINLLKAEEGQIQWKVTFDTSEWSFNVKHGGVYFILPNGLDLTKI
VDNNQHDITASFPTDINDYRNSGQEKYRFFSSKQGLDNENGFNSQWNWSAGQANPSETVNSWKSGNRLSK
IYFINQITDTTELTYTLTAKVTEPNQQSFPLLAVMKSFTYTNSKSTEVTSLGAREITLEKEKTLPPKENP
KPEPEAPKPDAPQAPSAPESPTEEPKKEDAPAPSTPEKQPEVPESPNPETPDAPSTPKDEPQVPSIPEEQ
PKETPAPEEPKKEDTPQTPQAPSTPKEEAPKEEVPTPPAPSVPEEQPKETPTPEVPKQEDVQPEAPKSDK
VESDKQMPETKKPDMKQPKADDMPKEQKPKADEPKAEQPQMDKPQMEAPKKDSEAPKSDKVETDKQLPET
KQPDMKQPKADDMPKEQKPKADEPKAEQPQMDKPQMEAPKKDSEAPKSDKVETDKPMPETKQPDMKQPKA
DKPEAEKAQMPRTEGMKPESKASMMPKAEAPKATLPNTGEASSAIGWLGGALATLATGLYLFKNKKEE

>ABP89300.1 hypothetical protein SSU05_0332 [Streptococcus suis 05ZYH33]
MKKKAVVGSVAALVLGMSLCSYQLGRFQAMEEQKNRVSYIEDSQSVQTTVAEQLTPDQVSAKENIDAEQI
VVKITDQGYVTSHGDHFHYYNGKVPFDAIFSEELVMKDPNYVLQDSHIINEVQDGYVIKVDGKYYLYLKD
PSKHKNVRSKEEVERQKGISSADSKNQAAGNSKDGRYRTDDGYVFNPTDVIEDTGDGFIVPHGDHFHFIP
KKDLSAAELKAAQDYWNQKGSVSSASGSQYGDRNNRAQQTTISAGQGQDLASLLAQLDATPLSQRHVEAD
GLVFDPRTITKKTAAGVIVPHGDHYHFIPYSQMSPLEEKISRMIGVNGAGVSSGAQASHSQHTLTQPNRP
VTPIGTVTTQPVSPTQPVLPTQPKQSTGKVVSYKGRQIPAYGKGLDGKAYFTSDGYTFSKDSITSVDDQG
LIASHGDHFHYVGFGELEDFEIKQVEEWVNEKAGKQVPPKTSEQVGNDAKPTTPSQGNDSKPVKPIQEEN
RPAFEYKQVTAKRKLAGKVVYEMEVGGKTYTYGRDELDLMKISFAELTLAEKDKQYIFDIAPLAEGDLKP
AMLVGMDQIPMKGANATYDTGQSFIIPHIDHIHVLPYTWLSKEQIATIRYIMQHPEIRPSAWTTSGHGDG
EATDLVPPILNATPKANRLGLKNWQIIHTAEEVMDARAKGKFATNDGYIFSAEDVLDPASFVFSQAFSLP
RATGGSLRSISKKDLSKEELEAVQTLLDKRDAEELAKNVTPIEKRAGLKNWQIVHSAEELAEAKAAGKYT
TKDGYIFDPADLLDPKVKIGTDNYRIPRVITDGYRRINKSDLYYLSELIPAEAMVAQREKSNSSLPSTPA
PTETGASAGETTRPEQPQVAKETAEEIYNRVEAKKVVPFEALTYNAGYATEVRNGTLVIPHQDHYHYVSF
KWFDQGSARSPEGYSLEDFLATVKYYMTNPQERPVSDDGWGVFTPKYTI

>ABP89394.1 Serine/threonine protein phosphatase [Streptococcus suis 05ZYH33]
MAFSSVNLDENPRIRGGSCLATIKIMEIALLTDVGQKRSNNQDYINRYKNRAGIDLVVLADGMGGHRAGH
IASEMAATDLGAAWVDTQLVTLNDVREWMVAIIDAENQKIHELGQTEEYKGMGTTLEAVVVIDNQMIYAH
VGDSRVGLIRDGEYTRLTNDHSLVGALVRAGQLTEEEAQRHPQKNIVTQSIGQAEPIEPDIALKTLEVGD
YVLINSDGLTNMIPTEDIRDIVLSDVSIESKVETLVRFANNAGGLDNITVGLLHITEEAR

>ABP89395.1 Serine/threonine protein kinase [Streptococcus suis 05ZYH33]
MIQIGKIFAGRYRIVRQIGRGGMADVYLARDLILDGEEVAVKVLRTNYQTDQIAIQRFQREARAMAELDH
PNIVRISDIGEEDGQQYLAMEYVNGLDLKRYIKENAPLSNDVAVRIMGQILLAMRMAHTRGIVHRDLKPQ
NVLLTSNGVAKVTDFGIAVAFAETSLTQTNSMLGSVHYLSPEQARGSKATIQSDIYAMGIILFEMLTGRI
PYDGDSAVTIALQHFQKPLPSVREENANVPQALENVVLKATAKKLNERYKSVAEMYADLASALSMDRQNE
PRVELEGNKVDTKTLPKLSQANVETKVPHTNSSAQVSATDKGSGKKEVAKSGNKPVSKPRPGIRTRYKVL
IGAILLTVIAAGLMFFNTPRTVTVPDVSGQTVEKATEMIEVAGLEVGNITEEATATVDEGLVIRTSPAAK
TTRRQGSKIDIVVATAALASIPDVVDKESDTARQELEALGFQVTIKEEYSEKVAQGLVIKTDPGANSSAE
KGAKITLYVSKGVAPQVVPNVVGKSQENATQILQTAGFSIGTITQEYSSSVTAGQVISTDPVANTELAKG
SIINLVISKGKELIMPDLTSGNYTYSQARSQLQALGVNAESIEKQEDRSYYSTTSDIVIGQYPAAGATID
GTVTLYVSVASTRTSSDSSAGSSTSTSTSTGSGQ

>ABP89413.1 Transcriptional regulator [Streptococcus suis 05ZYH33]
MWVRKEESMVSQTVEKPLYLQLVDELEVAIRERMAPNDKLFSERELTQVYGVSRITVRLALQELEKRGLV
YKKHGKGTYVSEISDTAVDLSQAYSFTEQMKKIGKVPRTSILSFELVKASDYIAQHLQLSQGEEVFEVER
LRLADEIPMMLERTYVPASVFPGLAAQRMKSTPLYEIFSEDYHQVIRLAEEEFYASIALDNEAKILGIPS
NSPVLHLVRKTYNDKNRIIEFTFSIARADQFRYKITHQRGY

>ABP89531.1 Cps2B [Streptococcus suis 05ZYH33]
MNNQEVNAIEIDVLFLLKTIWRKKFLILLTAVLTAGLAFVYSSFLVTPQYDSTTRIYVVSQNVEAGAGLT
NQELQAGTYLAKDYREIILSQDVLTQVATELNLKESLKEKISVSIPVDTRIVSISVRDADPNEAARIANS
LRTFAVQKVVEVTKVSDVTTLEEAVPAEEPTTPNTKRNILLGLLAGGILATGLVLVMEVLDDRVKRPQDI
EEVMGLTLLGIVPDSKKLK

>ABP89534.1 Cps2E [Streptococcus suis 05ZYH33]
MNIEIGYRQTKLALFDMIAVTISAILTSHIPNADLNRSGIFIIMMVHYFAFFISRMPVEFEYRGNLIEFE
KTFNYSIIFVIFLMAVSFMLENNFALSRRGAVYFTLINFVLVYLFNVIIKQFKDSFLFSTTYQKKTILIT
TAELWENMQVLFESDILFQKNLVALVILGTEIDKINLPLPLYYSVEEAIEFSTREVVDYVFINLPSEYFD
LKQLVSDFELLGIDVGVDINSFGFTVLKNKKIQMLGDHSIVTFSTNFYKPSHILMKRLLDILGAVVGLII
CGIVSILLIPIIRRDGGPAIFAQKRVGQNGRIFTFYKFRSMFVDAEVRKKELMAQNQMQGGMFKMDNDPR
ITPIGHFIRKTSLDELPQFYNVLIGDMSLVGTRPPTVDEFEKYTPSQKRRLSFKPGLQVFGK

>ABP89536.1 Glycosyltransferase [Streptococcus suis 05ZYH33]
MKKILYLHAGAELYGADKVLLELIKGLDKNEFEAHVILPNDGVLVPALREVGAQVEVINYPILRRKYFNP
KGIFDYFISYHHYSKQIAQYAIENKVDIIHNNTTAVLEGIYLKRKLKLPLLWHVHEIIVKPKFISDSINF
LMGRFADKIVTVSQAVANHIKQSPHIKDDQISVIYNGVDNKVYYQSDARSVRERFDIDEEALVIGMVGRV
NAWKGQGDFLEAVAPILEQNPKAIAFIAGSAFEGEEWRVVELEKKISQLKVSSQVRRIDYYANTTELYNM
FDIFVLPSTNPDPLPTVVLEAMACGKPVVGYRHGGVCEMVKEGVNGFLVTPNSPLNLSKVILQLSENINL
RKKIGNNSIERQKEHFSLKSYVKNFSKVYTSLKVY

>ABP89539.1 Cps2J [Streptococcus suis 05ZYH33]
MEKVSIIVPIFNTEKYLRECLDSIISQSYTNLEILLIDDGSSDSSTDICLEYAEQDGRIKLFRLPNGGVS
NARNYGIKNSTANYIMFVDSDDIVDGNIVESLYTCLKENDSDLSGGLLATFDGNYQESELQKCQIDLEEI
KEVRDLGNENFPNHYMSGIFNSPCCKLYKNIYINKGFDTEQWLGEDLLFNLNYLKNIKKVSYVNRNLYFA
RRGIQSTTNTFKKDVFIQLENLEEKTFDLFVKIFGGQYEFSVFKETLQWHIIYYSLLMFKNGDESLPKKL
HIFKYLYNRHSLDTLSIKRTSSVFKRICKLIVANNLFKIFLNTLIREEKNND

>ABP89541.1 hypothetical protein SSU05_0575 [Streptococcus suis 05ZYH33]
MRRIYICHTMYQILISLLKMDVERDSLMSVDIIGHFPDVREQLQQHVHLIEETERSFDLYSLIARSKTKE
RLSLLQSYDEVIIFQDHRQVGHFLNKHRIPYSLLEDGYNFFKDKRVCDLESIQSSVWKRLFYQWYFKPTY
LIGSSLYCQSIEVNDLSLVQFDEAYKPFVEVPRKQLFDQASPEKVQALLQIFGARAIVADEESSQKRLLL
LTQPLSWDYHVTEEELLEIYVAGLAPYREDYTIYIKPHPRDGVDYSFLGKAVVLLPQGYSV

>ABP89908.1 hypothetical protein SSU05_0942 [Streptococcus suis 05ZYH33]
MLNKVKARFLIGVGGLIAVSFMVMIGYTIGSQTISKQTANQIRAEANKLVSKKKQEERATVLSDELVKEF
LTQYFTKVQLGENNARIKPYMTDSAFSEEEANQNKAINQVYKDYMLDYRFESASIYVNTESNVALAEVTY
QVTYVSDLSEQQQRTTQTEIKTVMLSYSKVSDKLLVNQLTIWNGKLEDMKEATNGANSSIPTIQGTTTSE
NN

>ABP89939.1 Type IV secretory pathway, VirD4 component [Streptococcus suis 05ZYH33]
MYSRRKAFVFGLLGLAFGYFCHRLTLLYDSLTNAPPMERFAYLLGEGLNQVFNPLWLFAFTQKSLLAFIL
GVLTMTLVYLYVSTGQKVYREGEEYGSARFGTSKEKRNFYSKNPFNDTILARDVRLTLLEKKKPLFDRNK
NLIVIGGSGAGKTFRFVKPNLIQLNCSNIVVDPKDHLAEKTGKLFLENGYQVKVLDLVNMTNSDGFNPFR
YVETENDLNRMLTVYFNNTRGSGSRSDPFWDEASMTLVRAIASYLVDFYNPPGSSKQEQEARRKRGRYPA
FSEIGKLIKLLSKGDNQDKSVLEVLFEDYAKKYGHENFTMRNWADFQNYKDKTLDSVIAVTTAKFALFNI
QSVIDLTQRDTMDLKTWGTQKTMVYLVIPDNDTTFRFLSALFFSTVFSTLTRQADVDFKGQLPIHVRSYL
DEFANVGEIPDFAEQTSTVRSRNMSLVPILQNIAQLQGLYKEKEAWKTILGNCDSLLYLGGNDEETFKFM
SGLLGKQTIDVRSTSRSFGQTGSSSTSHQKIARDLMTADEVGNMKRDECLVRIAGVPVFRTKKYFPLKHK
NWKWLADKETDERWWHYHINPLTAEEEVDLSGHKIRDLSTETTLH

>ABP89966.1 putative 5'-nucleotidase [Streptococcus suis 05ZYH33]
MNQVGYDAMAVGNHEFDFGMDQAIKYKETLNFPLLSANTYVNGARVFEASTIVDKTPTVVCDEFVVIGVT
TPETATKTHPKNVEGVTFTDPVTEVNKVIDEVEARALADNRVYKNYIILAHLGVDSTTPVEWRGSTLAEA
LSKNSKLAGKRVIVIDGHSHTVEATTYGDNVTYNQTGSYLNNIGKVTLKSDKLLGEASLISAADTKNVTP
NAKIAALVDEIKAKYEAENAQVVIENNPVELNGDRSNVRVRETNLGNAVTDAIYAYGQTGFSNKTSLAVT
NGGGLRATIAKDQPVTKGDIIAVLPFGNIVSQITVTGQQIYDMFTKSLSSTLQVNPETGEMLLDENGMPL
FEASGGFLHISGANVFYDPTLPVEERVLLIGILNPETGEYDALDLEKTYYLATNDFLAAGGDGYTMLGGA
REEGPSMDSVFAEYLKTADLSAYEVVNPYSRIIPVNSSIDTDEDGYPDFIEILLDTDPENPASNPETVPA
ENTDSPSNQVQNTSATDKKAPVDSPKVGDKKTEVASPAKTTKAGVLPNTGDQMNLTLSLFGLGLAGLAVA
VGRRKEN

>ABP90026.1 Uncharacterized protein conserved in bacteria [Streptococcus suis 05ZYH33]
MDFNWEEFLDPYIQTVGELKIKLRGIRKQYRKANRHSPIEFVTGRVKPIESIKEKMALRHIKLENLAQDM
QDIAGLRIMVQFVDDIEEVLAILRKRKDMQIVHERDYINNMKASGYRSYHVVIEYPVDTINGNETVLAEI
QIRTLSMNFWATIEHSLNYKYKGNFPEEIKKRLEVTAKIAYELDEDMRKIRNDIQEAQALFDPAYRKLND
GVGNSDDTDEEYR

>ABP90049.1 Uncharacterized ABC-type transport system, periplasmic component/surface lipoprotein [Streptococcus suis 05ZYH33]
MNKKLVGLGLAAAAAVSLAACGNRASKSSSSEASSSADTSVKAAIVTDIGGVDDRSFNQSAWEGLQEWGK
AASLSKGNGYDYFQSASESDYITNLDSAVAGGYNLVFGIGFALESAIAEVAPNNPNTHYVIVDSVVPDQD
NVVSVGFADHEASYLAGVAAAKSTKTNHVSFIGGMEGVIIDRFEAGFVAGAKSVNKDIKITVDYAGSFGD
AAKGQTLAAAQYAAGADVIFHASGGTGNGVFAAAKAENETRNEADKVWVIGVDRDQSAEGTYTSKDGKSS
NFVLASTLKQVGTSVKDIATKAAAGDFPGGQVLQFSLKDKGVELAETNLSEDASKAVADAKQAILDGKVE
VPEKP

>ABP90060.1 Signal transduction histidine kinase [Streptococcus suis 05ZYH33]
MPKRIGKLVYTDKFSFFIRYFAVFTLIFGLMTAIIFQLMRSTMYQNSDNTLKRIKEEPAMAVGFAIARTY
EPNSVFILQDSPTSEETTSSSSDSMPVPKEQKNTRDGDQLRLGVNTHVLLYSKSGEMVNPDTFTGLANLP
LDKEKLGEIKETTVESSFGMSEDYRYITIGLATDELGYYSSYDIKYATILVNVSQIKSSIESYESTVAIV
MVSAWLISILASIYLSNLSMRPILISYQKQKDFVENASHELRTPLAVLQNRLESLFRHPETTILESSESI
GSSLEEVRNMRLLTTNLLNLARRDDGLKVDMIDVQPNYFDEIFANYLMIAEENGKTLTVNNLIHQPIRTD
KVLIKQLLTILFDNAMKYTDDDGTIQIAANIKDKLVCFTVIDNGLGISDVDKKKIFDRFYRVDKARTRQK
GGFGLGLSLAQQIIKNLDGEISVRDNQPKGTIFEVRLPK

>ABP90204.1 Parvulin-like peptidyl-prolyl isomerase [Streptococcus suis 05ZYH33]
MCYNKGVNEKRRESLMKQTKKILAGAVTLFAAVTLAACSNAADKDIITMKGNTITVSEFYEKVKTNSQAQ
QVLLSMVISNVFENQYGDKVSAEEVNKEYDKKAEQLGASFNAALSSAGLTEESYKEQIRTNKLVEYAVKQ
AAEKELTDENYKAAYDAYTPEVTARVIKLADEAKAKEVLAAAQAEGADFAQLAKDNSTDTTTKDNGGEVK
FDSTSTTVPAEVQKAVFALDAGQVGASVISSVDMKTYTTSYYVVKLDAKSEKSAKWEDYKDKLKEIILAQ
KQRDSSFVATVLKEALQKANVKVKDSAFQNLLSQYVTTEESSSSSTKSSSSSTESSSSTTESSSSSGQ

>ABP90277.1 hypothetical protein SSU05_1311 [Streptococcus suis 05ZYH33]
MKLSYKKRLLNQVLLASTVLLAASLAQGTVFANTEEIPPTTSETVTPLPEETPITKTSTSEATDNLVEGK
ETEKQTEEIADTSPTPVSTEEDTTSSEPNAEETTLRTANNDNQDTTEEKSAVPTIDTVTLETKTVYLSEA
VTITESITLPDTTEKIEWTLDGKSISEWKTWNLKEGDFTGDTFITVEESRQDNQLHLNIQLAALFGEDLS
KRTPSNIRRTYRHFIKNMLLEGTSADGNLIISKTLHFRPYEAYRTHEEMLTEIEETKNNAATDRLVRIES
IGQSAEGRDIKMAVVAKDQASIDKYLTETTPLMLTQPDQMLKQLQAGTFDYKLPILINNTHADEQPGIDV
VTSLFKEFAQKDTITFPSTDADGNPVTLHLKVTDLLDKFIFLFNFTENPDGDVKNLRSLVNGLDPNRDTG
FQVNPETQAIVRQIHKWNPISVLDIHGFVSGFLIEPATPPHDPNFEYDLLADIMLEKAHEMGRAGIANSK
YERYTIPKVHWGDGWDDSFSGYTAVYAMYHGILGHTIEIPEGNQESFKAGFFAVLGGVHNMATKPDSLME
MRLKYYSRGVNKVEDPKAESELVGPDGAVVGRVKKDQPKFFPDYYVIPMTLDKHNDMQEAFKMIEYFNRN
GVVVKELTEDVGNFRKGDLVVDMAQAKRGFANHVLYAGSDESAWGAMYAELVVNFPDMKGFSAKAVFEEN
TFSGKLGSITWTKAPRTTEIDFKAPYYVVANTSESAVQAINQAIKSGAKVYLTDDGYIMETNQFSHLLDT
YALYGEPLYKKPLGQELKAMKVYAPSHSYSWAGDFAILANAALAVERMGFEIVNSADEADAIILESDQFD
ASVFGKKPIIIVGGVAMQKLEELGILAGFNAEQFTDGGDYEGLMRAIIDDKDPLTSGYAMNGLFYSNSGN
WIEGIPEGFKTLVKIADKDYYIAGWWPGHDKLANKIVAIAGNYQDQPVFIYAGNPTNKVHPVHFFRWVSN
ALFGSQLASLEDLPAVEILVPQPEMPKNILDEAPKTTTVVHTTKSTEAKQLPQTGEKTNYIAIALGSLLL
GSIALRRKERS

>ABP90353.1 amylase-binding protein B [Streptococcus suis 05ZYH33]
MYSHIFNVGLPIPCSTCSSLSGFIIGKGLTTDGSILYGRTEDYPYPPNNGAHNKNYIVVPATAYAKGDML
VDESFGFTAPHLANEFKYTSTPDAARGDGSNGNFGAHGFNEKGVSMTATVTAIPNKKVLAVDPLVTAGGL
GEAILIDYVLPRVTSAREGIELIAKTIDEKGSAEGNIIVIADKNEVWYMEILSGHQYVAIKFPEDKYAIF
ANTYYLGHVDFTDTKNVIASAKVEKVAKQAENYMMVDGKFHIAKSYGPENYADGDRSRTYAGIKLLDPAS
SVTYEDAVYDLLRQPTDPSRRFSLQDTFALQRNRFEHLPEFRPDDEAGKVKQGDNGANDQAADATYKYAL
GNENVIDAHVYQINSSLPSAFGGTVWLGLAQTRNTPYVPFYGIVTDTYEAFKNRSASYDTNSWYWTVQNI
DKMAISHPELFGTSIQEKWIALEKEWIASQAALDAQYAGLSEDAAVALAPTVTEATLARSAEIFAQLKAV
EAEMMAKIEAATTPSSSSTEPSTSTEPSSSGTETSTSTSQSTSDSNTGGATDTSSSSRTVVPSDKKVTPT
NKKGKSSLPSTGEQVSLLLVALGVAGILTAIFLHRKKSSKE

>ABP90420.1 Predicted GTPase [Streptococcus suis 05ZYH33]
MITKEFDTIAAISTPLGEGAIGIVRLSGTDAFAIASTVFKGKDLATVPSHSLNYGHAIDPATGQVLDEVM
IGAMRSPKTFTREDVIEINTHGGIAVTNEILQLLIRQGARMAEPGEFTKRAFLNGRVDLTQAEAVMDVIR
AKTDKAMHNAVRQLDGSLSQLINDTRQEILNTLAQVEVNIDYPEYDDVEEATTELVREKTLQFQALLENL
LRTARRGKILREGIATAIIGRPNVGKSSLLNNLLREEKAIVTDIAGTTRDVIEEYVNIKGVPLKLIDTAG
IRETDDIVEKIGVERSKKALEEADLILLVLNASEPLTEQDRNLLAISDMANRIVLLNKTDLEEQIEVDQL
PEDVIRISVLQNQNIDQIEEKINQLFFENAGLVEQDATYLSNSRHISLIEQAVQSLHAVNDGLKVGMPVD
LLQVDLTRCWQILGEITGDAAPDELITQLFSQFCLGK

>ABP90504.1 putative 5'-nucleotidase [Streptococcus suis 05ZYH33]
MLMKKNIRLKSSILALVAGFSVIATQAVLADELAVQIMGVNDFHGALDMTGTARLEGETVRNAGTAALLD
AYMDDSQAEFEETAAETETPAESIRVQAGDMVGASPSNSGLLQDEPTVKVFNKMDVEYGTLGNHEFDEGL
DEYNRIMTGEAPKKGQFNEIVDNYTREAAKQEIVIANVIDKETGEIPYGWKPYAIKTIPVNDKEAKIGFI
GVVTTEIPNLVLKKNYEQYTFLNEAETIAKYARELAEKGVNAIVVLAHVPATSKDGVAAGEAADMIAKLN
EIYPEHSVDLVFAGHNHVYTNGTTGKTLIVQATSQGKAYADVRAVYDTDIADFKAVPTAKIIAVAPGQKT
PSPEIQAIVDEANTIVKKVTEQKIATASQATDISREVNEFKESAVGNLVTSAQLAIAKKSGYDVDFAMTN
DGGIRADLKVQEDGTVTWGAAQAVQPFGNILQVVQMTGEQIYTALNQQYDEGEKYFLQMSGIKYIYTKAD
NPTEENPYKVVKAFKEDGTEIVPTETYTLVINDFLFGGGDGFSIFKEAKLIGAINPDTEVFVEYLTDLEK
AGQTISATIPGRKAFVEKYVEEPKAEEKEDNAGTTTDVKTPEKANDGGDSVTNQKATEQPAPSGSMAPIS
NKKTEKASGNQTLPNTGQEALGSLLISLGGLVSLGMAVSVRRKEGE

>ABP90543.1 putative internalin A precursor [Streptococcus suis 05ZYH33]
MNIRLVVSEIKSNGYMRLYGEESYFFEGPIPYAAHFLKDTLPDSDYKLNKEDIQYQLEKGYIIKVNEQYF
YYPKDKDANVISISEAKKLTKNQKKPTSQAKKGVAGVDYPTDDGFLFENEGQILSKTDEGLVLEHNGHSH
FIFYKDLKESKWSYLVPKEYIENSQSSSHSNAKQAKLSQTFDDGYVFDPKDVVAEDANGYTVRHGDHYHY
IWKSSLQYGQGNTGETIGKKGQITVLDNHSLHTPTTRNNFVPLKSTTEKGHTSTQSNSKKAFPGIDYPTS
DGFLFDGSGVQGQTALGLLIGHGTHTHLLPYSHLIGSPWESYIPTQYLETARAEYHSSTSTQVNVEIPLS
PQEGGKPNSSVEEEREAKKSYLAENLHVSKAKIKVIETDAGPAFVYPHGDHSHTILIEKVEVGKPIEDPH
GDPHAHDKIGMATLKQLGFDDEIIEDILHATADTPFPSNETDSEKMREWLKTVKYLNIGQRKDPLKRAGL
DLMPNVEVLGIGFTPIDDVKPILQFKKLKQLWMTSTGVKDYQFLKEIPTLEGIDLSQNGVSDLGFLEEFP
NLKVVSAAGNDIEDITILAKLKALESLNLDHNKVTDLSPLADLSQLTAVSLDNNRITDLSALQNKKKLTR
LYISQNPQLDISTLKTENLEELTANESNVKDLQFVKNNPNLTSLTLKNNKITELQGIEENEKLVNLDVEG
NQIKTLEIEGKQESVVRLNVADNQLKNLEGVNDYKALEDLNASKNDIETLAITEPNKTLKTIDVSENHIP
KEELNLNDQKIPSAIAEHFPAVEGGSIENNQPKEVDKEAKVSE

>ABP90626.1 two-component sensor [Streptococcus suis 05ZYH33]
MGIARKNFIIVAAMISFISVTLLGLLYYTMPIYYNQVKKQELRHDYMTVAKQLDGMPEAKIISEIDDFDI
KTPNIIISLFSSDRKIIYPDPNDEMAKKHENEYLENGDFDEIGSWGAEITSAEGVTYYLLFNYGFHSLSD
VSQTLVTFYPFILLLIIVLAVSVAFVYSRLSTRRIARISETTRRMQSLESGISCAVAGTDEITILAQDIN
SLYSKLLSSIDELRTENERAMAREKEKSDFLRITSHELKTPIASMLGLVEGMIYNVGPFKDHDTYLKKCK
EILQEQSELVHSILEATNLDMALKESREQIRLDQLIDSSLTSYQSLAEVKGYQFEVELSPVLIEANPVYF
LKAIKNILDNAFRYSCKEAIIRVVLRQNQLIIENQVERVLSDEELDQVFRPFYRPDYSRDKKDGGIGIGL
FIVQKILEKHGFPYTFYASDTQTMRFMIHLQSQSTANSNELI

>ABP90627.1 two-component regulator [Streptococcus suis 05ZYH33]
MSRILVVEDDIVISQVVCEFLKEHGYQVESVFDGKVALERFQEEQFDLIVLDIMIPSMTGLEVLKEIRKT
SQIPILMLTAMGDEYTQLISFNQIISDYVVKPFSPTILVKRIENILRGKGETDSIEIGTILIQPTSGAVY
MEEEEVQLTKKEYEVLLYLAKRRGKIVSRDNLMMGIWGYTELDSRVLDNHIKNTP

>ABP90698.1 Response regulator [Streptococcus suis 05ZYH33]
MAKKILIAGKERNLSHFVSMELQKKDYLVDYASTGKEAMSLAHETDFDLILMSFQLSDMSSKELATELLA
IKPATVMIVVVEPTEVSQYGEEVLSYAVSYVVKPFVISDLVEQISAIFRGRDFIDNNCKQVHMHAAYRDL
KVDFQNRTVTRGDELINLTRREYDLLATLMNSPEPVSREQLLERVWKYEAASETNVVDVYIRYLRGKLDL
PHQDSYIKTVRGVGYAMRD

>ABP90781.1 Ribonucleases G and E [Streptococcus suis 05ZYH33]
MIPIQQHGKRWLILTLTLSTSVLALASIGTSQPVVFADENSHLQSPKNTNKIEVLNWEAFSKKLKDYSSD
QRQFHVLKLGFENRLGTLSTREELEEFGKNNNFLVINGKVTQNIHDFPHILVMNKGDVIAHNEEDYHNQM
RELRFSGNGDLHNSMEPKRIHALFKIELDSNKRQLLNAAGLGTAENSLKNINGMTIYSHGLTVDNKYYED
YSKYTHNSVKNINVTKERFIANDDLIHKLIESSEAMKQSSERDKVKAFVQYVANHTTYDWEAANKAVQNY
ADINYYLGSDLFAVTERQKAMCVGFSTTAARAFNMLGLPAYVVVGKNAEGVPHATARVYYDKKWHTIDGT
GFITGNKHQRSAKYSEKHFSTIGEDSYDVVEAGQEPKAERNYMIIDSNYESWAMKQKTADLLLFNKEKSL
VGLDYIAYVEPTYITENKKNHLLDIYKALKRKVEETKATDKDDKDDKQEGYDRVLQFVNSDIDKLSALSK
ITEEEFKALENSMDLARVFLGQMNAKAGKEFSEGETYQSYLKNRQKNNTNSDDDRNRNELQENQANSDEV
SQNSKDASAPSVNSAQQSEELEGTPSTQETISAAPSQQTPAAPKALQAKTELEDKTETSSLGNTEMVSPS
SETAQNTVDSKEESDAKLPYVEPSSKESSEAQVNTVSSPQVSSASPTSSETISTDTVTASQEKAESRVSA
PQVISASQTSPETNSAEVVTTSQEVAKAPVSAPQVSSEIQTLSETAPTEVATEAPELSALESNPAPQTSL
ETTPTEEVTETPEPSVVESNSASPTSPETNSAEAVTTSQEMAEPSVSVPQVSSEIPTSSETAPAEVATEV
SEESSSASQPSPETTPTETVTTSQEVAEAPVSAPQVSSEIPTSPETASTEVVVAKQEVADSPVSAPQVIS
EIPTSSETAPAEVATEVTEPSVVASSSASPTSPEANSTEVVVAKQEVADPLVSAPQTSSASLTLEVPKNE
HLDEKADATTPNGVEANTHEAVSVPTSDIRVQDAGSDTVPQPYSLSATLFEEAISTVEPVGVATSSQERS
AVAGKVKVPTSLERSNNSVEEEKVVDSNATIENREPEKKEILTSENVLNSLVTIWVALSTSFFMRYFSRG
K

>ABP90824.1 Transcriptional regulator Cps2a [Streptococcus suis 05ZYH33]
MTIGKKIFLMSLAIIGLTVGAGLIYGASLLNFSTDAISKTFKQLDGEEKITPIDATEPLTILLMGVDMDQ
ATRGGDWEGGRSDSMILVTVNPKTKETNMMSLTRDIMVEIAEANGESSGTVEKLNHSYSYGQAPMAIATI
EKMMDINIDRYIEINMDGLVELVDAVGGIEVNNTLGFPISISEHEPAYTSIVQPGKQLVNGDQALVYARM
RYDDPEGDIGRQRRQREVITAIIKKLLQLDGFTQYKKILTAISNNMRTNIEISPVTIPNLLGYKDSVSKL
NSYQLRGVDQMVDAIYYQLPTSTHLLEMQNVLKKSIGLEEKTDLVTNVKVYEGQMGLPSPINVYDAYTNL
LLLEASPWAESLDPEIGSPSATTTVTTEEQVTDFSTEPVLGDENGAQ

>ABP90876.1 Response regulator [Streptococcus suis 05ZYH33]
MKVSSPEEMSMMHKMLVVDDEYMILEGMKHLLPYHEYNVEIVYTAENAEEALDYFSQHTVDLVLTDVSMP
DMTGLEMVRRMKEQSPDTHIIIMSGFQEFEYARKAISLGAMDYLLKPINKQELAKLLQQLPTLKKETDRE
YTKGFLAGTLTASEFLSHSQKTWFAARETPNPMGYCREKNILHQVYYFQLTESRPEGSLYTEEVTPTMTI
RQLIDKVERRLFYKQLSEDLTATTTELYKDMEPLLRAGRLAKIVDVLPHLADKLRETTPAVYLTKQFFNQ
MMSDVFYYFNEEDHQRLEDFYVKVEASRDLHQLMEYFCHYLKKISESSTYSPHIQEVVTIVRERFAEELS
LKDMSAHLYLNTVYLGQLIKKETGHTFAELLNHQRIKVAQQLLLNSQLGIEEICFQVGYTNVGYFYKIFK
RICGESPKNYRQKIGQLQTE

>ABP90877.1 sensor histidine kinase, putative [Streptococcus suis 05ZYH33]
MKKVLIHTLLKSYSLLVIGIVIFFASILSYISWYQYDTNRIRIQQEVADGLKEELDYYQGRVGNYLADYI
TDRDRLDSLYHYFQLSPSQYQVWLLSHPHLMVKRISLQDSVRTLYLYYPFVEGVDIAPMDANTVFVSTSD
LKSGKKVTAENYKAPQHSISMTLFSPSTTEGIATIYVTIDADLLEQYIQRKTDLPMTVRVQDSLDREFYS
LRPDVASPPLSYRMSGDLQIAVGVDQQYAIEKVGSLVGIIFLGSSCLVALLLLVLRRVFKRYEVQVLDIV
DTMQQIRGEDRHLRLQTDNKEQEMYLISSEINQMLDAMDQSIQDIYRLQLAQKDANMRALQAQINPHFLY
NTLEFFRMYAVSKQMDELGDMIYEFSSLLRSSVTQAKMTTVAEELSFCDKHSYICQIRYPRSIAYAYQMD
PGCERVEIPRFVIQPLVENYFVHGVDLKRKDNALSVKALKHGQDMEILIRDNGKGMNAETLEAYKHLLAS
RELSQENRSQSIGLRNVHERLLLYFGDRYQIELDSKEGEGVTYSILFEGVFPRGDEHDA

>ABP90934.1 DNA nuclease [Streptococcus suis 05ZYH33]
MYITTADVFMTSIYNKKEFYMKIRNRSLFYTVGSVAVTAGLLLSLATSPIPSVHATEVAIENYPSLAITK
SEVTIQGYLIAPLNSSGTAFDATNKTNLALGASMDTAAADTIPIQLKEPLRSQFNLVNHPELVGKLVRIT
GTSDTYMKRAGIKPATAIEIVDSSSTNVQPPTSENTATKPSDLVSTPIATVRSGAQGTEYTVSGKIISLV
NGWGGNGFYLQGSDGAGIYIYPGAALGYQLGDTVQLTGTLGEYKGELQLTTVSNHKAISENFNTPITETN
IAQLATQAQATLVSLKNLTVGDIQSDSYQNSTFTVTDSEGQTVDVRLDSRTGIKTADLLNRINKGDKINL
TAILSTYNGKIQLKPFDLSHFEVIEKATTEAGLGKTEAVTVGRIQGASHQSPLVNQSVMLKNVVVTYVTS
ANNFYVQDVTPDGDTKTSDGINIFTDKLKTNVKVGDLVTIAGRVEEYQGRGYAERDKTDLTITQIRATEV
TVDGTAPVPSPIVLGLDRTIPADIIDNDGLAQFDPEQDALDFWESVEGMVVAVDDAKILGPLKNKEIYVT
PATSQLPLNNVGGVNLRPEGNNTNIIPLLLKNGKQIVKSGDYFIGRIAGPVTYSYTNYKVYVDDSTLPTL
HEGATKPETTTIIPNDDKLTIASYNIENFSANSKSTSDAKVQRIAKSFVSDLHSPDVIGLIEVQDNNGAT
NDGTTDASKSAERLIAAIQAAGGPTYTYVDIAPENNKDGGQEGGNIRVGFLYNSKRVSLSDKPIGTATQA
VAWENGELNLSLGRIDPTNPAWAAVRKTLAAEFVFKGEKVVVLANHLNSKRGDNGLYGKIQPVSFKSEEK
RHILAQTIADFTKAGLAQNPNANIVMLGDFNDYEFTKTIEILEAGGMANLVSRHDASDRFSYFYNGNNQS
LDNMLVSTNLLERYAFDMVHVNSAFMEEHGRASDHDPLLVQLDVTKAQEPTQPEPSDKQTDDSGTVNNSD
DNGTTNNNKPTNLSTSNQTAVNADDRSGATDKRQTTVTPTANNSQKKILPKTGGETSFVLITIGLVFLSA
CLVKKQKES

>ABP90963.1 Predicted transcriptional regulator [Streptococcus suis 05ZYH33]
MSCFGKTLKFIREGKGKSLAEVAKGHISTSQLSRFENGESDITVSKLFGVLAEMNVDVDEFVYASQDFKK
DELTRILEQLKQSIYIRDVVTIKKILSEQLAKAERDSRREFHRLNAILIAYKLRNLDKTIVVSKEDTAFL
TDYLFRVENWSYYEILLFANTIDKLGHQTMMLFCRELIHRTQFYREMKQHRLVVSQVLLSAYLVSVQTKE
LVDAIFLEKTIEGLLFDETEIFERILFKFGKAFYDYQNTGTSNAILEMRKCIGLLRAVDSQNIADWYESI
LEKILIE

>ABP91060.1 GTP pyrophosphokinase [Streptococcus suis 05ZYH33]
MKDINYTGEEVVALTATYLPEEDVIFVKKALDFATEAHKSQFRKSGEPYIVHPIQVAGILAGLKLDAVTV
ACGFLHDVVEDTDVTLDDMEAEFGPEVRHIVGGVTKLGKVEYKSHEEQLAENHRNMLIAMSQDMRVILVK
LADRLHNMRTLKHLRKDKQERISRETMEIYAPLAHRLGISSIKWELEDMSFRYLNEIEFYKITRMMSEKR
REREELVNEVVEKLRDYTEERHLHGQIYGRPKHIYSIYRKMHDKKKRFDQLYDLIAIRCIMDTPSDVYAM
LGYIHELWKPMPGRFKDYIANQKANGYQSIHTTVYGPRGPIEFQIRTMEMHQVAEYGVAAHWAYKRGGKA
TASEKELRWINNLIELQEGAGDAQTFVNSVKDDIFTERIYVFTPDGAVRELPKDSVPIDFAYEIHTKVGE
RATGAKVNGRMVPLTTKLKTGDQVEIITSANSFGPSRDWVNLVKTHKARNKIKQFFKNQDKELSVSKGRE
MLQNLLQENGYVPNQYLDRRHMDEVLQKTSYKTDESLFAAVGFREVSAISIFNRLTEKERREAERAKAKA
VADELVNGGEVKHDNKDSLKIRHEGGVVIEGASGLLIRIAKCCNPVPGDEIVGYITKGRGVAVHRVDCMN
LKSQENYDVRLIDVDWEDENSTKEYMANIDIYGLNRSGLLNDVLKVLTNASKNISSVNAQPTKDMKFATI
HVSFGISNLATLTSLVDKIKSVPEVYSVKRTNG

>ABP91061.1 putative cyclo-nucleotide phosphodiesterase [Streptococcus suis 05ZYH33]
MNFRFSKCAVALTLALLAASNPKLAQAEEILNTTPASSTEASQAVPVESDTTEEADNTESPVPATTEAEN
PSSSETAETSDPTSETTDTTTSEARTVTPAATETSQPVEGQTVDVRILATTDLHTNLVNYDYYQDKPVET
LGLAKTAVLIEEAKKENPNVVLVDNGDTIQGTPLGNYKSIVDPIEEGEQHPMYAALETLGFDVGTLGNHE
FNYGLAYLEKVIRTANMPLVNANVLDPTTKDFLYTPYTIVKKTFTDTEGKKVTLNVGVTGIVPPQILNWD
KAYLEGKVIVRDAVEAVRDIIPTMRENGADIVLVLSHSGIGDDQYEVGEENVGYQIASLSGVDAVITGHS
HAEFPGTAEKPSFYAKYSGVDDTNGKINGTPVTMAGKYGDHLGVIDLNLVFKDGKWTTTSSKAAIRKIDT
KSSVADGRIIDLAKEAHNETIKYVRQQVGETTAPINSFFALVQDDPSVQIVNNAQIWYAKQQLAGTSEAN
LPILSAAAPFKAGTRGDASAYTDIPAGPIAIKNVADLYLYDNVVAILKVNGAQLKEWLEMSAGQFNQVDL
SSTEPQNLVNTDFRTYNFDVIDGVTYQYDITQPNKYDRDGKIVNETASRVRNLQYNGQDVTADQEFIVVT
NNYRANGTFPGVREASINRLLNLENRQAIINYIIAEKVINPTADNNWTFTDSIKGLDLRFLTADRAKSLV
TDQECIVYLQASTASEGFGEFKFVYTESKVVTPDEQQSDQGNTGQDIVLESGQRITLPAVNPPAPAPQHK
LASPHSQASTKTLPATGEATSMLSLLGLTLIGFVGAWTKKKEH

>ABP91129.1 NAD/FAD-utilizing enzyme apparently involved in cell division [Streptococcus suis 05ZYH33]
MTHTFAENYDVIVIGAGHAGVEAGLAASRMGCKTLLATINLDMVAFMPCNPSIGGSAKGIVVREIDALGG
EMGRNIDKTYIQMKMLNMGKGPAVRALRAQADKAEYASEMKRTVERQENLTLRQTMIDEILVEDGKVIGV
RTATNQKFSAKAVVVTTGTALRGEIIIGDLKYSSGPNNSLASITLADNLKELGLEIGRFKTGTPPRVNAR
TINYEDTEIQPGDEKPNHFSFLSKDEDYLLDQIPCWLTYTNATSHEIINSNLHRAPMFSGIVKGIGPRYC
PSIEDKIVRFADKERHQLFLEPEGRNTDEIYVQGLSTSLPEDVQQDLIHSIKGLENAQMMRTGYAIEYDM
VMPHQLRATLETKKISGLFTAGQTNGTSGYEEAAGQGIVAGINAALKVQGKPELILKRSDGYIGVMIDDL
VTKGTVEPYRLLTSRAEYRLILRHDNADMRLTEIGRQVGLVDDERWQVFQIHKNQFDNEMKRLESIKLKP
IKETNEKVVAMGFKPLTDALTAKEFMRRPDVTYADAVAFIGPAAEDLDAKTIELIETEVKYEGYIAKALD
QVEKMKRMEEKRIPADIDWDDIDSIATEARQKFKLISPETIGQASRISGVNPADISILMVYLEGRSRSIS
KNKSKDSH

>ABP93318.1 Predicted signaling protein consisting of a modified GGDEF domain and a DHH domain [Streptococcus suis 98HAH33]
MMKRFRFSTIHFVMICVILFGLVALVHRFFPIGASTVFALLISLLVLIALFIYQKHSYEFSELEQIEYLN
NQANSGLMMLLDKMPVGVIKVRPDSNQVEWFNPFAELIFAQENGEFDQKKLREIIDVGLDEERIYANFSG
KRYAVNVDFDQGLFYFFDASTEYSATNSLIGSRPVIGIISVDNYDELEDAVTDSQISQVNSFLAQFVSEF
CHDYGIYYRRGTMDRFYFFTDYAVLEKLIENKFSVIDKFREEAKKLDLGLTLSMGLAYGNENHHQIGQVA
LQNLNMAEVRGGDQVVVKENDESKQPLFFGGGSASSVKRTRTRTRAMMTAVSDKLKSVDAVFVVGHRNLD
MDALGSAVGMQYFAQNIMNNAYTVYNPDEMAPDIARAIKKLSDENCSNLLTVEEAMKMVTFQSLLIMVDH
SKIGLTLDKDFYEKFTQVVVVDHHRRDTDFPNNAVLTYIESGASSASELVTELIQFQNDKHHKLNRIQSS
LLMAGIMLDTKNFTSRVTSRTFDVASYLRTRGSDSLEIQQIAATDFEEYRQINELILSGQRIESNVVIAC
ADDTKEYDNIIPSKAANTILDMAGIEAVFVVTRNIKGYVSISARSHNKINVQRIMEEMGGGGHFNLAAAQ
VYDQTIAEVCEKLTDKIREEINGN

>ABS32277.1 TraG [Streptococcus suis]
MYSRRKAFVFGLLGLAFGYFCHRLTLLYDSLTNAPPMERFAYLLGEGLNQVFNPLWLFAFTQKSLLAFIL
GVLTMTLVYLYVSTGQKVYREGEEYGSARFGTSKEKRNFYSKNPFNDTILARDVRLTLLEKKKPLFDRNK
NLIVIGGSGAGKTFRFVKPNLIQLNCSNIVVDPKDHLAEKTGKLFLENGYQVKVLDLVNMTNSDGFNPFR
YVETENDLNRMLTVYFNNTRGSGSRSDPFWDEASMTLVRAIASYLVDFYNPPGSSKQEQEARRKRGRYPA
FSEIGKLIKLLSKGDNQDKSVLEVLFEDYAKKYGHENFTMRNWADFQNYKDKTLDSVIAVTTAKFALFNI
QSVIDLTQRDTMDLKTWGTQKTMVYLVIPDNDTTFRFLSALFFSTVFSTLTRQADVDFKGQLPIHVRSYL
DEFANVGEIPDFAEQTSTVRSRNMSLVPILQNIAQLQGLYKEKEAWKTILGNCDSLLYLGGNDEETFKFM
SGLLGKQTIDVRSTSRSFGQTGSSSTSHQKIARDLMTADEVGNMKRDECLVRIAGVPVFRTKKYFPLKHK
NWKWLADKETDERWWHYHINPLTAEEEVDLSGHKIRDLSTETTLH

>ADF49630.1 hyaluronidase [Streptococcus suis]
MGFFISQSKQHYGIRKYKVGVCSALIALSILGTRVAANQLPSTETASPQSSQLVETTPETTEAVNLTTEA
VMTSEVSSEVSPVTSTETQPSSTAAETLASPQAVQATKEEEKNLVANGEFASTTAASGNWADPAATNWET
WIPANVKKENGQVRIDEGRLHISSTASYRVAVHQTVDVDPNKRYLFSYNVETKDLKGSGVRVRLRSLTAE
GKDLSPQEFAYTPYKNGSQAEHIEQILTVSPETRKLKVELFFENSVGQAWLDNISLVEYVEKTPETPEPS
LELVQPETGQISLASNKVYLPVRPDLTYRIADAAVAIVEKNMIRPLAAGKTQVDVYDKDTKLSSFELTVT
EHQATVFDTLRNNWEDISLANKRYQSNDTQMKAFLGRLDAGVASSLKKWVEPTNQGKTIFNDIDFSKSSH
LTTVYRRLEQMAQVVENPDSAYYHDRSLIDLVRKGMNWLYTNVYNENKSIDGNWWDYEIGTPRAVVNTLI
YMHPYFSQEEILTYTKPISKFVPDPTTISVKH

>ADV70693.1 serum opacity factor [Streptococcus suis JS14]
MTPLLFSALPKSNAESASPEALTNENASEPTGQVAENTSSSEGKATEKEEPAVQYVEKEVDDYSTKVEKP
NETVSSTVDKTPKELFTVSRTAEVGQDGVVTVTTQIVPKEIDKGAEIVVLVDTSKKMDEEAKKAAKDNIV
KLVKEMTDPTNNHNSRNSVRVIGFNRKLSEAQEVNSITVEDTVEKLFTDAEQNYNWGVDMQGAIHEARRI
LESEKSGKRKHIVLLSQGESTFSYDLTDAAKTETKYKTINEDKVVHTNPLLPWPFTFDVTVRRANLLKDA
KSLIEFLNKLGITRFNEALDGVSTVAGLTDFIGKFFRNPLDYIDLADIDSSKLEEQKFNYEKQIGEGYHF
RSFYERKLDPLPFKDAIVKKIKYNLKKELDKAALPTNTLSYIGKKIGLTNTSEKAIDLFANSLVDYIFYG
RKNVFYNHNLSAQAEAKIATEKGIHFYAVDVTKDKAGEEKNKFDDYLKKMSGDKGEFLNIDENVAEKFKD
VLTKVSLVDSLENDVEFAKKPDSSKVKITNGTSSLLWSFFSNSKTTITWNLDKEDLIKAYQTNKPLSLTY
QLQHKKNKKNKGFQELVRTEVRYSLNNDREKTAKYSSSKVSLNHETKKVLVPVPIEPKDTDKVVDKSTGI
SKVENMTPMVTPEMPKQTEPNVPDSTLPMQPELPKETGKPGNNVETESPKPIENSTDDSANKPDSTTPKT
TDNIIIPNPTLPMKPDSTEETEKPGNNVEPESPKIIEDSTDDSANKPDSTIPKATDNIIIPNSTFPMKSE
SPKEIGETENSVKPESPKPIEDTDSSAGTQKLDIPKVMDTPDLSRPMEPESTEEIGKAENSDTPDSSKTI
KDSDNSAPISTIKDKVNAETVANQVELAMNQKSRLSDNVEKVSSVNRSTEKSNSLPSTGQADSPIYTLTA
LSLLVGAQVLYRTKRKQESK

>AER43505.1 large variant extracellular factor [Streptococcus suis A7]
MSYKDMFRKEQRFSFRKFSFGLASAVIANVILGGAIANSPVVHANTVTEAETAVAPANQDLGNETKTEEE
PKEPIEAVRTDMENRAAEILPEALNASVTNQAPVIPTIGDLPKDASGQNVHGKATDNKIYRVVYVFGNVA
GTTETEDGKQNVAPTFNRNDATKTFPITDPDSDIQTISYEVPADIASYTLDDPNSIVTNGTSPGPVSYLD
GPNGSATLTQDGYLTGSFPWGAGDLAGRRIKVTDATGNTTKSNPFYMVAYTVKPVDDKPLAVSNSSELTE
QAIFDKLVVDKSAKTTSNSALVIDSSNYKHSIAGYRTVNSDGTKTETVEETNLSDFPTEGKYEVRVKTTN
VYGQTIYNWIPVNAYKLDTAKDAEIRKYTDNQAPIHAIMQIGQAGEKAAVILKDIPSDFSIENFNLKDGV
ADELAKRNLEFVRNDAVATTDTDGDGAKEGIVGYIQPKTGGANSGVATYTGSNNLTYGFTYKAVETKDKA
NATEAKTLELDYTILFIDTKAPVMTPKSEYIRFVGEEYTVSVPGTDNAFLNTGKLNGTLSILKDGESGSL
VSSDLGTNTKITSELDPTGATANQGDDGQSSTKFNVKITGTGPATEGTGTYKLRVGEDNYPFGPEGKLVD
GNKPENVGLTSVKVTFVKHATVSTPVSVENPANLTPEEKAAVIAQIKKDNADNERLKGLPDSAFTVNSDG
TVSVDYSAGGVNVDGATDIIKNATTNLADTRNEAKAEIDTKLAEHKKAIEAKRDEAFSKIDDDISLRAEQ
RQAAKDAVAAAAGDALKELDNKATEAKEKIDKATTASEINDAKTNGEINLDSAEAVGEKAINQSKRNRQR
TKA

>AFQ99568.1 putative DNA-binding protein [Streptococcus suis S735]
MNDKEFGQRVRQLRESASMTREQFCDDELELSVRQLTRIEAGASKPTFSKIQYIATRLGMGLYELMPDYV
SLPERYSKLKFDVLRTPTYGNEDLAEKRDAMMTEIYDDYYDELPEEEKIAIDAIQSRIDTLESGTAGFGK
EILEDYFEQIFRKRKYELNDLLIVRLHLEYVRLSSCDSEIFRQFLKIIEHLHEQINIINSNDLFVLRDTL
LSCVNILGSKKYYEPIPKIFDSVDKIIQSTQDFQKKPIVSVLKWKYALFVDKDRDEAEKHYLDAVLFAKL
IENRELEQKIEEDWRVDNQ

>AFQ99656.1 glyceraldehyde-3-phosphate dehydrogenase [Streptococcus suis S735]
MVVKVGINGFGRIGRLAFRRIQNVEGVEVTRINDLTDPVMLAHLLKYDTTQGRFDGTVEVKDGGFEVNGK
FVKVSAEREPGNIDWATDGVDIVLEATGFFASKEKAEQHIHANGAKKVVITAPGGNDVKTVVFNTNHDIL
DGTETVISGASCTTNCLAPMAKALHDAFGVQKGLMTTIHGYTGDQMVLDGPHRGGDLRRARAAAANIVPN
STGAAKAIGLVIPELNGKLDGAAQRVPVPTGSVTELVATLDKKVTAEEVNAAMKAAATESFGYTEDQLVS
SDIVGISFGSLFDATQTKVIEVDGEQLVKVVSWYDNEMSYTAQLVRTLEYFAKIAK

>AFQ99722.1 transcriptional regulator [Streptococcus suis S735]
MKKYQEIYNDLKEKIRTNVYPAESSLPTEQQLQEIYGVSRDTVRKALAILTEGGLIQKVQGRGSMVLKQE
ILNFPVSGLTSYQELTNVLQLSTKTDVVSLDMITVNSSLSHLTGFEPYSKVWKVVRTRSIDGKVSVVDTD
YLAVDVVPELTTAIAEKSIYEYLENKLGLDIAYAQKEITVEPTNREERELMQSKDDYLVLIKSRVYLGDT
QQFQYTESKHKIDKFRFVDFARRKHSL

>AFR00836.1 putative lipoprotein [Streptococcus suis S735]
MKKKTTLFALTGIILSCHLFLAGCQKTENTAINHQDVQSSNISKVDENTIVVSEIKSNGYMRLYGEESYF
FEGPIPYAAHFLKDTLPDSDYKLNKEDIQYQLEKGYIIKVNEQYFYYPKDKYANVISISEAKKLTKNQKK
PTSQAKKGVAGVDYPTDDGFLFENEGQILSKTDEGLVLEHNGHSHFIFYKDLKESKWSYLVPKEYIENSQ
SSSHSNAKQAKLSQTFDDGYVFDPKDVVAEDANGYTVRHGDHYHYIWKSSLQYGQGNTGETIGKKGQITV
LDNHSLHTPTTRNNFVPLKSTTEKGHTSTQSNSKKAFPGIDYPTSDGFLFDGSGVQGQTALGLLIGHGTH
THLLPYSHLIGSPWESYIPTQYLETARAEYHSSTSTQVNVEIPLSPQEGGKPNSSVEEEREAKKSYLAEN
LHVSKAKIKVIETDAGPAFVYPHGDHSHTILIEKVEVGKPIEDPHGDPHAHDKIGMATLKQLGFDDEIIE
DILHATADTPFPSNETDSEKMREWLKTVKYLNIGQRKDPLKRAGLDLMPNVEVLGIGFTPIDDVKPILQF
KKLKQLWMTSTGVKDYQFLKEIPTLEGIDLSQNGVSDLGFLEEFPNLKVVSAAGNDIEDITILAKLKALE
SLNLDHNKVTDLSPLADLSQLTAVSLDNNRITDLSALQNKKKLTRLYISQNPQLDISTLKTENLEELTAN
ESNVKDLQFVKNNPNLTSLTLKNNKITELQGIEENEKLVNLDVEGNQIKTLEIEGKQESVVRLNVADNQL
KNLEGVNDYKALEDLNASKNDIETLAITEPNKTLKTIDVSENHIPKEELNLNDQKIPSAIAEHFPAVEGG
SIENNQPKEVDKEAKVSE

>AFR01208.1 transcriptional regulator [Streptococcus suis S735]
MKQAVAVIFGTFAPMHKGHIDLIQRAKRECDRAVVIVSGYKNDRGHQIGLGLQKRFRYIRETFNDEPLVS
VFKLDEEGMPPYPEGWAPWLEALQALVAIKENEELVFYVSEQEYAEELRSRGFKASFTERNFGISATLIR
EQSAKYWNMIAKPFRRHFSKNILVVGSASNGKTTLVRDLGRYYSCPVSLEYARYYQQRYNVRDDELTGKD
YNYLLTGQYRQTSDLIDSDTNRGLVIADTNATVTEAYYDYYIGETSSSFHSLCADTVKNEKWDLIIFVLP
TGSYVDDGFRDMTMADAEIRNAFTEHLKELVAKNHPQASLAFIGGSYAENYAKAIELIDAIYQEF

>AGG64002.1 putative HTH-type transcriptional regulator YcxD [Streptococcus suis SC070731]
MKKYQVIIQDILTGIEEHRFKRGEKLPSIRQLREQYHCSKDTVQKAMLELKYQNKIYAVEKSGYYILEDR
DFQDHTVELNPTDFQELPYEDFRICLKESLIGRENYLFNYYHQQEGLAELISSVQSLLMDYHVYTKKDQL
VITAGSQQALYILTQMETLAGKTEILIENPTYSRMIELIRHQGIPYQTIERNLDGIDLEELESIFQTGKI
KFFYTIPRLHNPLGSTYDIATKTAIVKLAKQYDVYIIEDDYLADFDSSHSLPLHYLDTDNRVIYIKSFTP
TLFPALRIGAISLPNQLRDIFIKHKSLIDYDTNLIMQKALSLYIDNGMFARNTQHLHHIYHAQWNKIKDC
LEKYALNIPYRISKGSVTFQLSKGILSPSIQHMFGKCYYFSGQKADFLQIFFEQDFTDKLEQFVRYLNE

>AKG39612.1 RTX toxin [Streptococcus suis]
MTIKYPDGTIDLLSPVEVVKQADKTAPTVANDGKGNIVIVPSEKAVELVVSYVDNNGKSQTVVVTKGTDG
LWTASNTVVIVDPVTGQVIVPGSVIKPGTVVTAYSKDEVGNSSDSAEAEVVAVDENNSAAGVKVKSVTTN
ANNVEKKAKQLPNTGEEANSATSLGLVALGLGLALLAAKRRRDEEA

>AKG39693.1 acetaldehyde dehydrogenase [Streptococcus suis]
MADKKVVSPEEKLVEARKHVDELVQKGLVALDEFRKLGQEEVDYIVAKASVAALDKHGELAMHAFEETKR
GVFEDKATKNLFACEHVVNNMRHTKTVGVIEEDDVTGLTLIAEPVGVVCGITPTTNPTSTAIFKSLIALK
TRNPIVFAFHPSAQESSAHAARVVYEAAVAAGAPENCIQWVTKPSMEATSELMKHDGIATILATGGNAMV
RAAYSCGKPALGVGAGNVPAYVEKSANIRQAAHDIVMSKSFDNGMVCASEQAVIIDKEVYDEFVAEFKSY
KTYFVNKKEKALLEEYCFGVKANSKNCAEGKLNADIVGRPAAWIAEQAGFSVPEGTNILAAEVAEIGEKE
PLTREKLSPVIAVLKVEGRAEGLEAARQMVEFHGLGHSAAIHTEDAELAKEFGTIVRAIRVIWNSPSTFG
GIGDVYNAFLPSLTLGCGSYGRNSISDNVSAMNLLNIKKVGRRRNNMQWFKVPSKTYFERDSIQYLQKCR
DVERVMIVTDRAMVELGFLDRIIEQLDLRRNKVVYQIFSDVEPDPDITTVYKGTELMRTFKPDTIIALGG
GSPMDAAKVMWLFYEQPTVDFHDLVQKFMDIRKRAFKFPELGKKSKFIAIPTTSGTGSEVTPFAVISDKA
NNRKYPIADYSLTPTVAIVDPALVLTVPAHVTADTGMDVLTHATEAYVSTVANDFTDGLALQAIKLVFEN
LESSVKNADFVSREKMHNASTMAGMAFANAFLGISHSMAHKIGGRFHTVHGRTNAILLPYVIRYNGTRPA
KTATWPKYNYYKADEKYQDIARLLGLPCSTPEEAVAAYAQAVYDLGERIGIQMNLKAQGIDEKELKEHSR
ELALLAYEDQCTPANPRLAMVDHMQEIIEDAYYGYKERPGRIK

>AKG39844.1 DNA-binding protein [Streptococcus suis]
MFNGSRLEELRLLNGLTRADLARELEVTEQAIWQFETGVTLPKMKNKIAMARFFQVEVDYFDAVDKNGSF
SLSRIAFRNADLEAKKNIHIQMVYLEKMNQMIDYLENFVSIPNQIIYQLVDSIEQKLQQHESLEFIADHV
REVLAVSIDNANLLYSLEKSGIYISERLINGNADAYSAWSRNGRPFIVLGLGKSAVRHNFDLAHELGHLL
LHNQVDFEELSKEELEEKEKEANQFASYFLLPRKQFLMDFVNIVGKRVSNPDQYILLKKRFGVSIQALEY
RAYKLGLLTPQQNSYFYRQISKKGYKAVEPLDLEIPLKKPSKIRSILDVILSNNLLTLSDIERNQRVSKN
FISQLFSFDVKFFDKYLLQLDTFDNVIPLFSRKQ

>AKG40165.1 ATP-dependent protease [Streptococcus suis]
MAVKHTHELIYCSFCGKNQEEVKKIIAGNNVFICNECVELAQEIIREELAEEVLTDLADTPKPQELLNIL
NNYVIGQDRAKRALAVAVYNHYKRINFQDSRDENDVDLQKSNILMIGPTGSGKTFLAQTLAKSLNVPFAI
ADATALTEAGYVGEDVENILLKLLQAADFNIDRAERGIIYVDEIDKIAKKGENVSITRDVSGEGVQQALL
KIIEGTVASVPPQGGRKHPNQEMIHVDTKNILFIVGGAFDGIEEIVKQRLGEKIIGFGHNNRAIDEKESY
MQHIIADDIQKFGIIPELIGRLPVFAALDQLTTEDLVRILTEPKNALVKQYQTLLSYDDVELDFDEDALL
AIAEKAIERKTGARGLRSIIEETMLDVMFEVPGQDNVKRVRVTKAAVDGKEKPLLETA

>AKG40249.1 membrane protein [Streptococcus suis]
MKPSIVNRIKSNWTLKRLGKVAMTVAFTLVIAIFLLAMLGTVVQAAGLVDDTVNVANEYSRYPLENYQLD
FYVDNSWGWLPWNWSDGIGKQVMYGLYAITNFIWTISLYVSNATGYLVQEAYSLDFISATADSIGKNMQT
LAGVSANGFSTEGFYVGFLLLLILVLGVYVAYTGLIKRETTKAIHAIMNFVLVFILSASFIAYAPDYIKK
INDFSSDISNASLSLGTKIVMPHSDSQGKDSVDLIRDSLFSIQVQQPWLLLQYNSSDIESIGIDRVESLL
STSPDSNNGEDREKIVAEEIEDRSNTNLTITKTINRLGTVFFLFVFNIGISIFVFLLTGIMIFSQVLFII
YAMFLPVSFILSMIPSFDGMSKRAITKLFNTILTRAGITLIITTAFSISTMLYTLSAGYPFFLIAFLQIV
TFAGIYFKLGDLMSMFSLQSNDSQSVGSRVMRKPRMLMHAHMHRLQRKLGRSMTTLGAGSAIVTGKKGQS
GSGSSARTQADHSRPDGKEKSTLGKRIGQTIGTVADTKDRMVDTASGLKEQVKDLPTNARYAVYQGKSKV
KENVRDLTSSISQTKADRASGRKEQQEQRRKTIAKRRSEMEQVKQKKQPASSVHERPTTRQEQYHDEQTS
KQSNIQTSYKESQQAKQERPAVKSDFSSPKVERQGNTVQEKTVQKPATSTTTADRTSQRPITKERPSTVQ
RVPLQNTRSRPPIKTATIKKVGKKP

>AKG40425.1 peptidase T [Streptococcus suis]
MKYPTLLDRFLVYVKENTRSDENSTTTPSTQNQVEFAQNILLPEMERIGLQNVHYLPNGFAVGTLPANDP
SLTRKIGFIAHMDTADFNAEGVNPQIIENYDGNPIALGTSGYELHPKDFPQLANYHGQILITTDGTTLLG
SDDKSGIAEIMTAIEFLIQNPDIKHCEIRVGFGPDEEIGVGADKFDVKDFDVDFAYTMDGGPLGELQYET
FSAAGAKIDFLGRNVHPGSAKDQMINAFQMAIDFHNALPETDRPEKTEGYEGFFHLMNMEGSVDTASTTY
IIRDFEEEDFQARKQLMLDIAEKMNANFDTPRVIVNLHDQYYNMKKIIEKDMTPINIAKDVMENLGIKPL
IEPVRGGTDGSKISFMGIPTPNIFAGGENMHGRFEFVSLETMEKAVDVILGIVAYK

>AKG40801.1 Clp protease [Streptococcus suis]
MIPVVIEQTSRGERSYDIYSRLLKDRIIMLTGPVEDNMANSIIAQLLFLDAQDPTKDIYLYVNTPGGSVS
AGLAIVDTMNFIKADVQTIVMGTAASMGTIIASSGAKGKRFMLPNAEYMIHQPMGGTGGGTQQTDMAIAA
EHLLKTRNKLEKILADNSGKTVKQIHKDAERDYWMSAEETLAYGFIDQIMDNTKVK

>AKG40905.1 cell surface protein [Streptococcus suis]
MNSKIFSLRKSKMGLVSVAIAFLWIGTGMNMETAMAEETDATALETQLESTESSLTNTVSENAEAEEVTD
EVPSEEKKSEEMEDMEEELSFIENHLEVAPIQAGDQTISGNTTPGGYVAITIDGEAITSIENILEADDKG
DFSYRLSKPLAHSQTVEISALPKQFWTLEADSEERKVVVRTNRHPEAYEIPAKRLEKTSNGMHQVFIEPV
FEHTSKVIGHTSVKGSVYLSINGSFVSDKTLIDPKDGRFEVTFSESLAGSKFKADDRLVLSFVSEDGQPV
ITNTIVKPLVKEKVSSQMTVKPLSSATSVLEGTTFPLGRVHLYNADTSEFIMEAIADETGHYKIALPALQ
SEDKYYRLTHNQQEDLVSVHLDTVDGSSILLDKSVMASLATYLQDADMDEATDEDPIIVPKLHNKKDYIV
GRTIHLNAYVRMVSSIKGKQYPPVQVDELGFFGFQIQDLQLPFEKGERIRFEIIDPVTNNIIASKEEVVG
QYLEDEDVMDLPFQVEKVTTDHGYISGKTAPDVMIELVSTQNGEEIIGKTSTDSTGRFEFDLGSRVLKNG
ETLSFRAFDKEGEQVAWEVVTVQKGNGHRINKPDKKDEKEEQPSKEITKNIEQSNTLEQTTLPPVRQTLT
DKKVEQNAEPSKEETVSIFDDSKKDMPTKQEKMARTVRDKGTKGNVSVHDSGENTQVQSLPKTGEKTSLV
ANIMLSIILFLFALFIGKKKITESE

>AKG41132.1 alpha-mannosidase [Streptococcus suis]
MYTSIVSTIDTRYGTYNSHAFSNGNTLPLIGVPFGMNYFAPQTSDQTGNWWFNPYEPVYQGIRLTHQPSP
WLGDFASLLLTPVTGELSRDSLFHRQSSYQLDQAIFRPDLLQLQSNRYRLISRLAPSRYGASFEIASFAN
QPIGMVFYSSGKSIYRLLNPHQLLIQIFQVSACQSPDFCMYALLEFEEEITECYHLVKDRKIAKTEVVGE
DLHLRINFSSTSIKGRLATSFISPEQAAFLLKDVPDFLQAQKQAENTWNQLLGRIQIRDKKTEDINFFYH
CLYRCLLYPQTFYEPNPDGQAIHFDPISNQAKLGKFFTNNGYWDTFRSSYPLLSLIYPDYLEEFLHGILQ
HYRDTGFLPKWLSPDERGIMPGTLVDGVIADAACKGLVPDLMEDFLQAMIETSQKTDADQRYGRHGSQIY
RQLGYLPLDFNESVSHSLDYAYSDWAISQVAEKLRQDQLAKQYAQMCLGYRQLFDSQTGLMRAKDRQKQF
RADFSPLSWGRDYAECSALQATLSVFHDIDGLIELMGGKEAFTNYLIQLCNQEPYFSPEQYGYEIHEMSE
MAQVNLGQLAISNQPSFHIPYLFQWSTKPEYTSLLIHKIRQTAFKTGFQAYPGDEDNGSLSAWYIFSCLG
FYPVCPGKADYQIGLPHFKEVDLLLADQHKLTISTPKSDANFQFVKQVSLDKQVVQTIKHDQLIKSNCLE
FDLSILPSN

>AKG41181.1 nicotinamide mononucleotide transporter PnuC [Streptococcus suis]
MEQLTKFIDRFQASLKQVPENMSAIANRAKKLGVIGVLDAIIAGLFFGRTLGQWLYLLVLSSVPVILHVW
SASEDWMGLFTSWTGIICVILVAEGRSSNYFFGFISNLIYFVLSYQNMFYGEVMTAIFFIVMQPVGLYFW
LSARVNGAAEEEKTEFEARKLTLWGWVKWLVFAVLVWGSFGLIYKSIGSARPFRDSITDGTNWTGQFLQS
YLYREQWIFWIATNVFSIYLWWVGPDSGNLQMSVMYFVWTINSLVGWYQWSKSIKEGQVARNG

>AKG41190.1 serine protease [Streptococcus suis]
MKQKWSQIENKQRFSIKKLSVGVASVSIGFFITGVPMVQADTSGEGLESTVAVATDMDSRQNSAVEKKED
GPLSDDPVKTEQVDEPVAEEGVVEEVVDTEAGEESGLLTDQAATEIETTAGKTTDESKEKEDISGKEASA
PQTIPQESQLEPEEVTTGRYILQFSEENRNLVLDKLKKIDGVKIVHEYKEVLTGASVEVGKESLSDVKAI
TELTSLEESRRIRPTLHTAKQLVGALKASSKYQTDGRGMVIAVIDSGLDIKHKDMRLDDGVIPKIKDITP
STTGTYTLKVPHGYNYVSGNDNLYDDTHEPHGMHIAGTLAGNATDEEVASKKGVDGIAPNAQLLVYKIFS
NDPKNYKAETEDAAYAAIEDAIKHGADVISLSVGYYDSGLPGNAYYTIAKRAAEKGIIITAAIGNAGASS
SDTSFDLHTNNALGAVDTATTVGVAATPAVIAVGSARNTHLVQREFMLNGQSFGYYPIGYTTLTEGKYEF
VDAGNGHWEEVQGLDLAGKVAVIKKDKFDLKDAVRNLKFKDVAGIIVINTDQGWNKDYYRTHQLLVDDKT
LLSYSSIWGISLSGEDGRRLLEVANQSQGNTGLVLKPTIGMKKLIEVPTVSGFSSWGPTVNLELKPEIVA
PGEDVYATLNDNRYGSMSGTSMASPIVAGASALLLPRIRQMTPPEGMTRMDLLRIILMNTATPLVDVLDS
SGHALENSPRQQGAGLLQIDRAFETDVILHHRLKGGVELKEIGRETEFEVTLENLGNQQRSFAISAGKVL
TSQDVPVDRIGRSGKVVKEIHATEIKGSSIHLSEQSIQLGPKEKRTIRLKLDAGEAKDQFAEGYIYFKSL
TEGQSDISIPYFGFVGDWSKERIVDAPAWETSSKLKLTSVLSSYKHNKSGRYIELGREKIQDNQSPLNPD
NIAIQNQHSDSQIGNAFVRFALLRDITNYDLDIVKEATEDAPVLRRIDTGTMLSRVRYVDYFESLSEYSK
LRTPIELHRWDGKVYDASNDENIPAPEGQYFFRLRVKNKENGAYQYTYLPVKIDNQKPEIVAIDTNRLSS
HRELVVTAKDNNKVWEVRANLNGEDLLVEKVVDDAGQLHYHLKEVELPLDAKNHLRVEVMDIAGNVVAVE
KDLMAPVIQFKNLEDLMAIRSKKTVEIKANVSAQVSDVQANLDAQAVNYSLENGQLSLQIPEQSDGRHSF
ELILKDKDGNLIYTKTLNYLVDNEKPTIDLDIEKDEEDEEVIQIGKNGRFTLKGKVSDNVSLPKDIKLYY
SNLDIGKGERKIIDVKEDGSFEQDFFKSDFPRAIMLTAVDEKGNKLKDLRINTSPESLDEEEETEVPITV
NNWLIDPIRFNKESLGRELDSGLVDFKKQEDGTYLFTFEIEAETEQAHSVRINGGEKRYFEDGKLTYPVT
LIEEGNVVDISVYNEADELTYTKKYQMLVDTENPVLQLENEVLPLERQVVDSEEDEDEENQYAGVLLADA
DGHLTLTGSAKDNGIYWSLKINEDFVARGGFWRQYGNNEKAFRYELHSLKDGDTVKLDLSDSFGNAVVKK
YKVRLNDKEVSEQVPEKDLHVERSDKDQTPSIPILKSEAHIPMPKEENSLAPQTGSTEIALLTGDTREDG
VEHLGKLTKHEEPLGISDERIEVSVPHREFFERSGIGETGALAADTSGKLPQTGDSLGSVFISTLLGLFG
GAMALGNLKRKE

>AKG41298.1 collagen-binding protein [Streptococcus suis]
MIEFRKKAVQLASLMSVFFLCTYSFTDAMYIMAESLSTDGASTIRRTYIEDKKEDKDRLNIELVESLSSP
KTIGQKITIDKQSLATQNFNEKGIVVITQKGLELKKDDLEKGWKLDESYNEKDLAITKSETEKRSLSNEL
DVLSKTVEELPVYGENYHSYRLLPTTELDYSADNVSLTLSFTKVSEVIKGELVAVVDAEHIAYFKAEPSV
FKEYSQVNEKPSSTEDVNVVSPSQDPPVSETKENVPDNPESQGSSTVPESEQAVDALVEQRGVICIKLTK
SSSEQEEGIEDTENEAIEGATFEVRNVESENLVYTGQTDKDGLLTISNLPLGNYAVIQKSTIDGYEISAT
KEVVELTVAQSRQTVSISNSPKNPLEGLMLNSILDSSLIPRSARVARSLLDTSLLDNPTVTGNANATTTT
TVFGNKTTTITREESNIKYIFKPITISIPGVYQSYSQDGVLKKKEVVVDSNTNTTKIIWEYTTTVGGVNS
NITSIRNAFSTTTDSGLGEPKITSIMKDGVAITPNTTYYGNFDNFKSATDNLPVGNGTYVYTIETPVVIP
SDNYSLDYRSEVTVDAPKGSKLTYNGTSVTLTQKETRTLSTADTITLPAKNDGGPLGDLKVDTVNTSNTN
RTIGKYRDNDDKVIEWTSSQLNDTSTTQSFTFDVALDSSQAAHEYKVYIYEPSNGTYTETKAEKVATPGN
QITVDNVPAGAVALVKTVTNVKDEKVNHTISGAQLEALKGDIKIQKNWEADSDKVDVTFTVNGGSLTNRK
ETLSANNTQITIANVDKFSGMRSTATKKRIYYDVTEAVPSGYILSSAQTDWENLYYVFTNKKDNTTTPVF
PPDTCGNYGVSSIDLVSINYVMYKSGSKIWGGFDGSMKMNLKIPAFARAGDSFTLELPPELKLSHVANPN
VAWSTVSANGKVIAKVYHEKDNLIRFVLTTEAYSVQEYNGWFEIGVPTSNVIKINNRETTELYKTGVLPN
LPEWYTTTTRNQTLIKRSR

>ARL69286.1 molecular chaperone DnaK [Streptococcus suis]
MSKIIGIDLGTTNSAVAVLEGTESKIIANPEGNRTTPSVVSFKNGEIIVGDAAKRQAVTNPDTIISIKSK
MGTSEKVSANGKEYTPQEISAMILQYLKGYAEEYLGEKVTKAVITVPAYFNDAQRQATKDAGKIAGLEVE
RIVNEPTAAALAYGLDKTDKDEKILVFDLGGGTFDVSILELGDGVFDVLATAGDNKLGGDDFDQKIIDHM
VAEFKKENGIDLSADKMALQRLKDAAEKAKKDLSGVTSTQISLPFITAGAAGPLHLEMTLTRAKFDELTY
DLVERTKIPVRQALSDAGLSLSEIDEVILVGGSTRIPAVVEAVKAETGKEPNKSVNPDEVVAMGAAIQGG
VITGDVKDVVLLDVTPLSLGIETMGGVFTKLIDRNTTIPTSKSQVFSTAADNQPAVDIHVLQGERPMAAD
NKTLGRFQLTDIPAAPRGIPQIEVTFDIDKNGIVSVKAKDLGTQKEQTIVIQSNSGLTDEEIDRMMKDAE
ANAEADKKRKEEVDLRNDVDQAIFATEKTLKETEGKGFDAERDQAQAALDELKAAQEANNLDDMKAKLEN
LNEKAQALAVKLYEQAAAAQQAAAGQEGAQTANNADDDVVDGEFTEK

>ARL69324.1 GTP-sensing pleiotropic transcriptional regulator CodY [Streptococcus suis]
MTTLLEKTRNITSILKRSEEQLAEELPYNAIAEHLSAIIDCNSCIINSEGEVLGYHMSYETNNDRVEEFF
QNKQFPEGYVKAVAQVYDTQVNLPVESELTAIPVESRSTYPNGLTTIAPIHVTGIRFGSLIIWRNDEQFH
DDDLILVEIAATVVGIQLLNFQREEDEKNIRRRAAVNMAVNTLSYSEMKAVAAILGELDGNEGQLTASVI
ADRIGITRSVIVNALRKLESAGIIESRSLGMKGTYLKVLIPAIFDEIKKRDY

>ARL70086.1 oligoendopeptidase F [Streptococcus suis]
MSKQRYEIEEKYQWDLTTIFPTDEAWEAELADLQAETEKTKEFAGHLLDSAKSLLEISETQLSLMRRIEK
LYVYASMKNDQDTREGKYQEFQAKAMGLYAVFSQAFAFYEPEFMGITEEKLEAFKVEEPALVQYSHQFEK
LLAAKDHVLSQEVEEVLAATSEIFESPAETFSVLDNASLRFPEITDEDGHLVPLSHGNYIHFMESKNRDV
RQEAYEAMYGTYEQFQHTYAKTLQSNVKVNNLKARLRKYDSARHASLAANFIPESVYDTLVAAVNKHLPL
LHRYINLRKKLLGIDDLKMYDMYTPLSDFSTKISYEDALKKCQETLEIFGEDYSAIVKEAFENRWIDVHV
NEGKRSGAYSGGAYDTNAFMLLNWQDNLDNMYTLIHETGHSLHSMLTRKTQPYVYGHYSLFLAEIASTTN
ENLLTEKLLAEVEDDKERFAILNHYLDGFRGTVFRQTQFAEFEQAIYKADQEGQVLTADFLNELYGQTNE
KYYGLSAEENPEIQFEWARIPHFYYNFYVYQYATGFAAASALANKIVNGSPEDKENYLNYLKAGSSDYSL
NVIAKAGVDMTKEDYLNDAFKVFEARLEELEALVEKGVHL

>ARL70502.1 non-canonical purine NTP pyrophosphatase [Streptococcus suis]
MTDKIYEYRDEHNWFIGKASFANLFGSFGENGREQEIYQIGQLFDKLIAGNYEDENFNQCVNIEVIKLQS
EFALFQFACDTLNELNNRQFKALQHQGAILVTENDKLLLVHLPQAGVSTADFFGQDKGLASVGDTILIAT
KNEGKTKEFRKFFERFGYQVENLNNYPDLPDVAETGMTFEENARLKAETIAELTGKMVLADDSGLKVDAL
GGLPGVWSARFSGPDATDELNNAKLLHELAMVFELKDRSAQFHCTLVMAAPNRDSLVVEADWEGFIGMDL
RGENGFGYDPLFLVGETGKTSAELTLEEKNKISHRAQALEKLVEAFPVWQEQAKQS

>ARL70513.1 aminodeoxychorismate lyase [Streptococcus suis]
MTKDTNEKNTQSSGFRDQILRDLEELKVKRLAEQSADVLVDKRNEVINELQPSLAEEKAPHRETEIVKVE
GIAFPDSYLSEEQQESEVMTESIEEPTSETLATPETFVIEKEVVSSPVPQDTVERNLEKLRNLVAANTAG
FDEVPSSSSVSEPVESVLSEKSSLEDTFLEFPTEDVSAVTGDTEIIALEETIIAPKTTAIVPEVDKQMQE
TQPRRRTTHRTSKQRRKKQDNAAKHIVSVIMSIVVVAVLVTGVTGYMWVKSSLEPVNAKATETIQVEIPE
GSSTLEIGKILVDNKLIKNATIFNYYSKIKSYNNFQSGFYNLKQNMSVDDIAKALQESGTPTAQKEAAGK
VLIVEGYTLTQIAQAITDNTNTKDKNDKTPFTAEQFMATVTNQDFINRMVATYPKLFASLPAADSGVIYQ
LEGYLFPAVYEYSDETTIEELVEQMIAAMDNRLQPYYETITAKNLTVNEVLTLASLVEKEGSTDEDRRNI
ASVFFNRLNAAMPLQSNIAILYAQGKLGQETTLAEDAAIDTSIESPYNIYWTPGLMPGPVDSPSLSAIEA
VINANTTDYLYFVADVTTGNVYFTNNIDEHNQNVAKYVNAHLNNE

>ATZ02642.1 hypothetical protein CVO91_00950 [Streptococcus suis]
MRSKYMKSLGLGATCLLAMSVPVAANTTETNQSSDAPGAQVSATQATSSEEITVTETNISSSAQTDTSTA
ATEEPSVSRRSAPETEESSTTEASSVTSSTSITSTTTTQTESAPATQAEATIEQALYRLYQPDLRVHLYT
KDANEYAVLAGRGWRQEGEAWRFVSNQGEPVYRLYQPDLRVHLYTKDANEYAVLAGRGWRQEGEAFRSHG
NIPVYRLYHPGLRVHLYTKDANEYTVLAGRGWRQEGIAFYGLGSAGSSTASNTPVAPQVAKKPTGTVSIQ
NKNSQNGNFDIIVSNVDSPLGVSSVLVPVWSDEKGQDDLVWYEAARQADGSYKVSVQSKNHGYSTGTYQV
HLYLVQKDGTKIGISPSTTTTVEIKDTVPKATVRIENIDRTYGFFDVRITDLYVPKGIESIQAAVWADVG
GQNDVQHYEATKQSDGSYLVPVRISNHKYEQGNYNISLSITSQGQKYNVAQANTSISYTKTEIPRFIDVS
SHNGTLSVADYKTLAANGISGVVVKLSEAVSYLNPYAEGQVKNALAAGLKVSVYHYSHFTSKEEAKAEAQ
YFVAAAKKLGLPTSTLMVNDIEEYATRKNINDNMKAWEEEMRRLGYSNLIHYTGASWLDDNSLGVVGPIQ
TSQFGMTNFWVAQYPYSTMTPAQAMSMSLHARTAAWQYTSKATLLPGRSFFDVNLDYTNRFTK

>AUW21934.1 redox-sensing transcriptional repressor Rex [Streptococcus suis]
MKNDKKSDIPRATAKRLSLYYRIFKRFYAGNIEKASSKEIAEAIGIDSATVRRDFSYFGELGRRGFGYNV
KELMDFFADILNDTSITNVMLVGVGNMGRALLHYRFHERNKMKIVMAFEADDNPAVGTTDENIPIHAISE
IKERISEANSQTAILTVPSVKAQEVTDILVEAGVKGILSFSPVNLSVPKDVVVQYVDLTSELQTLLYFMR
KG

>AWD32147.1 accessory Sec-dependent LPXTG-anchored adhesin [Streptococcus suis]
MNRKRFNKNFDEVGRKSRVKMHKSGKNWVRTVMSQLSLLRVIRGKGQETVSVPLVDSSERLESQRYQYLK
AMLASGAVATGAALPTAILAEEQTIAVEQQVENDTDTVIDKDVVIVETVTTEVVSEAEVSTSRNDASTSV
ASQSSSVSQSESASLSSSTSASESASMSMSASTSTSTSTSASTSASTSESKSSVSSQSENHSDDAIVSSR
VAEASGSSMTATESGTSLIAVEDNGKVSLGVLSGNTEVGQGLALLNNVTQKTARASSEVTMGLLAASLTS
DSSSQSETTQLARSAERVATINYIVKYEREDGSLVSADVKTVSVTTTDDVAQATVDVLAELPFGYELAEG
QQSTVSQTVTENEVNLVTVKVAERTVEKPKSTPEVEAAKKVLEQVVSEAEVLVAIASDLNPVASDVEEVI
ATIQEQIKNAQLMLGSVDASVSEVEALVANLQSNNATLGSMLQERSADGALTYSLAVSTTPTYVRVVDDA
RNDVSSTNKNIINAVEHIKNTNGTITWRITLKPATTSGEVGILLGFSNGTVIDSVTMNGNAVSPYGGSAI
TGAPNDLTKYLYVSRNAATVTVLVTIRPPASDTITYHFRTATNNGRLTGIPSTETDGWGGRVPSWDSSNG
VRDIKDPVTDVTANNVYVFKDESIKVAGTNFNQLSGTSGTRVQVGTATDSPTTTASGIKDVTLIDATSGL
EDTRGLTVAVEGNTTSKTVYISGTATNARGQYQNKIYANDNHGNFGRSSDNMSLNILEVPSTVEVPFNGT
PTDNDFTQAAINAVQAGNATQKSQAGLTAKVMNKTGNTATVRIRTTTGTYKDVTVSLVDRTAPTVQLTSQ
QIYVFNGESVKILNPSNPTATTNPVSTKIQLATVTDATGVATTASSNGDIQNSSGNSNSRGMAVTVEGSS
TTSKTVYLSGTASAGAMGWYGNFLKIADTANPANTTTYNSTDARYHLVILGTTVATIADRDIQSPTFTRV
TEQNILDAVSVDFGNASDYNNANKANIRKVLLSNTDTGTVTAGQKTAVVRVYTSTNTYKDVTVNFTYVDR
TAPSIDVTANNAFVFKNESVKVADSNFNQLSGTAGTRLQVGTATDPSGINTATIVDSNGTEATRGLTVTT
DGTTTSKSIYISGTPTADKNLYTSKVRATDTQNNAGTSQEDLSLYVLEVASDVSLADREVTGARYTDAEI
AQAAINAVQAGNADQKTAAGLTAKVIANPNHTQDRWRPYHTVTVRVMTASGTYKDVRVNFKYVDTTAPTL
TTNDLYVFNGVALTTPVDVINQKSDTGTGINNASLRIQESDTGLTINANEQVTGTYTTGAAGLNTRHVQV
SDNSTDTNGGPNTTTANLRILVVNPQGASLSKEFTGAVKYTNDEIKQAVLNAMKASGFGTMSEADKTASG
LLNLSAYTVLDEHEFTSGEKTVRVQMRNAQGNVAVVNVTINYTNAAPVISNQTNLSVIKRSDATPVTVDL
SRGATVTDTEDDRSTTDAYVTRVTYKVKDANGAVLKTIQAPKGQAASIDVSDLPAATYTVDVEATDSAGT
TTTSSFQLTVKDNTPPVITAADRTVDKGAVATYDLRTGVTVRDVEDEANNLTPSVTKIVLKDASTNTVIS
TITNTSQMTINTSTLDPTKTYTVEVTGSDAEGLTATTSYTLSVTDSAPTTTSISNMAIFKGTRIATVDGT
DAVKPVAATDANGFSSVRLYRTQADGTSRVEETNSGFTINQSTGAFSGTASETFNTVGVYSRSLIFTDSF
GNATQLQNFKVWVMDATANTSLLNRLYKNYPSEQDVLNAVTVSTGGSTIGYTKTLTTAIPKTDGTATVRV
TTDQGVYKDIPVRITYKSNQRPSVTTVNQTLDKADKAATIDLTRDVEVIDPEDGSSNAGKANSPFISQIE
ITDSEGNLLSTLTDKAGMQNFSTANLNVGETYRVRVTGSDIEGLTNTHEYVLNVVDTTPTVTVNSGYENG
TGAVYYVFNNTELNKALEPVTVRDDKGVTSITVDAIGNGSTHIPPTGLTFDITSGATESTVRVTGKHNAG
TANGAGIVTRELHAYDADGHVSEAFTPFTLQILNVSDVTKAVLEKPSATEIENWVKATAVGSSSTVLQDA
GLTYAVVGTIPDTSGTVNVKVTTRQGIEKTVTVTLNYLTTSVGAITVDSVTPITEQMVKDQVTVSNGTAT
TAVAQDAQGNPILTVTSTDPTTNTKRGTIRVTVTTTDGFSKDVEVPVTVTNTAPTIATQDATITRQPSGT
STRIDLKDYITITDSEDDKSATDTYTTAIQVVITNPATGYSQTIKAKNGDSLPVDLTNLPAGTYTVSVTA
TDSTGAVKTATSSITLQENTAPNVTVSDQTIDRGGKTTIDISTGVTVTDTEDDRDPNDSLTTTVTYTVKD
SKGSIVYQGSQPNVPVETLVAGIYTVTVAATDAHGAKTEKTYTLKVTDRNSESASVSASESASTSASTSA
STSASTSASTSASTSASTSASTSASTSASTSASTSASTSASTSASTSASTSASTSASTSASTSASTSAST
SASTSASTSASTSASTSASTSASTSASTSASTSASTSASTSASTSASTSASTSASTSASTSASTSASTSA
STSASTSASTSASTSASTSASTSASTSASTSASTSASTSASTSASTASTSASTSASTSASTSASTSASTS
ASTSASTSASTSASTSASTSASTSASTSASTSASTSASTSASTSASTSASTSASTSASTSASTSASTSAS
TSASTSASTSASTSASTSASTSASTSASTSASTSASTSASTSASTSASTSASTSASTSASTSASTSASTS
ASTSASTSASTSASTSASTSASTSASTSASTSASTSASTSASTSASTSASTSASTSASTSASTSASTSAS
TSASTSASTSASTSASTSASTSASTSASTSASTSASTSASTSASTSASTSASTSASTSASTSASTSASTS
ASTSASTSASTSASTSASTSASTSASTSASTSASTSASTSASTSASTSASTSASTSASTSASTSASTSAS
TSASTSASTSASTSASTSASTSASTSASTSASTSASTSASTSASTSASTSASTSASTSASTSASTSASTS
ASTSASTSASTSASTSASTSASTSASTSASTSASTSASTSASTSASTSASTSASTSASTSASTSASTSAS
TSASTSASTSASTSASTSASTSASTSASTSASTSASTSASTSASTSASTSASTSASTSASTSASTSASTS
ASTSASTSASTSASTSASTSASTSASTSASTSASTSASTSASTSASTSASTSASTSASTSASTSASTSAS
TSASTSASTSASTSASTSASTSASTSASTSASTSASTSASTSASTSASTSASTSASTSASTSASTSASTS
ASTSASTSASTSASTSASTSASTSASTSASTSASTSASTSASTSASTSASTSASTSASTSASTSASTSAS
TSASTSASTSASTSASTSASTSASTSASTSASTSASTSASTSASTSASTSASTSASMSASTSASTSASTS
ASTSASTSASTSASTSASTSASTSASTSASTSASTSASTSASTSASTSASTSASTSASTSASTSASTSAS
TSASTSASTSASTSASTSASTSASTSASTSASMSASTSASTSASTSASTSASTSASTSASTSASTSASTS
ASTSASTSASTSASTSASTSASTSASTSASTSASTSASTSASTSASTSASTSASTSASTSASTSASTSAS
TSASTSASTSASTSASTSASTSASTSASTSASTSASTSASTSASTSASTSASTSASTSASTSASTSASTS
ASTSASTSASTSASTSASTSASTSASTSVMLAATTSGAADANQSGIDAISANNGQYTAISVTQNFKWKDM
EPSPIIALKMTDGTYKYKKFSGPVTVDIAKAAKDEFVDAATYKATNRPLQATDKVYIIQESDFTSAPTSI
EESYDLTKFHHREHLIFGGYNVWAGVTVDDLADPDADATSSALVALARPGSFESEIEFKNMDRPGTPSIY
LPKENNTLLVADSISEALRQEEPSYKNFGLFLSHIAVNDDKVNKPNTVMELPEGVEVVFADRSGQQTTFN
AAMAEIMAALQEDENGEIVNHEDTLKFKFIVKKDGRIIQEDESWRTITLHVYSSTEKVQGLVKTTLTNTQ
NDFAAGIVDNIDFSGLPEEMKNEAIEMEKTYRNVDGTLPQDGALPEFSNPDGKRYDWVVKEGEESNGNHA
TSPVRYFPYDMDLFQGEGGKITEALQGYIPYIQGYNDGTSRYNDIPNDADIKDIPPSEHDKKLVPYYTLG
SVFTRTMFDRYFTPESGGVNKSYWSSLTEDAPIPQLDFEPEVNLDIVTLSDGPQPGEPTDSDSASTSAST
SASTSALTSASTSASTSALTSASTSASTSASTSASTSASTSASTSASTSASTSASTSASTSASTSASTSA
STSASTSASTSASTSASTSASTSASTSASTSASTSASTSASTSASTSASTSASTSASTSASTSASTSAST
SASTSASTSASTSASTSASTSASTSASTSASTSASTSASTSASTSASTSASTSASTSASTSASTSASTSA
STSASTSASTSASTSASTSASTSASTSASTSASTSASTSASTSASTSASTSASTSASTSASTSASTSAST
SASTSASTSASTSASTSASTSASTSEL

>CAA45781.1 MRP [Streptococcus suis]
MRRSNKKSFDWYGTKQQFSIRKYHFGAASVLLGVSLVLGAGAQVVKADETVASSEPTIASSVAPASTEAV
AEEAEKTNAENTSAVATTSTEVEKAKAVLEQVTSESPLLAGLGQKELAKTEDATLAKAIEDAQTKLAAAK
AILADSEATVEQVEAQVAAVKVANEALGNELQKYTVDGLLTAALDTVAPDTTASTLKVGDGEGTLLDSTT
TATPSMAEPNGAAIAPHTLRTQDGIKATSEPNWYTFESYDLYSYNKNMASSTYKGAEVDAYIRYSLDNDS
STTAVLAELVSRTTGDVLEKYTIEPGESVTFSHPTKVNANNSNITVTYDTSLASANTPGALKFSANDDVY
STIIVPAYQINTTRYVTESGKVLATYGLQTIAGQVVTPSSVRVFTGYDYVATTTKAVQGPYPKGTVYLAG
TVQKDTVQYKVIREIVENDQAVLKFYYLDPTYKGEVDWRGTDTTGFIELLTTSPTTYKVGTIYDYNINSK
ITAPFTIDPTKNVMVFKESEQNEQGSKYRVIAQWSGDETTKGIYGKIYIATQVWTTKLGTNEWGWFDYSD
DQAGIKFNNKGFWPAGVQNTLRNATPATAVETTYIYKESSKYGDVIVEYYDTDGKQIVNSVVDTPKSALG
TEYNTDVDRRPASLVAADGTVYFYKEVKSDSAKTTGTVVAGTTTVKYVYEKAGSVNVNFVDINGKVIKAP
VSDEKDAKPGYNYDTDLDQKLASITFEGKEYKLVPAGDYPVGKVGKGNNLIEVGNNTAKGIDPTTGKIEA
GVNKEVTYVYRAVTGSVVVNYKDTEGNVIKDPETDVSDAPVGDAYTTTDKKPNEIITKDGSRYVLVPSKT
DGEENGKVIEGTITVTYVYQKVANWIPEIPNVPETDRPKVPYPFDPTEPDEPIDPTTPGTNGEVPNIPYV
PGYTPVDPKDNTPLKPIDPNDPGKGYVPPTPENPGVDTPIPYVPVKKVVTNHVDEEGNPIAPQEEGTKPN
KSIPGYEFTGKTVTDEDGNTTHIYKKTPEVKNGTVVVNYVTEDGTVIKEPVTDTPTSPEGTPYDTTDNKP
KTITFKGEEYELVRVDGTENGKVVEGETVVTYVYRKVETPAKKVVTNHVDEEGNPVAPQEEGTKPNKSIP
GYEFTGKTVTDEDGNTTHIYKKTPAKKVVTNHVDEEGNPIAPQEDGTTPKRQISGYEYVRTVVDEEGNTT
HIYRKLSNKPTTPEKETPAKPQAGKTASGKAQLPNTGEASSVAGALGTAMLVATLAFARKRRRNED

>CAR44139.1 phosphoribosylamine-glycine ligase [Streptococcus suis P1/7]
MKLLVVGSGGREHAIAKKLLESEQVEQVFVAPGNDGMTLDGIELVNIGISEHSAIINFAKENDVAWTFVG
PDDALAAGIVDDFEQAGLKAFGPSRLAAELEWSKDFAKQIMVKYGIPTAAFGTFSNFEEAKAYIEEQGAP
IVVKADGLALGKGVVVAETVEQAVEAAREMLLDNKFGDSGARVVIEEFLAGEEFSLFALVNGDQFYILPT
AQDHKRAFDGDQGPNTGGMGAYAPVPHLPQSVVDTAVDTIVKPILEGMIADGRSYLGVLYAGLILTDQGP
KVIEFNARFGDPETQIILPRLTSDFAQNIDDILHKRPTQLTWLDSGVTLGVVVASNGYPLDYEKGVELPA
KTEGDITTYYAGARFAENSRALLSNGGRVYMLVTTADTVQDAQEKIYSELKNQDTTGLFYRTDIGSKAVK

>CAR44325.1 MarR-family regulatory protein [Streptococcus suis P1/7]
MNRIALEIEKYLHEIVLSSENQLEILVGSCQSTVKLTNTQEHILMLIEKAAYTNTEIAKELNVSQAAITK
ATKSLVAQGLLVAVRDDKDARIVRFSLTEAAKPIAAEHAHHHAHTLEAYEELLENYSLEEQESIARFLSE
LVEKIRK

>CAR44407.1 glyceraldehyde-3-phosphate dehydrogenase [Streptococcus suis P1/7]
MVVKVGINGFGRIGRLAFRRIQNVEGVEVTRINDLTDPVMLAHLLKYDTTQGRFDGTVEVKDGGFEVNGK
FVKVSAEREPGNIDWATDGVDIVLEATGFFASKEKAEQHIHANGAKKVVVTAPGGNDVKTVVFNTNHDIL
DGTETVISGASCTTNCLAPMAKALHDAFGVQKGLMTTIHGYTGDQMVLDGPHRGGDLRRARAAAANIVPN
STGAAKAIGLVIPELNGKLDGAAQRVPVPTGSVTELVATLDKKVTAEEVNAAMKAAATESFGYTEDQLVS
SDIVGISFGSLFDATQTKVIEVDGEQLVKVVSWYDNEMSYTAQLVRTLEYFAKIAK

>CAR44412.1 putative glutamine synthetase [Streptococcus suis P1/7]
MTFTVADIKRDIKEKNVTFLRLMFTDIMGVMKNVEIPATDEQVEKVLSNKVMFDGSSIEGFVRINESDMY
LYPDLDTWTIFPWGDENGRVAGLICDIYTTDAKPFAGDPRGNLKKSLRHMEEAGFSSFNLGPEPEFFLFK
MDEQGNPTLEVNDKGGYFDLAPTDLADNTRREIVNVLTEMGFEVEASHHEVAVGQHEIDFKYADVLKACD
NIQIFKLVVKTIARKHGMYATFMAKPKFGIAGSGMHCNMSLFDKDGNNAFFDPEDPRGMQLSQTAYHFLG
GLIKHAYNYTAITNPTVNSYKRLVPGFEAPVYIAWAGKNRSPLVRVPASRGMGTRLELRSVDPTANPYLA
MAVLLEVGLEGIQNKIEAPAPVESNIYAMSDEERREAGITDLPSTLHNALKALREDEVVRAALGDHIYTN
FLEAKKIEWASYATYVSQWEIDNYLDMY

>CAR44487.1 putative surface-anchored protein [Streptococcus suis P1/7]
METANKKFRYSIRKFKVGVGSVLIATCLLGAGVSTPTAFATTETSTATQVEAMAKVEEVQKLVKELEKEL
GELDKVPSYGDAQDYSYQKALWEEFLRIGKDNMDYASKMKADDKFFHKVKGDLNDFKYQIKVENYIRQVA
ELRKKYPGDNTIEEEYNAHLKQDEGKSIASQEGATLRDYVDREASEAMGRIKQRVAELEKSKQPQPSPAD
EPAPAPKEEETPAPKEEDTPAPDAAPAPAPTPEVDPAPTPIPDTPKAEEEAPTPVPDTPAPKEDEVPAPI
PDAPTPKVEEETQEPKTEEKAPETKEETPTPVPDTPAPKEDEVPAPMPDAPAPKAEEEVPAPTPMPETPM
DKPKTDKVESDKQMPEAKQPEMEQPKAEDMPKEEMPKSEQPKAEDSAPKTAVPEVAPKTAEKPKLDFTTK
ERKVEEALPIKEEIRYDASLPLGKSYLLQEGKAGKKVSVYQDVIVDGKVVATNLLSETVVEGQNRILVKG
SLEMKKEEVKTTPSVQSNPTLSHKGAPSANKATLPATGEQRNNLALVGLGLAGISLAVVATAINKKSKDQ
I

>CAR44490.1 Xaa-Pro dipeptidyl-peptidase [Streptococcus suis P1/7]
MRFNQFSFIKKETSVYLQELDTLGFQLIPDASSKTNLETFVRKCHFLTANTDFALSNMIAEWDTDLLTFF
QSDRELTDQIFYQVAFQLLGFVPGMDYTDVMDFVEKSNFPIVYGDIIDNLYQLLNTRTKSGNTLIDQLVS
DDLIPEDNHYHFFNGKSMATFSTKNLIREVVYVETPVDTAGTGQTDIVKLSILRPHFDGKIPAVITNSPY
HQGVNDVASDKALHKMEGELAEKQVGTIQVKQASITKLDLDQRNLPVSPATEKLGHITSYSLNDYFLARG
FASLHVSGVGTLGSTGYMTSGDYQQVEGYKAVIDWLNGRTKAYTDHTRSLEVKADWANGKVATTGLSYLG
TMSNALATTGVDGLEVIIAEAGISSWYDYYRENGLVTSPGGYPGEDLDSLTALTYSKSLQAGDFLRNKAA
YEKGLAAERAALDRTSGDYNQYWHDRNYLLHADRVKCEVVFTHGSQDWNVKPIHVWNMFHALPSHIKKHL
FFHNGAHVYMNNWQSIDFRESMNALLSQKLLGYENNYQLPTVIWQDNSGEQTWTTLDTFGGENETVLPLG
TGSQTVANQYTQEDFERYGKSYSAFHQDLYAGKANQISIELPVTEGLLLNGQVTLKLRVASSVAKGLLSA
QLLDKGNKKRLAPIPAPKARLSLDNGRYHAQENLVELPYVEMPQRLVTKGFMNLQNRTDLMTVEEVVPGQ
WMNLTWKLQPTIYQLKKGDVLELILYTTDFECTVRDNSQWQIHLDLSQSQLILPH

>CAR44587.1 NADP-specific glutamate dehydrogenase [Streptococcus suis P1/7]
MSNAKAYIQASFEAVKARNPHETEFLQAVEELFSTLEPVFEAHPEYIEENILARIVEPERIISFRVPWTD
KDGNVQVNRGYRVQFNSAVGPYKGGLRFHPTVNQSILKFLGFEQIFKNVLTGLPIGGGKGGSDFDPKGKT
DAEIMRFCQSFMTELQKHIGPSLDVPAGDIGVGGREIGYMYGQYKRLRQFDAGVLTGKPLGFGGSLIRPE
ATGYGLVYFTDNMLAANGKSFKDQTVLISGSGNVAQYAVQKATELGAKVISVSDSNGYIIDETGIDFDLL
VDIKEKRRARLTEYAAEKSTAKYFKGSVWNYDGKADIALPCATQNEINGKQAAALVKNGVYCVAEGANMP
SDLDAIKVYKENGVLYGLAKAANAGGVAVSALEMSQNSLRLSWTREEVDGRLKDIMANIFNTAKETAEKY
DLGTDYLAGANIAAFEQIADSMIAQGLV

>CAR44630.1 putative surface-anchored protein [Streptococcus suis P1/7]
MSKQKVVSSLLLSTVVLGGLAFYSTTTVKAESLEPDVTSVNASDATNKPVVPNEEGGDFLAEEELEDDDT
LEEELNEKAEEVTEPSSPEALLQPRAMMSDSETSGMEEIPMNDEPSDNTEEKVEKQQSPLIQTSNADYKS
GKDQEKLRTSVSINLLKAEEGQIQWKVTFDTSEWSFNVKHGGVYFILPNGLDLTKIVDNNQHDITASFPT
DINDYRNSGQEKYRFFSSKQGLDNENGFNSQWNWSAGQANPSETVNSWKSGNRLSKIYFINQITDTTELT
YTLTAKVTEPNQQSFPLLAVMKSFTYTNSKSTEVTSLGAREITLEKEKTLPPKENPKPEPEAPKPDAPQA
PSAPESPTEEPKKEDAPQTPQAPSTPEKQPEVPESPNPETPDAPSTPKDEPQAPSIPEEKPQVPEEPKQE
APSAPSTPEKQPEAPESPTEEPKKEDAPAPSTPEKQPEVPESPNPETPDAPSTPKDEPQVPSIPEEQPKE
TPAPEEPKKEDTPQTPQAPSTPKEEAPKEEVPTPPAPSVPEEQPKETPTPEVPKQEDVQPEAPKSDKVES
DKQMPETKKPDMKQPKADDMPKEQKPKADEPKAEQPQMDKPQMEAPKKDSEAPKSDKVETDKQLPETKQP
DMKQPKADDMPKEQKPKADEPKAEQPQMDKPQMEAPKKDSEAPKSDKVETDKPMPETKQPDMKQPKADKP
EAEKAQMPRTEGMKPESKASMMPKAEAPKATLPNTGEASSAIGWLGGALATLATGLYLFKNKKEE

>CAR44681.1 heat-inducible transcription repressor HrcA [Streptococcus suis P1/7]
MITQRQNDILNLIVELFTRHHEPVGSKALQEMIASSSATIRNDMAKLEQLGLLEKAHTSSGRMPSRAGFQ
YFVNHSLNLKHINEEDVYQVVKAFDFEAFKLEDILERASQVLADLTGYTSVILDVEPTSQQLTSFDIVQL
SSHDALAVLTLDQSKPVTVQFAIPKNFLTRDLEVLKRLVDERFVGQTVLAIHYKLRTEIPQVVQRYFATT
DNVLDLMDYIFSNLFQESVFISGKVASLTYGNLATYQLLDSPQLLAPELRQGLAPNQQTSISVAEHREPA
LADVTVIHHRFPIPYRGMGQMSLLGPVDMDYRRQMSLINIISRILFMKLTDYYRYLSSNHYEVN

>CAR44684.1 GrpE protein (HSP-70 cofactor) [Streptococcus suis P1/7]
MSEEIKNEEIVEEVEATEEVVETPEKSELDLANERAEEFENKYLRAHAEMQNIQRRANEERQTIQRYRSQ
DLAKKILPSLDNLERALQVEGLTEDVKKGLEMVQESLIQALKEEGVEEVATDVFDPNLHMAIQTVPATDD
CPAEHIAQVFQKGYKLHERLLRPAMVVVSE

>CAR44688.1 chaperone protein DnaJ [Streptococcus suis P1/7]
MNNTEFYDRLGVSKNASPDEIKKAYRKLSKKYHPDINKDPGAEDKYKEVQEAYETLSDPQKRSAYDQYGP
AGANGGFGGGAGGFGGFDGAGFGGFEDIFSSFFGGGGATRNPNAPRQGDDLQYAVNLKFEEAIFGVEREV
SYNREATCRTCTGSGAKPGTSPVTCGRCHGSGVINVDTQTPLGTMRRQMTCDVCHGRGKQIKDPCTTCHG
TGHEKQAHTVTVKVPAGVETGQRIRLAGQGEAGFNGGPYGDLYVVIQVQPSDKFEREGTTIHYKLNLNFV
QAALGDTVHVPTVHGDVDMVIPEGTQTGKTFRLKGKGAPSVRGGAIGDQYVTVNIVTPTGLNDRQKAALK
EFAAAGNIDVKPHKKGFFDKVKDAFEDL

>CAR44701.1 ferric uptake regulator family protein [Streptococcus suis P1/7]
MELHSHFNAENQTAFEHVIQHLKEKGIRITETRKAVVAYIIESDDHPSAEMIYQDLIPNYPNMSLATVYN
NLKLLLEEGFVTKLKRTNDNTTYYDFMGHEHLNVICEVCGKITDFMDVEIPSLKKEAHTQTGYKITKEVL
SIYGICPDCQN

>CAR44735.1 laminin binding protein [Streptococcus suis P1/7]
MLKKVIRGCFVALFGFVLAACSAQKEASQVQPGMKIVTSFYPIYSLVKEVSGNKNDVRMIGSRQGIHSYE
PSAADIKAIYDADVFIYHSRILESWAGRLEPNLQGSSVKVLEASTNLPLTKVPGLEDMEAGQGIDEASLY
DPHTWLDPVLVGQEAVAIGELLAESDPKNADYYRQNAATLEGKAQKLADKYSPIFLKATSKTFVTQHTAF
SYTAQRFGLKQLGIAGVSEEEPSPRQLAEIKEFVDTYNVQTIFTEKGASDKLAKALASSTGVDLKVLDPL
EADPENNLTYLENLEQVLETLAQELK

>CAR44738.1 Streptococcal histidine triad-family protein [Streptococcus suis P1/7]
MKKKAVVGSVAALVLGMSLCSYQLGRFQAMEEQKNRVSYIEDSQSVQTTVAEQLTPDQVSAKENIDAEQI
VVKITDQGYVTSHGDHFHYYNGKVPFDAIFSEELVMKDPNYVLQDSHIINEVQDGYVIKVDGKYYLYLKD
PSKHKNVRSKEEVERQKGISSADSKNQAAGNSKDGRYRTDDGYVFNPTDVIEDTGDGFIVPHGDHFHFIP
KKDLSAAELKAAQDYWNQKGSVSSASGSQYGDRNNRAQQTTISAGQGQDLASLLAQLDATPLSQRHVEAD
GLVFDPRTITKKTAAGVIVPHGDHYHFIPYSQMSPLEEKISRMIGVNGAGVSSGAQASHSQHTLTQPNRP
VTPIGTVTTQPVSPTQPVLPTQPKQSTGKVVSYKGRQIPAYGKGLDGKAYFTSDGYTFSKDSITSVDDQG
LIASHGDHFHYVGFGELEDFEIKQVEEWVNEKAGKQVPPKTSEQVGNDAKPTTPSQGNDSKPVKPIQEEN
RPAFEYKQVTAKRKLAGKVVYEMEVGGKTYTYGRDELDLMKISFAELTLAEKDKQYIFDIAPLAEGDLKP
AMLVGMDQIPMKGANATYDTGQSFIIPHIDHIHVLPYTWLSKEQIATIRYIMQHPEIRPSAWTTSGHGDG
EATDLVPPILNATPKANRLGLKNWQIIHTAEEVMDARAKGKFATNDGYIFSAEDVLDPASFVFSQAFSLP
RATGGSLRSISKKDLSKEELEAVQTLLDKRDAEELAKNVTPIEKRAGLKNWQIVHSAEELAEAKAAGKYT
TKDGYIFDPADLLDPKVKIGTDNYRIPRVITDGYRRINKSDLNYLSELIPAEAMVAQREKSNSSLPSTPA
PTETGASAGETTTPEQPQVAKETAEEIYNRVEAKKVVPFEALTYNAGYATEVRNGTLVIPHQDHYHYVSF
KWFDQGSARSPEGYSLEDFLATVKYYMTNPQERPVSDDGWGVFTPNTPSESTEETETEESDEEIISEETE
EIDEFTEELKRRAEEFGMDFKTFEQSLVTLSDRYKVSFEAFEYDAASKVVRLVDKDGVKRTISLPSLEEQ
V

>CAR44879.1 S-ribosylhomocysteinase [Streptococcus suis P1/7]
MKKEVTVESFELDHTIVKAPYIRLISEEVGPKGDIITNFDIRLIQPNENAMDTAGLHTIEHLLAKLIRQR
IDGLIDCSPFGCRTGFHMIMWGKQDSEKIAQVIKSSLEEIAEGITWEDVPGTTIESCGNYKDHSLHSAKE
WAKLILSQGISTDAFERKPI

>CAR44967.1 putative signal peptidase I 2 [Streptococcus suis P1/7]
MNSSNLKGKELPKTSELKELYQHERYRHTFWRTVKSTVFMLVVVAAFAILIAVLFLPILRIYGDSMKGTL
NSGDIVVSVKSNDFESSDVVAFYYNNNILVKRVIAEAGDWVDMDKQGNVYVNNQRLDEPYLANRDYGHTD
IEFPYQVPENRIFVMGDNRKESIDSRNNAIGTVSNEQIVGKLVFKIWPLSELGWIE

>CAR44971.1 putative surface-anchored protein [Streptococcus suis P1/7]
MKKLQQFFTSLVAVLTVFAFGSTALAQTVDSGKSGAGTITVSNASQGQTYTAYKLFDATVTTDGSGISYK
LPAGKIATNFGGDTWFEVDSKGNITAKEGATVSSEAFAAWAKNFGTEVTSATANDNSLVFTHLTFGYYFV
TSSLGAVLTVDSTTPNATVIDKNTTNPTIPDSNNGGGKKILSNGATTSETTAKIGDTINFQIKFNATNYV
TKDRQTKQIVSYTIEDSPTALAIDQNSVNVKVDGVDITAKISKTFDATGKMNLVITWADAAASNKTIYNS
PAEVIITYSAVVTKDAKEGEATNSATIGYNTIDNPTTPPTPVDPDKPTETTKVTTHRFTLKKTNNVGETL
TGAEFKLYDAANNGTEIKVVKESDGVYRVAQADEQGVVIEAGEVVIKGLKHSTTYYLEEMKAPNGYNILT
ERQSIEVKENNTAQANIVNKKGGVLPSTGAIGTTLFYLVGSILLLVALVYTISKRRMNNI

>CAR44973.1 sortase [Streptococcus suis P1/7]
MIKWLKKKGPSFIMPLIFILGIGLLAYPSVSDYWNSFHQSEAIMSYSDTVSDMTADQYKEIIDSARQYNQ
EKPLNWNVTASDIEAYNQELNFNKDGIMGYIEIPKIDVKLSIFHGTDETVLETSIGHLEGTSLPVGGLGT
HSVLSGHRGLPSARLFSDLDKLREGDIFTIHVLNETLTYKVDQIRVVEPSDLSALTMEPQKDLLTLVTCT
PYGINTHRLLVRGYRIENVNGSALVTSDAIQIKAIFIAPFIATPILFVILIYIFITTSKTFRSRNRNQVL
DDFLVPKKF

>CAR45033.1 putative peptidase [Streptococcus suis P1/7]
MEKIIITATAESIEQVKELLVAGVDRIYVGEADHALRIPTNFTYDELREIAELVHSAGKELTVAANALMH
QDMMDNIKPFMELMREIKVDYLVVGDTGIFYINKRDGYNFKLIYDTSVFVTSSRQINFWKDHGAVEAVLA
REIPSEELFDIAKNLEMPAEILVYGASVIHHSKRTLLQNYYNFTKADETDLSRGRGLFLAEPSDPDSHYS
IFEDKHGTHIFINNDIDMMTKLSELDEHGYHNWKLDGIYCPGQNFVEIVKLFVQARDLIEKGDFTYDQAF
LLDEQVRKLHPAERGLDTGFYEFDRNKVK

>CAR45112.1 putative Mac family protein [Streptococcus suis P1/7]
MNIQERFSLRKSAVGLVSVSLLCAIYTSTVAADTVVTGVNEIIEESQVKDEVSIESEKNESLDGSNIEIV
EEIADNIPSPVIAEGEVAVEMKVDRGTENVVSRNDTEVTTSEQNQIEVTETKEILNQTSYQTESGEQRQI
IWAHGITPPAMEQSGGFVKEKYGDYLNYTAPFEAGKGYYDTNKSLNASFIDLNLCFAAVSSNMVHWWLEQ
NSSYVERYLKEKKGTVNVEENYAITDLRRYINSFQNQQNSRVFDMFKTYYGYRTNGFVSDALVDLFINGY
KPKAQGGVNLEDSQLVPDSRGGFFYDVFKEKKLTNRIFSGSYERFGEDVRTVLESKGLLGLTYRTLGYAT
HIVTVWGAEYDNQGKIKAVYITDSDDQQEQIGLKRMGITRDASGNPRLNNHMKNNSAGALLDYVHTIRLG
QDLWEEYFNPLAKAKETASQTLADTKKALDLSIQGQSELPESMRLIYLEKLNNLYNQGILSIQKAESSEM
LSGALENGLNSLKSLDFPISEVGNALAPDLPVGDRSTVSDVDSLSSQETSSTNLEADTENAGIIADGTNQ
LHFPVEAQTTSSVEAEGDNVFEQEADTLPIIIENKDEFGSELSRNMQTSETDSLVVAVEEDVKNDEVAQV
EELLESEKVENQSSELLSDTLIVESANDKEEDRVEAVVSEQPDSIPHQNVEISLVEPTNVETETVVTPIN
DAATPHGSPTYIDNSVTESVATPLEKDSIQAGETEIAEPTSSESTNVETETVVTPVNDVATPHGSPTYID
NSVTESVATPLEKDSIQAGETEIAEPTSSESTNVETETVVTPVNDVATPHGSPTYIDNSVTESVATPLEK
DSIQAGETEIAEPTSSESTSVEAELVDNSEIHAATSSVTPCGSSAYADGSTTESVATPLEKDSIQTGNTE
IAEPTSSKSTNVEAASVDNSEIHADASLTAVSSVNLDNPVIEPVAISLIGSKRDTNAEVEVSSLSKREVR
KTNTDGLISVQSKVIKKELLESSLAEAGSPLLEATIAQSSNSNSTEIGMSYQNTVLLESNNTERQVSKAE
IVMEHKETELVETVSSASEPVVLVENISQTSNNTIESGKNMGVQSQAGAKQILGVEQSSKVSTPTSRQIM
GVGLLTLVLGSALGLLKKRRK

>CAR45142.1 GntR family regulatory protein [Streptococcus suis P1/7]
MKKYQVIIQDILTGIEEHRFKRGEKLPSIRQLREQYHCSKDTVQKAMLELKYQNKIYAVEKSGYYILEDR
DFQDHTVELNPTDFQELPYEDFRICLKESLIGRENYLFNYYHQQEGLAELISSVQSLLMDYHVYTKKDQL
VITAGSQQALYILTQMETLAGKTEILIENPTYSRMIELIRHQGIPYQTIERNLDGIDLEELESIFQTGKI
KFFYTIPRLHNPLGSTYDIATKTAIVKLAKQYDVYIIEDDYLADFDSSHSLPLHYLDTDNRVIYIKSFTP
TLFPALRIGAISLPNQLRDIFIKHKSLIDYDTNLIMQKALSLYIDNGMFARNTQHLHHIYHAQWNKIKDC
LEKYALNIPYRISKGSVTFQLSKGILSPSIQHMFGKCYYFSGQKADFLQIFFEQDFADKLEQFVRYLNE

>CAR45153.1 putative rhamnosyl transferase [Streptococcus suis P1/7]
MRTVYIIGSKGIPAKYGGFETFVEKLTEYQKDKSINYFVACTRENSAKSDITGEVFEHNGATCFNIDVPN
IGSAKAILYDIMALKKSIEIAKDRNDTSPIFYILACRIGPFIYLFKKQIESIGGQLFVNPDGHEWLREKW
SYPVRQYWKFSESLMLKYADLLICDSKNIEKYIHEDYRKYAPETSYIAYGTDLDKSRLSPTDSVVREWYK
EKEISENDYYLVVGRFVPENNYEVMIREFMKSYSRKDFVLITNVEHNSFYEKLKKETGFDKDKRIKFVGT
VYNQELLKYIRENAFAYFHGHEVGGTNPSLLEALSSTKLNLLLDVGFNREVGEEGAKYWNKDNLHRVIDS
CEQLSQEQINDMDSLSTKQVKERFSWDFIVDEYEKLFKG

>CAR45188.1 putative N-acetylneuraminic acid synthase [Streptococcus suis P1/7]
MVYIIAEIGCNHNGDVHLARKMVEVAVDCGVDAVKFQTFKADLLISKYAPKAEYQKITTGESDSQLEMTR
RLELSFEEYLDLRDYCLEKGVDVFSTPFDEESLDFLISTDMPVYKIPSGEITNLPYLEKIGRQAKKVILS
TGMAVMDEIHQAVKILQENGTTDISILHCTTEYPTPYPALNLNVLHTLKKEFPNLTIGYSDHSVGSEVPI
AAAAMGAELIEKHFTLDNEMEGPDHKASATPDILAALVKGVRIVEQSLGKFEKEPEEVEVRNKIVARKSI
VAKKAIAKGEVFTEENITVKRPGNGISPMEWYKVLGQVSEQDFEEDQNICHSAFENQM

>CAR45282.1 arginine deiminase [Streptococcus suis P1/7]
MSNHPIHVFSEIGKLKKVMLHRPGKEIENLMPDYLERLLFDDIPFLEDAQKEHDAFAQALRDEGVEVLYL
EKLAAESLVTPEIREQFIDEYLEEANIRGRATKKAIRKLLMSIEDNQELVEKTMAGVQKAELPEIPSEEK
GLTDLVESSYPFAIDPMPNLYFTRDPFATIGNAVSLNHMYSETRNRETLYGKYIFTHHPEYGGKVPLVYN
REETTRIEGGDELVLSKDVLAVGISQRTDAASIEKLLVNIFERHVGFKKVLAFEFANNRKFMHLDTVFTM
VDYDKFTIHPEIEGDLRVFSVTYENDTLHIEEEHGDLAELLAANLGLEKVELIRCGGGDMVAAGREQWND
GSNTLTIAPGVVVVYKRNTITNAILESKGLRLIKIGGSELVRGRGGPRCMSMPFEREDI

>CAR45315.1 D-alanine--poly(phosphoribitol) ligase subunit 1 [Streptococcus suis P1/7]
MISSMLERVEHFATENPDYPVYHYLGQLYSYGDLKADSDSLAAHIDSLDLPANSPVLVFGGQEYQMLAIF
VALTKAGHPYIPVDSHSALDRIEAILEIAEPSLVFAVADFPLETSLPVLGLSEVEAIFEKKSTYQLIHPV
SEDDTYYIIFTSGTTGKPKGVQISHDNLLSFTNWMIRDKEFALPERPQMLAQPSYSFDLSVMYWAPTLAL
GGTLFALPKELTLDFKTLFAAIQTLPFKIWTSTPSFVDMALLSREFDGEHLPDLTHFYFDGEELTVKTAQ
KLRERFPKAVIVNAYGPTEATVALSAVAITDEMLVNYKRLPIGYTKPDSPTFILDEDGQVVPNGQQGEIV
VSGPAVSKGYLNNPERTEAAFFQFDGLQAYHTGDLGVMTDEGLLLYGGRMDFQIKYNGYRIELEEVAQHL
NKSTYIEAAVAVPRYNADHKVQNLLAYVVPKAGIMEQFDRELELTKVIKQELKERMMDYMMPSKFIYRDS
LPLTANGKIDIKGLIAEVNAQ

>CAR45382.1 putative amino acid permease [Streptococcus suis P1/7]
MSLFRKKQAVGRHSQMRRHLGLVDLIFLGIGSMVGTGIFTVTGLAAAQYAGPALIISIVIAAISVGLTAL
FYAEFASRIPTNGGAYGYLYSVFGEFPAWIAGWLTIMEFLTAVSSVASGWGAYLKGLLANFGIAMPTALN
GTFNPAAGTYVDLLPVLVLIFVVGVVLLNSKAALRFNSALVVLKFSALALFILVGLFFIKPENWSNFSPF
GFGAIYGGQAGIMAGASLMFFAFLGFESISLAIDEVKKPEKNVPKGIVLSLSIVTILYIVVTLVLTGMVH
YTKLNVADAVAFALREVGLDWAASYISIVAILTLITVCISMTYALSRMVYSISRDGLLPKSLSRLTQTSK
VPKNATILVGIFAAICAGIFPLASIASFLNICTLAYLIMLALGIIRLRQVEGLPKDGQFKTPLVPLLPIL
SIIICLSFMFQYSLDTWLAFGVSLVIGILIYFCYGYRHSEAK

>CAR45511.1 muramidase-released protein precursor (136 kDa surface protein) [Streptococcus suis P1/7]
MRRSNKKSFDWYGTKQQFSIRKYHFGAASVLLGVSLVLGAGAQVVKADETVASSEPTIASSVAPASTEAV
AEEAEKTNAENTSAVATTSTEVEKAKAVLEQVTSESPLLAGLGQKELAKTEDATLAKAIEDAQTKLAAAK
AILADSEATVEQVEAQVAAVKVANEALGNELQKYTVDGLLTAALDTVAPDTTASTLKVGDGEGTLLDSTT
TATPSMAEPNGAAIAPHTLRTQDGIKATSEPNWYTFESYDLYSYNKNMASSTYKGAEVDAYIRYSLDNDS
STTAVLAELVSRTTGDVLEKYTIEPGESVTFSHPTKVNANNSNITVTYDTSLASANTPGALKFSANDDVY
STIIVPAYQINTTRYVTESGKVLATYGLQTIAGQVVTPSSVRVFTGYDYVATTTKAVQGPYPKGTVYLAG
TVQKDTVQYKVIREIVENDQAVLKFYYLDPTYKGEVDWRGTDTTGFIELLTTSPTTYKVGTIYDYNINSK
ITAPFTIDPTKNVMVFKESEQNEQGSKYRVIAQWSGDETTKGIYGKIYIATQVWTTKLGTNEWGWFDYSD
DQAGIKFNNKGFWPAGVQNTLRNATPATAVETTYIYKESSKYGDVIVEYYDTDGKQIVNSVVDTPKSALG
TEYNTDVDRRPASLVAADGTVYFYKEVKSDSAKTTGTVVAGTTTVKYVYEKAGSVNVNFVDINGKVIKAP
VSDEKDAKPGYNYDTDLDQKLASITFEGKEYKLVPAGDYPVGKVGKGNNLIEVGNNTAKGIDPTTGKIEA
GVNKEVTYVYRAVTGSVVVNYKDTEGNVIKDPETDVSDAPVGDAYTTTDKKPNEIITKDGSRYVLVPSKT
DGEENGKVIEGTITVTYVYQKVANWIPEIPNVPETDRPKVPYPFDPTEPDEPIDPTTPGTNGEVPNIPYV
PGYTPVDPKDNTPLKPIDPNDPGKGYVPPTPENPGVDTPIPYVPVKKVVTNHVDEEGNPIAPQEEGTKPN
KSIPGYEFTGKTVTDEDGNTTHIYKKTPEVKNGTVVVNYVTEDGTVIKEPVTDTPTSPEGTPYDTTDNKP
KTITFKGEEYELVRVDGTENGKVVEGETVVTYVYRKVETPAKKVVTNHVDEEGNPVAPQEEGTKPNKSIP
GYEFTGKTVTDEDGNTTHIYKKTPAKKVVTNHVDEEGNPIAPQEDGTTPKRQISGYEYVRTVVDEEGNTT
HIYRKLSNKPTTPEKETPAKPQAGKTASGKAQLPNTGEASSVAGALGTAMLVATLAFARKRRRNED

>CAR45562.1 lipoprotein signal peptidase [Streptococcus suis P1/7]
MRKIGFPFLMVVLIGLDQFVKAWTVANIELDTVTEFIPGLMSLAYLRNYGAAWSILQNQQWFFTIMTIVA
VTGLVWYYIKQIKGNIWTLFSLSLMIAGALGNFIDRLRLGYVVDMFHLDFISFPVFNVADVCLTVGVGIL
FICIMKEESNGSKS

>CAR45614.1 cell envelope proteinase [Streptococcus suis P1/7]
MKKKETFSLRKYKIGTVSVLLGAVFLFAGAPSVAADELTSLVETKVEATVPDVIVSESASESPVVEELVD
TSVEATPTDVTTTDNVEETLGSEALENITNTEVEATQPAVETPAISEKKVEEEEKLAVADETTAITNQEE
AKPQNIDSNTIITVPKVWDSGYKGEGTVVAIIDSGLDVDHDVLHISDLSTAKYKSEKEIEAAKEAAGITY
GEWFNDKVVFGYNYVDVNTVLKEEDKRSHGMHVTSIATGNPTQPVAGQLMYGVAPEAQVMFMRVFSDLKA
TTGAALYVKAIEDAVKLGADSINLSLGGANGSVVNMNENVTAAIEAARRAGVSVVIAAGNDGTFGSGHSN
PSADYPDYGLVGAPSTARDAISVASYNNTTVGSKVINIIGLENNADLNYGKSSFDNPEKSPVSFEIGKEY
EYVYAGIGQASDFDGLNLIGKLALIKRGTISFSEKIANATAAGAVGVVIFNSRPGEANVSMQLDDTAIAI
PSIFIPLEFGEALASNSYKIAFNNETDIRPNPEAGLLSDFSSWGLSADGELKPDLAAPGGAIYAAINDND
YANMQGTSMASPHVAGAAVLVKQYLQATYPTKSPQEIEALVKHLLMSTAKAHVNKETTAYTSPRQQGAGI
IDTAAAISTGLYLTGEDGYGSITLGNVEDIFSFTVTLHNITNEDKTLNYSTQLTTDTVQNGLITLAPCLL
AEIPGGKVTVKANSSTTVTINVDAASFAEELTGLMKNGYYLEGFVRFTDVADVGDIVSIPYVGFRGEFQN
LAVLEEPIYNLIADGKGGFYFEPVTAQPDTVDISHHYTGLVTGSTELIYSTDKRSDFAIKTLGTFKNEAG
YFVLELDESGKPHLAISPNGDDNQDSLALKGVFLRNYTDLVASVYAADDTERTNPLWESQPQSGNKNFYS
GDPKNPKSSIIYPTEWNGTDSEGNALADGKYQYVLTYSSEVPGAAVQTMIFDVIIDRESPVITTATYDET
NFTFNPRPAIEKGESGLYREQVFYLVADASGVTTIPSLLENGDVTVSDNKVFVAQNDDGSFTLPLDLADI
SKFYYTVEDYAGNISYEKVENLISIGNEKGLVTVNILDKDTNSPVPILFSYSVTDETGKIVAELPRDAGD
TSVLKLPFGTYTFDLFLYDTEWSSLAGETKAVVTISEENSTAEVNFYVTLKDKANLLVDIDALLPSGSTI
QLVTADGQTIQLPNAKYSKTDYGKFVPVGTYTILPTLPEGYEFLEELDVAVLANQSNVKKLTLINKVALK
ELIAELAGLEETARYYNASPELQTAYAKALEDANAVYANKHNQVQVDSALANLVAAREQLNGQATDKEKL
IAEVSNYTPTQANFIYYNAENTKQIAYDTAVRSAQLVLNQENVTQAVVNQALADLLAAKANLDGQKTDIS
ALRSAVSVSSVLKATDAKYLNASENVKQAYDQAVEAAKAILADESASQASVDQALAVLTSAQAELNGIAT
STNDAKEPANTATDKKDEGTVTPPPIDSEKVDVQAPPVKDTGNSGHVSIGQKPNPQPTLPRPVTLQASLS
SPNQEKQVTQLPNTGDNDTRYYLVLGVIIGLGTLLVSKRRHKEEV

>CAR45737.1 GMP synthase [glutamine-hydrolyzing] [Streptococcus suis P1/7]
MTKQDVQKIIVLDYGSQYNQLISRRIREFGVFSELKNHKITAEEVRAINPIGIVLSGGPNSVYAENAFDI
DPEIFELGIPILGICYGMQLITHKLGGKVVPAGEAGNREYGQSNLQLKTESALFAGTPEEQLVLMSHGDA
VTEIPADFHLVGLSADCPYAAIENTERRIYGIQFHPEVRHSVYGNDILKNFAFGICGAKGDWTMENFIET
EIEKIRQTVGDKKVLLGLSGGVDSSVVGVLLQRAIGDQLTCIFVDHGLLRKNEGDQVMEMLGGKFGLNII
RVDAAKRFLDLLAGVSDPEKKRKIIGNEFVYVFDDEASKLTDVEFLAQGTLYTDIIESGTDTAETIKSHH
NVGGLPEDMQFKLIEPLNTLFKDEVRALGTALGMPDEVVWRQPFPGPGLAIRVMGEITEEKLQTVRESDA
ILREEIAKAGLDRDVWQYFTVNTGVRSVGVMGDGRTYDYTIAIRAITSVDGMTADFAKLPWDVLQKISVR
IVNEVDHVNRIVYDITSKPPATVEWE

>CAR45866.1 putative IgA-specific zinc metalloproteinase [Streptococcus suis P1/7]
MKRSLGEKRQRFGFRKMSVGLVSAAVTSLFFVSSVATAPTASAQSINYSYVTEQELTDGEKELIIRDLPG
LAQETDVNYYLIYRPATGTTSTPSTSTSQVLPNTGSVETELLVAGGVSLLLLAVRFGKKGKKELAGVILL
TATGASFFGPTSSALTSQILARYNHAIEISAGQALPAPAEIDGYVYVGYLKDSKAIEQTTSEEEKTAEFP
ASEGIRTETIVNKTEAIPFEIQTVENPQLSAGTERVVQEGQDGERIVTIKQVHSKGQIISEEEISSTVTK
TAVPKIVEVGTKQATDDIVTEVPDTEPSYENSTNSLTEETVTHTEVFAFDVQEIYDVNLAEGSREVEQKG
QDGVRTIETRNYYADGVLIKSEQVSDVVTKEPVTEVVRVGTKTTDVIGSETIVTTEELPFETTVTETEEL
YVGEEKFITEGKVGSKEVTTTYQTINGVSQPNPTVTEKVLEEPTTKEVLKGTKPIEGTEIETNQVEITFE
TEYVDDPTLLEGKTKVVTAGVNGSKTVTTTYQTIKGVRQENSTVTEEITKQPVKQVIARGTKVEKVPQVI
ITDLVENDDAKSATISYKLTDETANFQRAVALLYDNTGALVQEQTITDPNGQLTLENLDFYTDYTVKTKI
FYTMAEQEQSSEQEAILESMRKFDLVYKKIEIKDIDAVTVYRRKNGSYIGQEFLEELPASTDELFIKVTS
DRFKEVYLPVSSIEETTLNGKAVFKLVSSFDELVQDKDAQYVANREFYIPKMATDANTYTSFKALLDAMK
ANPSGTFKLGAHLDASEVPVGDVASYVTNFSGTLDGLNDGYAFSISNLKAPLFFNLGGKVQNLDIKNASL
NTSSKNPLATIAINANGATITNVAVEASIKGPQNVSGLVHSATNTTIKGVSFKGSIEVTGTNASLTGGIL
GNGTMASVGNAKVDATITLPGTENQVAGGIVGRTMLVYDVPGSVYNSYAAGSIVTTESAAIVGGIAGANQ
VTGAYAPHSGNVNNVVSDMTGTKSIIGQPANPTGKIKDGFTTTSDSLTNVTVITDEEAQAKVEAMAIQAT
IDDSVPLNPNHYSVDYLTLDKAQADHETAYYNMEKILPFYNKELLVYYGNKIATDDKLNKVRLLDVVPMK
DNAVVADVYAEKANINKIMLHYADGTVDYKTVSYLEDFKNNHVVEYTISGTDLIYTPESFLNDRSALVND
LVSSLSSVVLDSDAMKAVINYPTTLNADTQTGTAKDFYFGESYDQVMTNLESNVRKILVASLNGQGQASE
DYIKEKIINNKAAFVLGLTYLNRWYDINFGEMNTKDLTIFEPDFFGNDAASALDMILAIGNGGYDVLRAH
NNVTTFASIIGKQNNQTKLFDMLEDYRQLFLPEMTNNEWFKQTTKAYVVEGKSLIPEVAAKQETTDTYSK
YNVGAYSKIVNDTVSNPTWKYNHMLLPLLTLPQENIFIITNMNTIAIGSYEHYVDDYSTVENRDKVRQMV
DLAAERQRDNADFWYKILDETNRDKLFRSVLNNEGYVMYGKDGTKSYRNLTADVDAIQDFYGPINKWYRE
HPSIKTAFADGSETYYITYDMLTDYGTALYTHEMVHNQDGDIYLKGYGRRIGQGMEVYAQGLLQNVFNVT
EMNLGFNAVYNSDDANRVHVGDPVARFNSEADFNEYYHNQFDVLYLLDYLEGTNILAQSDANKKAWLRKI
ENYYVQNNGVDTHAGNSARALTDAEVASLKSFNDLIDQSIIVQRQYVNNPTNTSKKWDRNSYVSVPMFAA
NFSALSNSNGSPGDIMFRRMAFELIAAKGYTDGFVPYASGQLSDLAMEKGSIIYDTWNKKNTGLITDDHV
LEYVFQGQYTSWAEFKKAMFTERLEKAATGQLKPFTMQYELGVADSTKEVTITSFEQLQNLMKEAMEADI
QANSLNLNNSRVHALKVKVYQALMNSTNDFRTSIFN

>CAR45878.1 putative glutamine ABC transporter, glutamine-binding protein/permease protein [Streptococcus suis P1/7]
MKKKLLMLLASILPVFFIFTGIKADDTIDVVFDNAYAPFEFKDSDQIYKGLDVDIINEVAKRSGWTMNQS
FPGFDAAVNAVQAGSADALMAGTTITEARKKVFTFSDPYFDTKIVIATTKANTISSYKDLKGKTVGVKNG
TAAQNFLEENKDKYGYNVKTFDTGDLMYNSLSAGAVDAVMDDEAVIQYAIQQGQDLSIDIEGEAIGSFGF
SVKKGSQYEYLVEDFNKALAEMKKDGTYEIIMNKWLGASTTSTESTDYSSRLSLTGNASAKATPVKSSYT
IVADSSFAPFEYQDESGNYVGIDMELIKAIAEHQGFTITIQNPGFDAALNAVQAGQADAVIAGMSITDAR
KEIFDFSNAYYTSNILLAVKNGSDIASYEDLKGKTVGAKNGTASYSFLEENKSKYGYTLKAFDEASSMYD
SLNSGSIDALMDDEAVLLYAIQQGRNFATPIPGEKSGEYGFAVKKGANPELIEMFNNGLAALVESGKYDE
ILNKYFNSTEEASTTTSTVDETTIVGLLKNNYGQLLSGLGITIGLALLSFAIAIVIGIIFGMFAVSPVKA
LRVTSSVFVDVVRGIPLMIVAAFIFWGIPNLIESMTGQQSPINDFVAGTIALSLNSGAYIAEIVRGGIQA
VPAGQMEASRSLGISYGTTMRKIILPQAGKIMLPNFINQFVITLKDTTIISAIGLVELFQAGKIIIARNY
QSFRMYAILAIIYLVVITLLTRLARKLEKGGK

>CAR45948.1 sortase SrtA [Streptococcus suis P1/7]
MSKRENKKKRKGSFWRNLLTVVLILISLALIFNTSIRNFIIGWNTNKYQISNVTTEDIEKNKQAETTFDF
EQVQSISTEAILAAQWDAQRLPVIGGIAVPELGINLPIFKGVFNTSLMYGAGTMKENQEMGKGNYALASH
HIFGVTGAADVLFSPLDRAKNGMKIYITDKTNVYTYVIDSVEIVSPESVYVIDDVEGRTEVTLVTCTDYY
ATQRIVVKGVLESTTPYNETAKDILDSFNKSYNQYDYGQ

>CAR45967.1 putative lipoprotein [Streptococcus suis P1/7]
MNKKLVGLGLAAAAAVSLAACGNRASKSSSSEASSSADTSVKAAIVTDIGGVDDRSFNQSAWEGLQEWGK
AASLSKGNGYDYFQSASESDYITNLDSAVAGGYNLVFGIGFALESAIAEVAPNNPNTHYVIVDSVVPDQD
NVVSVGFADHEASYLAGVAAAKSTKTNHVGFIGGMEGVIIDRFEAGFVAGAKSVNKDIKITVDYAGSFGD
AAKGQTLAAAQYAAGADVIFHASGGTGNGVFAAAKAENETRNEADKVWVIGVDRDQSAEGTYTSKDGKSS
NFVLASTLKQVGTSVKDIATKAAAGDFPGGQVLQFSLKDKGVELAETNLSEDASKAVADAKQAILDGKVE
VPEKP

>CAR45970.1 cytidine deaminase [Streptococcus suis P1/7]
METIDLIELAVKNSQKAYVPYSKFPVSAVLVAKTGEIFTGVNIENASFGLTNCAERTAIFKAISEGVKDF
SEIIIYGKTEKPISPCGACRQVMAEFFDKDLKVTLVAKDKSTVETTVGELLPYSFTDLT

>CAR45990.1 response regulator protein [Streptococcus suis P1/7]
MMIKILLVEDDLSLSNSVFDFLDDFADVMQVFDGEEGVYEAETGVYDLILLDLMLPEKDGFQVLKELREK
GVTTPVLITTAKESLEDKGHGFELGADDYLTKPFYLEELKMRIQALLKRAGKFNENTLTFGDVTVDLSTN
MTMVNGEEVELLGKEFDLLVYFLQNQNVILPKTQIFDRIWGFDSDTTISVVEVYVSKIRKKLKGTTFGEN
LQTLRSVGYILKNA

>CAR46395.1 putative cardiolipin synthetase [Streptococcus suis P1/7]
MEKLWKIIYSRTFIVISLIILTIFLILWLVGSAATYMPALLIVLQIFSIFVAISIINRPMNTSFKLTWII
FVIGIPIFGALFYFILQSNIETKRYRKNFHKQAQRLREYSKTSEKVMKALEQEDKEQLKLAHFMSEYVGY
PIHTNTDAVYFSTGQEKFEALLEELKKAEQYIFMEYFIVDMGYMWDSILDILKEKAAQGVEVRFMYDGMN
SLTNLPYNYYKTLRKYGIKAKVFSQIIPALSTVQNNRDHRKIAIIDGKVAFTGGINIADEYINKKVRFGY
WKDAAIMIRGEAVANFTLMFLQMWNYNEKTETDDLKYLKTHKDLETETVDAEGFFLPYGENPFDGDEVAK
RVCLDMIQSATDYIYIMTPYLVLDDEMIDNLTYAAKRGVEVRILLPHIYDKKSAYLAARTDFPTYLEAGI
EIFEFQPGFVHSKVVLVDDKKATVGTVNMDFRSFYLNFECGLYIYNHSEVLAAIKDDFTHSFKKSQQINL
LTFHKTYSWYKRLGGALLRIISPLL

>CAR46488.1 response regulator protein [Streptococcus suis P1/7]
MKKILIVDDEKPISDIIKFNMTREGYEVVTAFDGREALEVFEAEFPDIVILDLMLPELDGLEVARTIRKT
SNVPILMLSAKDSEFDKVIGLEIGADDYVTKPFSNRELQARVKALLRRSELAETQTNIESTGTPELVIGD
LVILPDAFVAKKHGKELELTHREFELLHHLAKHLGQVMTREHLLETVWGYDYFGDVRTVDVTIRRLREKI
EDTPSRPEYILTRRGVGYFIKGND

>CAR46506.1 putative surface-anchored protein [Streptococcus suis P1/7]
MNTKKWRTSLLIPGIVLFGTVALVNNVSAQEVKNTIISAKQPDGGQATSKAVNVKIPAVVRLFGRELLEN
EFKFELREANGEELPVLDTAQNTKEGQVRFKNLSFDKPGKYWYTISEVKDELGGIEYDSKYIVAKITVED
RNGQLQAMIEFIDNDNVFNNFYTPAPAAASLSIKKVLEGRTLNTGEFEFVLKNEKGDEIEKVSNQADGSV
NFSALTFTKEGTYTYTVSEVDGGLGDIIYDKSDIKATVTVKDNNHGQLVSTVTYENSDQIFENILNPGKL
IAPTTDSVITDNEVSKEAMTGKEKGNIEPPKEQIANEEKDNIEASEKQMPSIVNDMVVTPEKQMTNKEND
KVVISEKQMPSVVNENAVTPEKQMTNKENDNIETSEKQMPSVVNENAVTPEKQMTNKEKDNIETSEKQMP
SIVNDMVVTPQEQMANKENDKVVISEKQMPSIVNDMVVTPQEQMANKENDKVETSEKQMPVNEKDNAVTP
EKQMANKEKENIETSKKQIPVNENNQNGTVEENSNTKPTTEKTDKQETSTFKTETAKQILPVTGEKGSLW
LLTSGIIGLAIALFTRKRKL

>CAR46508.1 catabolite control protein A [Streptococcus suis P1/7]
MLNTDDTVTIYDVAREAGVSMATVSRVVNGNKNVKENTRKKVLEVIDRLDYRPNAVARGLASKKTTTVGV
VIPNIANAYFATLAKGIDDIADMYKYNIVLANSDENDEKEINVVNTLFSKQVDGIIFMGYHLTDKIRAEF
SRSRTPIVLAGTVDLEHQLPSVNIDYAAASVDAVNLLAKNNKKIAFVSGPLVDDINGKVRFAGYKQGLKD
NGIEFNEGLVFESKYKYEEGYALAERILNAGATAAYVAEDEIAAGLLNGVSDMGIKVPEDFEIITSDDSL
VTKFTRPNLTSINQPLYDIGAIAMRMLTKIMHKEELENREVVLNHGIKVRKSTK

>CAR46566.1 suilysin (hemolysin) [Streptococcus suis P1/7]
MRKSSHLILSSIVSLALVGVTPLSVLADSKQDINQYFQSLTYEPQEILTNEGEYIDNPPATTGMLENGRF
VVLRREKKNITNNSADIAVIDAKAANIYPGALLRADQNLLDNNPTLISIARGDLTLSLNLPGLANGDSHT
VVNSPTRSTVRTGVNNLLSKWNNTYAGEYGNTQAELQYDETMAYSMSQLKTKFGTSFEKIAVPLDINFDA
VNSGEKQVQIVNFKQIYYTVSVDEPESPSKLFAEGTTVEDLKRNGITDEVPPVYVSSVSYGRSMFIKLET
SSRSTQVQAAFKAAIKGVDISGNAEYQDILKNTSFSAYIFGGDAGSAATVVSGNIETLKKIIEEGARYGK
LNPGVPISYSTNFVKDNRPAQILSNSEYIETTSTVHNSSALTLDHSGAYVAKYNITWEEVSYNEAGEEVW
EPKAWDKNGVNLTSHWSETIQIPGNARNLHVNIQECTGLAWEWWRTVYDKDLPLVGQRKITIWGTTLYPQ
YADEVIE

>CAR46575.1 putative ferrous iron transport protein B [Streptococcus suis P1/7]
MTKHIALAGNPNSGKTTLFNLLTGTNQRVGNWPGVTVERKSGTIKKRKHLLIQDLPGIYSLSPYTPEERV
ARDYLIADQPAAILNVLDATNLERNLYLTLQLLEMGLPIVIALNMTDALKSQGRSINSDQLSYQLGVPVQ
PISALKKLGISQLLHEVEKITNQQAEPIYPQYDKQFEAGLAQVIDLLSDSIPNRQKRFYAIKLLEQDQVI
LDQLQLNAQDMLDLTEIIAILEKIYADDMEAIIVNQRYQFIEKITELVTKDSDKAFNLSDNIDRLVTNRF
LALPIFAAVMWLTYFLSIQTVGTMGTDWVNDVLFGELVPGLIQANLDRFEIAGWLQSLVLDGIIAGCGAI
LGFVPQIFVLFVCLGILEDIGYMSRVAFVMDRIFRRFGLSGKSFIPMLISTGCGVPGVMASRTIENEQDR
KITIMTATFMPCSAKLPIISLVAGAFFPDNPWIAPSAYFVGMAAIVLSGMALKKTKQLGGVASPFIMELP
SYHLPKLSTVLRYAFDKALSFIKRAGTIIFVTNIIIWFSSSYNWSLQMVETDESILASIGHSFSLLFAPL
GFGNWRATVAAITGLLAKETVIATFGILYKLGETTEENPELWGLLQQDYTALSAYSFLVFNLLCAPCFAA
IGAIHREMGEAKWTWIAIGFQTGLAYASSLVIYQIGLVLIHGQLPTVWTFIAIFLIITAIYSLVKKPTNT
LPIVTLKTLEKGEY

>CAR46726.1 fibronectin/fibrinogen-binding protein [Streptococcus suis P1/7]
MSFDGFFLHHMTAELRANLEGGRIQKINQPFEQEIVLNIRSNRQSHKLLLSAHSVFGRVQLTQSDFTNPK
VPNTFTMILRKYLQGAIIEEIRQLDNDRILEFSVSNKDEIGDHIQATLIVEIMGKHSNIILVDKSEQKII
EAIKHVGFSQNSYRTILPGSTYIRPPETHSLNPYTVSDEKLFEILSTQELSPKNLQQVFQGLGRDTASEL
ANHLQIDRLKNFRAFFDQATQPSLTDKSYAALPFANSPENQPHFESLSSLLDFYYQDKAERDRVAQQANE
LIKRVASELEKNRKKLIKQEQELADTETAELVRQKGELLTTYLHQVPNDQSSVRLDNYYTGKELEIELDV
ALTPSQNAQRYFKKYQKLKEAVKHLTNLIEETKSTIVYLESVDTMLGQASLAEIDEIREELIETGYLKRR
HREKIHKRQKPERYLATDGKTIILVGKNNLQNDELTFKMAKKGELWFHAKDIPGSHVVITDNLDPSDEVK
TDAAELAAYFSKARHSNLVQVDMIEAKKLHKPTGGKPGFVTYRGQKTLRVTPTEDKIKSMKI

>CAR46746.1 enolase [Streptococcus suis P1/7]
MSIITDVYAREVLDSRGNPTLEVEVYTESGAFGRGMVPSGASTGEHEAVELRDGDKSRYLGLGTQKAVDN
VNNVIADAIIGFDVRDQQAIDRAMIALDGTPNKGKLGANAILGVSIAVARAAADYLEVPLYTYLGGFNTK
VLPTPMMNIINGGSHSDAPIAFQEFMILPVGAPSFKEGLRWGAEVFHALKKILKARGLVTAVGDEGGFAP
KFEGTEDGVETIIEAIEAAGYEAGENGIMIGFDCASSEFYDKERKVYDYTKFEGEGAAVRTSAEQIDYLE
ELVNKYPIITIEDGMDENDWDGWKALTERLGKRVQLVGDDFFVTNTDYLARGIKEGAANSILIKVNQIGT
LTETFEAIEMAKEAGYTAVVSHRSGETEDSTIADIAVATNAGQIKTGSLSRTDRIAKYNQLLRIEDQLGE
VAVYKGLNSFYNLKK

>CAR46818.1 superoxide dismutase [Mn] [Streptococcus suis P1/7]
MTIILPDLPYAYDALEPHIDAETMTLHHDKHHATYVANANAALEKHPEIGEDLVALLSDVEQIPSDIRQA
LINNGGGHLNHALFWELLSPEKTEISAELAADIDATFGSFDAFKEAFTAAATTRFGSGWAFLVVNKEGKL
EVISTANQDTPIMQGLKPILALDVWEHAYYLNYRNVRPNYIKAFFEVINWDKVNELYKAAK

>CAR46849.1 sucrose phosphorylase [Streptococcus suis P1/7]
MKIKNQAMLITYSDSLGKNLKDLKKVLEGPLKDVVGGIHILPFFPSSGDRGFAPMDYTKVDPAFGDWSDI
EALSKDYYLMFDFMINHISAKSPYFLDFLEKKDESAYADLFIRYKNFWPNGEPTQEDVDLIYKRKPRAPY
RIATFADGSEEKVWCTFDEQQIDLDVTTETTRRFIQENLEQLAEHGASIIRLDAFAYANKKIGTNCFFVE
PDIWEMLHFPRQLLAPKDVEILPEIHEHYTIQQKIAEQDYYVYDFALPMLVLHALYSGHVNRLVHWMEIC
PRKQFTTLDTHDGIGVVDVKDLLTDEETEETREALYAQGANVKKIYSTEAYNNLDIYQINCTYYSALGNN
DQAYLLARVLQCFAPGIPQIYYVGLLAGENDIELLESSKEGRNINRHYYDLEEIEQEVQRPVVQSLFKLL
KFRNTSPAFDGEFSVKMLDETSMEIFWNNQDAGVSARLTANLKEKSFEIVEIEEGKITTIEL

>CAR46950.1 prolipoprotein diacylglyceryl transferase [Streptococcus suis P1/7]
MDPIAIKLGPLEIRWYAICILLGLILGVYLATKEGPRKKIRQDDILDFILIAFPLSILGARIYYVAFSWS
EYKDNILSIFAIWNGGIAIYGGLITGAIVLYFFTQYRFINTLDFLDIVAPSVMIAQAIGRWGNFFNQEAY
GKAVESLNYLPAFIRDQMYIDGAYRQPTFLFESLWNLLGFGLVCVLRRRPKFLKQGEITAFYLVWYGCGR
LLIEGLRTDSLMFLGIRVSQWLSGVLILVGIIMVVLRRRKSSIPFYQPYRRRYDY

>CAR47008.1 peptidoglycan GlcNAc deacetylase [Streptococcus suis P1/7]
MKKVSFWLGINIALLGIMVSLAVWLFAGLQERQVSQFIEEKQQTILAKGKGKIQEGNIDTTHVVAALPTD
DAGHVLGPVESRMISYVQRRFGHKKPAGKIQKLVFVSSIEGKTNFKNVTAREIQAEHYKVDNLQIKKQDK
LPSERVLLTQDNELFTLEDLLPNLSSAASIIVDHLREALLAQGMKETDVEAIVKKFETLDLNAISFSYGD
SQLTLQLPDGYGINQLVLPISDLYPVVKSDYLVDADKVGYDEYMAAQVVDKKHLRQVALTFDDGPNPNTT
PVVLDLLKKYNAKATFFVVGKAVVGNEAILRRMVAEGHVIANHTWNHPNLVTISGEQVQREIQDTQAAIT
EATGIVPTMVRPPYGSVNQAVVNQMGLPSIYWSVNSKDWKSRNPQAILKEIKEQTCPGSIILMHDIHQST
VDSLESVLQYLTGEGYNMVTVTDLLASPLNPQLIYYSQELSGPAQ

>CAR47014.1 2,3-bisphosphoglycerate-dependent phosphoglycerate mutase [Streptococcus suis P1/7]
MVKLVFARHGESEWNKANLFTGWADVDLSEKGTQQAIDAGKLIKEAGIEFDLAFTSVLKRAIKTTNLALE
AADQLWVPVEKSWRLNERHYGGLTGLNKAEAAAEFGDEQVHIWRRSYDTLPPEMAKDHEHSAHTDRRYAH
LDDSVIPDAENLKVTLERALPFWEDKIAPALKDGKNVFVGAHGNSIRALVKHIKQLSDDEIMDVEIPNFP
PLVFELDENLNIVKEYYLEA

>CAR47134.1 Dps-like peroxide resistance protein Dpr [Streptococcus suis P1/7]
MMKQKYYQSPAEIASFSPRPSLADSKAVLNQAVADLSVAHSILHQVHWYMRGRGFMIWHPKMDEYMEEID
GYLDEMSERLITLGGAPFSTLKEFSENSQLKEVLGDYNVTIEEQLARVVEVFRYLAALFQKGFDVSDEEG
DSVTNDIFNVAKASIEKHIWMLQAELGQAPKL

>CAR47228.1 6-phosphogluconate dehydrogenase, decarboxylating [Streptococcus suis P1/7]
MTKANFGVVGMAVMGRNLALNVESRGYSVAIYNRSADKTEDVVASNPGKNLVPSYDVESFVASIEKPRRI
MLMVQAGPGTDATIQALLPHLDEGDILIDGGNTFYEDTIRRSKELANSGINFIGTGVSGGEKGALEGPSI
MPGGQKEAYELVADVLEEISAKAPEDGAPCVTYIGPDGAGHYVKMVHNGIEYGDMQLIAESYDLMQHLLG
LSVDEMADIFTDWNQGELDSYLIEITADILKRKDDQGQDGPIVNYIMDAAGNKGTGKWTSQSSLDLGVPL
SLITESVFARYISTYKDERVAASKVLPKPAPFAYEGDKAELVEKIRQALYFSKIMSYAQGFAQLRVASKE
NNWNLPFGEIAKIWRAGCIIRARFLQKITDAYGRDEDLANLLLDEYFLDVTAKYQQAVRDVVALAVQAGV
PVPTFSAAITYFDSYRAENLPANLIQAQRDYFGAHTYNRKDKEGIFHYDWYSESK

>CAR47283.1 putative mannose-specific phosphotransferase system (PTS), IID component [Streptococcus suis P1/7]
MSEKIQLSVSDRKKVWWRSTFLQGSWNYERMQNLGWAYAMIPAIKKLYTKKEDQAAALERHLEFFNTHPY
VASPILGVTLALEEERANGAEIDDTAIQGVKIGMMGPLAGIGDPVFWFTVRPILGALGASLALSGNIMGP
IIFFLGWNIIRMAFLWYTQEFGYKAGSEITKDMSGGILQDITKGASILGMFILAVLVQRWVSITFAVDLP
AKQLSEGAYIVFPEGTVTGAELKGILGQALSGLSLEPTQAQTLQGQLDSLIPGLMGLLLTFLCMHLLKKK
VTPITMIIGLFIVGILARFFGIM

>CAR47287.1 type I restriction-modification system S protein [Streptococcus suis P1/7]
MTKEKSTVPRLRFPGFTDAWKQRKLGEVADFSIKTNSLSRDKLSSYFYEVQNIHYGDILTKYDAILDVCN
KELPSIIGSTISDFADALLSEGDIVFADAAEDSTVGKAIEVRNFKGKNVVSGLHTIVARPKVSYAPYYLG
YLINSTAYHNQILPLMQGTKVSSISKANLKSTTVVFPTLPEQEAIGSFFSDLDQLITLHQRKLDDVKELK
KALLQKMFPKGNGNDFPELRFPEFTDAWKQRKLGEFMKESKILGSKGDIARKLTVRLWGRGVVSKKEIYS
GSSATQYYIRKSGQFIYGKLDFLNQAFGIIPPELDGYESTLDSPAFDLLKGINGQFLLEFVSRKEFYYYQ
GNIANGSRKAKRIHTETFLGMPISLPTLPEQEAIGSFFSDLDQLITLHQRK

>CAR47316.1 putative sucrose-6-phosphate hydrolase [Streptococcus suis P1/7]
MAFTTGERYRAYADWTPEYIEKIKKNTESSPWRTNFHIETPHGLLNDPNGFSYFNGKWTLFYQYFPFGAA
HGLKSWVHTESTDLVHFEETGTVMYPDTPLDSHGAYSGSAMEFGDKLFLFYTGNVRDENWVRHPYQIGAL
MDKDGKIEKIDKVLIEQPEDTTDHFRDPQIFNYKGQYYAIVGGQNLDKKGIVKLYKAENNDYLNWSYVGD
LDFANDMTAYMMECPNIAFVGEQPILLYCPQGLDKEVLDYGNIYPNMYKIGQSFVPETASIVEPSELINL
DYGFECYATQAFNAPDGRTLSVSWLALPDVEYPTDAYDYQGCLSLVKELTIKDGKLYQYPVDAITSLRKE
AQPFSAQKETNNVYELELDFSASTKHEIVLFANEAEKGLVLSVDTEQGQITLDRGNCGQPFALDFGTSRS
CEISPGALTANIFIDKSVFEIFINKGEKVFSGRVFPDADQSGIVITTGNPTGTYYHLDYGRKTN

>CAR47317.1 putative sucrose operon repressor [Streptococcus suis P1/7]
MVAKLTDVAQLAGVSPTTVSRVINKKGYLSEKTIRNVEEAMRELGYKPNNLARSLQGKSAKLVGLIFPTI
NNIFYSELISHLEKELFDRGYKTIICNSQHESDKEREYLEMLAANQVDGIISGSHNLGIQDYDRVVAPII
AFDRNLSPSIPIVSSDNFAGGVLAAQTLQKAGCHNPLMITGNDDSNSPTGLRQVGFTSILNKAEVFHISS
DFSPVRKEMEIRAILEKQKPNGIFVSGDATAMLVWNVIRSMKLSIPEDIKLIGYDGTSFIENYYPQLTTI
KQPLTEIARLLVELLVDKIEGKKLTKTDYILPISLLAGASI

>CAR47410.1 putative endo-beta-N-acetylglucosaminidase [Streptococcus suis P1/7]
MTKCDFDKRQRFGIRKFTIGACSVLIGATLFGTQVSADQLENVDSLSEPAVELSSVVNEHVEKTEAEEGM
SPISADEKAVTEELNGEASVSDSREEKLPSAPSDNPENKLEDTEEAEDKEVDSSDSGLLLSDFPQVEDQG
IRPKEIKFDNWDQVLAWEPGARPDDDLNRASVELVERFRGHVVNERANENAKVEALSNTNSKAKDHASVG
GEEFKAYAFDYWQYIDSMVFWEGLIPSPDVIDAGHRNGVPVLGTIFYNWSSSIEDQEKFVSSMRQDPDGS
FPVARKLVDMAKYYGFDGYFINQETTGGLVQPLGETMRNFMLYTKEYAESIGYPITYSWYDAMTYEYGRY
HEDGLGEYNYPFMEKEGDKVPADHFFANFNWTRAKNNYSIEVAKRIGRNPFDIFAGFELQRGGSYKTQIN
WDALFDENGKLKLSLGLFAPDTITSLGATGEDYHENENIFFTGYQGDPTKQKPSDKNWYGLANLIADKTA
ITSSNFNSSFNTGHGKKWFVDGKVAKDGEWNYRSVSGILPTWRWWIEASGEKLAAAYDFDDAYNGGNSLR
FTGDLEKDGKQEIKLYSTKIPLSETSRLRVAHKGGQGANISLALALEPDYQFANKEAWRLLKLSGDWQDQ
TFDLSSLAGKTVYGIQVVVENEAALSDFDFRLGQLAIYDQENSPTAPKDGQVLAKRLKNAQDAEAVISFT
GTDDADYYEVYAQVDGQWKLLTGSSNTRIYLPQLVRSAQAEGRTQALKVHAVGKNGLRSEAGEFIFDWEM
TVKDTSLPKPSAENIVLGAEVIGSSFAKKEGGEGIEGMLNGTITSLSDKWSSHQLSGHVDIRLTQPRTVV
RWAMDHAGAGGESVNDGLMNTKDFDLYYKNENGDWVLAKEVRGNRDHVTDIVLDKPIRAQEWRLDVLTSD
NGTPWKAIRIYNWRMYEELDMETPNIPMTHAVARHLGNHQIQVGFKDVPANRKIALYSSPDAVKPLAELE
TTESGNLIFDPIRFESLPEFIYYRTLEEGKDWSNLLAIRVPQGEKVVKAMEWIAPLEKKVYRQGSPLSLA
GAQFRVVFEGDWPAERVNTTNPAVTVRGFDPQKLGEQTLTVSYLGETLAQPLMVYVVEDIAQGEKKAVGL
EIQQLPKVQYVVGDDLDVTNGRFAIIYDDESTQSFSLTEAGVEIVGFDSRKEGRQSLGLRYAGLETSFDV
LVSPKPIVNDEYLKQKIAEIEALQTQTAYLYSSEQTQLALQTALEEAKSVVADTNRTVEQVEAAQTLLEK
QLGELDGEKLYQADLGRLNQLIQEVKGIDRPINSSELSSLLEKTEKILGSDSIRPDEMKELLSEWTDLFE
QSSLVTHVGTRDSMESKNLLAPEKPRMDLTYELVPRQIITQTSTDLPLGKERIVQEGADGQMMIAHLVYS
DGRRELYSRIVADESQPKIVEVGSGLPIQQEKTLMVENSLQVEKQIRDASLQKSGLPQTGDTYQEKYVFL
GLIGVALAGLSQLAKLRKQGE

>CAR47452.1 adenylosuccinate synthetase [Streptococcus suis P1/7]
MTSVVVVGTQWGDEGKGKITDFLSANAEVIARYQGGDNAGHTIVIDGTKYKLHLIPSGIFFPEKISVIGN
GVVVNPKSLVKEINYLHDSGVTTDNLRISDRAHVILPYHIKLDQLQEESKGENKIGTTNKGIGPAYMDKA
ARVGIRIADLLDKEIFAERLRTNLAEKNRLFEKMYESTPIEFDEIFEEYYAYGQEIKKYVTDTSVILNDA
LDQGKRVLFEGAQGVMLDIDQGTYPFVTSSNPVAGGVTIGSGVGPSKIDKVVGVCKAYTSRVGDGPFPTE
LHDEIGDRIREIGKEYGTTTGRPRRVGWFDSVVMRHSRRVSGITNLSLNSIDVLSGLGTLKICVAYDLDG
ERIDHYPASLEQLKRCKPIYEEMPGWSEDITGVRSLDELPEAARNYVRRISELVGVRISTFSVGPGREQT
NILESVWSAK

>CAR47454.1 surface-anchored DNA nuclease [Streptococcus suis P1/7]
MKIRNRSLFYTVGSVAVTAGLLLSLATSPIPSVHATEVAIENYPSLAITKSEVTIQGYLIAPLNSSGTAF
DATNKTNLALGASMDTAAADTIPIQLKEPLRSQFNLVNHPELVGKLVRITGTSDTYMKRAGIKPATAIEI
VDSSSTNVQPPTSENTATKPSDLVSTPIATVRSGAQGTEYTVSGKIISLVNGWGGNGFYLQGSDGAGIYI
YPGAALGYQLGDTVQLTGTLGEYKGELQLTTVSNHKAISENFNTPITETNIAQLATQAQATLVSLKNLTV
GDIQSDSYQNSTFTVTDSEGQTVDVRLDSRTGIKTADLLNRINKGDKINLTAILSTYNGKIQLKPFDLSH
FEVIEKATTEAGLGKTEAVTVGRIQGASHQSPLVNQSVMLKNVVVTYVTSANNFYVQDVTPDGDTKTSDG
INIFTDKLKTNVKVGDLVTIAGRVEEYQGRGYAERDKTDLTITQIRATEVTVDGTAPVPSPIVLGLDRTI
PADIIDNDGLAQFDPEQDALDFWESVEGMVVAVDDAKILGPLKNKEIYVTPATSQLPLNNVGGVNLRPEG
NNTNIIPLLLKNGKQIVKSGDYFIGRIAGPVTYSYTNYKVYVDDSTLPTLHEGATKPETTTIIPNDDKLT
IASYNIENFSANSKSTSDAKVQRIAKSFVSDLHSPDVIGLIEVQDNNGATNDGTTDASKSAERLIAAIQA
AGGPTYTYVDIAPENNKDGGQEGGNIRVGFLYNSKRVSLSDKPIGTATQAVAWENGELNLSLGRIDPTNP
AWAAVRKTLAAEFVFKGEKVVVLANHLNSKRGDNGLYGKIQPVSFKSEEKRHILAQTIADFTKAGLAQNP
NANIVMLGDFNDYEFTKTIEILEAGGMANLVSRHDASDRFSYFYNGNNQSLDNMLVSTNLLERYAFDMVH
VNSAFMEEHGRASDHDPLLVQLDVTKAQEPTQPEPSDKQTDDSGTVNNSDDNGTTNNNKPTNLSTSNQTA
VNADDRSGATDKRQTTVTPTANNSQKKILPKTGGETSFVLITIGLVFLSACLVKKQKES

>CAR47543.1 putative surface-anchored amylopullulanase [Streptococcus suis P1/7]
MKRTGMLEKKQIFGIRKLNVGVASVGIAAALFLSGAGQLVQAEEVVLPASTSSTTLSEQDGGAVEATTTA
IEATDSMVAEATAVTETADATAPEEAPIEEGSIRLHFENVDETAPESQGLWTWGGVAEPSDGNQWPTDTA
NFSSSQVDDYGHYVDIKKSETPGTIGYLVLKNGEKITESDQKVELLVPEQNEAWIASDYSVSSYEPLKDE
NVLRINYTREDNNYEGWGVWTWGDTTEASSGWPAGAVDFKLGKYGAYVDIPLSNGLDSKLGFLLINQNNP
DLAGNKTIDLAFADRKRHSQIFLRNDDDKVYTNPYFIEEKVELDTSKATPGTKNVTVGASVKAPFNYNES
GLVSVTVTNPENAEIVKMEVDTSAIGGGLVPISTELNRVTIKATSSTAPGTYSLPVKVYDKDNGYYETKL
DVTITERIKADGEKDWDEQVIYFMMTDRFYNGDTGNDKLVEGTASNPRGLYQGGDFKGVTAKLDYLKELG
VDSIWLTPIVENIPQNVGSVKDGEYYAYHGYWASNFEKLNPHLGSLADFHELIDAAAEKGINIIVDVVLN
HAGYGTEETFAGMVRTKEEDKQGDDQLGSLSGLPDFKTEEAAVRNQLVAWQASWLERSTTAKGNSIYAFR
VDTVKHVDDTTWQHFKNELVDRDPDFHLIGETWGANYKDTKGDLGIGTMDSLLDFGFKDIAKYLVNGQLK
AAGKELEERSKVLTSAASLGQFLGSHDEDGFLYSLGGAEKEGNLDKLKLAASLLITAKGQPVIYYGEEVG
QSGQNNWPVYDNRYDFDWSKVETSDITDHYQKLLAFRNANSTLLSRGDTSTLAGNDSQGWLISKRSYQDQ
AAYLVFSTNTENKEMALEVSGKDVVVTDAYTGKSYQAIEKDGKWVVQVELPTIGQGGTMLLQTEAGDIVN
ASVQGATEEPIEAGYFRVHFKTLPSDNLSSLGLWTWDDVEKPSSDLGAWPTGATNFSTAKQDDYGYYLDI
KMKDETASKISLLINNTSGDNITGDKTIERISTKMNEAWFDENYQLSLYQPLKEGYIRINYFRTDGNYDQ
KGLWIWGDVTDLTLGDWPNGIDFENQGKYGAYIDVKLTDLPSSIGFLLLDESKSGDDVKIQQKDYSFKDL
KNQTQIFLKDDDATIYTNPYFVNNVRATGVSHVSLTALEAAFTTLEGADKDSILEKLSVTDKNGQTVAVT
DLVLDLTSNKVRVLGDFNQENAGYTLKYGNDSFTTTMSWQLKDELYAYDGELGARVRQAGSVVDMTLWSP
SADSVAVVLYDKDDQSKVVGKLAMTKGDKGQWDLELNSQSGLGIADYRGYYYHYEITRGDQSVLVLDPYA
KSLAEWNSDLADTDPSYRIAKAAIVDPAEVGPSDLNYATIPNFNQREDAIIYEAHVRDFTADPAISDELT
AQFGTFAAFAERLSYLKELGVTHIQLLPVMSYYFVNELKNAERMSEYASSNSNYNWGYDPQSYFAFTGMY
STDPTDPMKRIEEFKNLVNEIHKQGMGVILDVVYNHTSKTFLFEDLEPNYYHFMEADGTAKSSFGGGRLG
TTHYMSRRVLVDSIKYLVDEFKVDGFRFDMMGDHDAEAIELAFTEAQKLNPNIIMLGEGWRTFTGDANQP
VQPADQDWMSSTDTVAVFSDEIRNTLKSGYPNEGQPAFITGGAKSVESVFNNIKAQPGNFLADDPGDVIQ
YIAAHDNLTLFDIIAQSIKKDPSVTENYTEIHQRQRLGNLLVLTAQGTPFIHSGQEYGRTKQFRHPDYKE
PVTEDKVPNKAHLLTNADGTPFDYPYYIHDSYDSSDAVNKFDWTKATDEALYPENTRTQAFTKGLIALRK
STDAFRLGTKEEVEQKVSLISIPGQNGIAKNDVVIAYQTIASNGDRYAVFVNADSKERSFVLSDIYKELL
KGQVLVDGERAGVEALSDLVGVELTDSSVVLAPLTATVIRLPYITTALPDTAPTAEEKPSLDFTTKERTE
ETVLPIAEEVRYDATLAKGQSYVLQEGKAGKRVLVYQDVLVDGKVVATNLLSETVVDGEARIVVKGSMEA
KDVVEKPSLSTPTAQASGQATSGASKASLPITGDRQSDLALLGLGLAGLGLTVAAQGRTKKSEE

>CAR47563.1 extracellular metal cation-binding protein [Streptococcus suis P1/7]
MKKILFSFALLLSLIGLGACRPSQTTEGSSKPRVAVTTSFLNDMVYQLAGDEVERDLLIPAGEDPHLYVA
KSSDLSKLQKADLVLYHGLHFEGKMVEALEKTGVAVSKNFNAKDLNTMDEDGEEIVDPHFWFSIPLYKSA
VAVASEELQKLLPAKAEMIQKNTEKYQAQLDDLHAWVEKELSVIPKESRYLVTPHDAFNYFAASYDFTLY
APQGVSTDSEVANSDMIETVNLIIDHNIKAIFTESTTNPERMKKLQEAVKAKGGQVEVVTGEGKELFSDS
LAPEGEEGDTFIDMYKHNVKLMVKYLK

>CAR47650.1 inosine-5'-monophosphate dehydrogenase [Streptococcus suis P1/7]
MSNWDTKFLKKGFTFDDVLLIPAESHVLPHDIDLKTQLAPNLTLNLPIISAAMDTVTDSKMAIAMARAGG
LGVIHKNMSIAEQADEVRKVKRSENGVIIDPFFLTPEHTIAEAEKLMATYRISGVPIVETLENRKLVGII
TNRDMRFISDYSQPISTNMTSDELVTAPVGTDLATAEAILHKHRIEKLPLVDENGRLSGLITIKDIEKVI
EFPNAAKDEFGRLLVAGAVGVTSDTFERAEALFEAGADAIVIDTAHGHSAGVLRKIKEIRDHFPTRTLIA
GNIATAEGARALYEAGVDVVKVGIGPGSICTTRVIAGVGVPQVTAIYDAAGVAREYGKTIIADGGIKYSG
DIVKALAAGGHAVMLGSMFAGTDEAPGETEIFQGRKFKTYRGMGSIAAMKQGSKDRYFQASVNEANKLVP
EGIEGRVAYKGSVADMIFQMVGGLRSGMGYVGAGNLTELHENAQFIEMSGAGLKESHPHDVQITNEAPNY
SVQ

>CAZ51151.1 response regulator protein [Streptococcus suis SC84]
MNTIRVMLVDDHEMVRLGLKSYLNLQPDVEVVAEASDGEEGLAKALEVKPDVVVMDLVMPKMTGVEATLA
LLKEWPQAQIVILTSYLDNEKIYPVLEAGARGYMLKTSSADEILAAIRKVALGEYAIETEVEKKVEHHKR
HPDLHDDLTAREREILTLLAKGYDNQRIADESFISLKTVKTHVSNILSKLAVSDRTQAVVYAFQHGLVAQ
EDQ

>CAZ51588.1 sensor histidine kinase [Streptococcus suis SC84]
MERKLDFKTLVKKTQWTIIKQFCLSVIVAYIFPISTISIDIHSETQLIASDLLGIFFNVFSWVYICISLI
IIVSVNIKALLKRVKQEMEIVYHGSMWLTSVNTSSKLTILEFIETNKHIELMQQRIKNMIQVEKDQKEDI
LFKVSAMAHDLKTPLTVIKGNSELLQFAPLSGIDVQCLRDIERASNQLDNYFNQLINYSKTFYSNQISFH
QYSISNLSKILEQECAYLIGDNIDYKYETKIWRDCNIELDLDLIIRSVSNIVNNAIAYADDVKKKIRVIL
ELEDSSISLSIWNNGSKFSDDVLENFGKLFYREDTSRNSQFEHFGIGLAFVKQVMSIHSGDIQLQNKKNG
AMVKLIIPIKNSDCT

>CAZ51589.1 response regulator protein [Streptococcus suis SC84]
MKEKKIYQILAIDDDESILRLIKNSLERSEFEVTTRKEVGNIDICSFVGFDLILLDIMMSIDGLEICKSI
REQIDVPIIFVTAKQLDSDLARGVKAGADDYIKKPFSITELVARVRMHIQREERNRKNNKEICTKKMIIN
ASKQEILIEEEIISLTKREFTILYTLASNPRRVYSVEELYERIYPSESEAQFRSIAEYIYQIRSKLKPFS
INPIKTQWGGGYSWNEN

>CAZ51628.1 response regulator protein CitB [Streptococcus suis SC84]
MKILLIDDHSLFAESLALTIHQYQPDIHIDIMNDEDEFKSIFSKVIEYQVILLDINLDNKFSTDGFGIAQ
DILEEYPDSKIALLTGFDLPVYEYQAQKLGVKAFVPKNISSKRLIQILKDISYGKNYFPNQNYFIDELTE
REKEILIHLGNGEKRKDIAKSLYISDRTLTNHIQNILEKLEVDSTLKAVIKAQKLGYIK

>CAZ51629.1 sensor histidine kinase [Streptococcus suis SC84]
MRRNLLSTAYYALFITGLIYLSAKCFLNNIENILFLLALNVLLLLDFILHRAISTRSKISKFIIWLIRFC
QCHSILFVIGDSAFPPWIQYMIGIIIYSSLISISLSLFFQKLQTSFYLFVMIVGLLSSVSLLFPRLTSIA
FSLYLVVTFAMALLIVLLRNKQTFYRNDSNRFYWLMLLIFYLMICFSSIGFIFFNSSALFSGFWLFYFLA
LITGLILILFYHNDAVFKQKEQLLTLIFLILLYIVLFILILKRTSLVVLETITIILYFQYFFQLVGESYR
LITGSTQSEHVGINSILKEEALKQEFANFLHDNILQDINALIQLSRLDNPSVSVKIIEERLEYLNTFVRE
RMNQYSPQLLKGLSLYDNYRMMLKAFEKRYPKTDISLHFYSAKNIVIYPPYDFLIYRWLRELVNNAYKYS
NAQTVTVKLARDGRELSLSVMDNGYYQKLKPFKHGHGLLVLEEQVKSVGGTITFEQADSNGLRVDIKLMV
EGEKAIENFINR

>CAZ52500.1 multiple sugar-binding transport ATP-binding protein [Streptococcus suis SC84]
MVQLNLKNIYKKYPNSEHYSVEDFNLDIKDKEFIVFVGPSGCGKSTTLRMIAGLEDITEGEAYIDGVLMN
DVAPKDRDIAMVFQNYALYPHMTVFDNMAFGLKLRKYSKDEIKKRVEEAAQILGLTEFLERKPADLSGGQ
RQRVAMGRAIVRDAKVFLMDEPLSNLDAKLRVSMRTEIAKIHRRIGATTIYVTHDQTEAMTLADRIVIMS
ATKNPAGTGTIGRIEQIGSPEELYNRPVNKFVASFIGSPAMNFFTVTLQDGVLVGDGFKVELPEGRRKHL
EEKGYNGKSFTLGIRPEDIKASQLELDTYPSSIVEAEVVVSELLGAETMLYSKVGSTEFVSRVDARDYHN
PGDKVRLTFNLNKAHFFDDETSKAIV

>WP_000195397.1 MULTISPECIES: ornithine carbamoyltransferase [Streptococcus]
MTQVFQGRSFLAEKDFSREEFEYLIDFSAHLKDLKKRGVPHHYLEGKNIALLFEKTSTRTRAAFTTAAID
LGAHPEYLGANDIQLGKKESTEDTAKVLGRMFDGIEFRGFSQRMVEELAEFSGVPVWNGLTDEWHPTQML
ADYLTIKENFGKLEGITLVYCGDGRNNVANSLLVAGTLMGVNVHIFSPKELFPAEEIVKLAEEYAKESGA
HVLVTDNVDEAVKGADVFYTDVWVSMGEEDKFKERVELLQPYQVNMELIKKANNDNLIFLHCLPAFHDTN
TVYGKDVAEKFGVKEMEVTDEVFRSKYARHFDQAENRMHTIKAVMAATLGNLFIPKV

>WP_002941715.1 MULTISPECIES: arginine repressor [Streptococcus]
MNKIESRHQLILSLIMEKKIHTQQELQELLEVNGVSVTQSTLSRDIKMLNLVKVNEDDSSHYVINPIAPT
RWEKRLRLYMEDALVMLKPIQHQVVLKTLPGLANSFGSILDAMEIPQIVATVCGDDVCLIICEDVEGAQA
CFEHLKQFTPPFFFSKL

>WP_004194159.1 MULTISPECIES: S-ribosylhomocysteine lyase [Streptococcus]
MKKEVTVESFELDHTIVKAPYIRLISEEVGPKGDIITNFDIRLIQPNENAMDTAGLHTIEHLLAKLIRQR
IDGLIDCSPFGCRTGFHMIMWGKQDSEKIAQVIKSSLEEIAEGITWEDVPGTTIESCGNYKDHSLHSAKE
WAKLILSQGISTDAFERKPI

>WP_011921748.1 phosphoglycerate kinase [Streptococcus suis]
MAKLTVKDVELKGKKVLVRVDFNVPLKDGVITNDNRITAALPTIKYILEQGGRAILFSHLGRVKEEADKE
GKSLAPVAADLAAKLGQDVAFIAGATRGAELEAAINALEDGQVLLVENTRFEDVDGKKESKNDEELGKYW
ASLGDGIFVNDAFGTAHRSHASNVGISANVEKAVAGFLLENEIAYIQEAVETPERPFVAILGGSKVSDKI
GVIENLLEKADKVLIGGGMTYTFYKAQGIEIGNSLVEEDKLDVAKTLLEKANGKLILPVDSKEANAFAGY
TEVRDTDGEAVSEGFLGLDIGPKSIAKFDEALTGAKTVVWNGPMGVFENPDFQAGTIGVMDAIVKQPGVK
SIIGGGDSAAAAINLGRADKFSWISTGGGASMELLEGKVLPGLAALTEK

>WP_011922008.1 beta-galactosidase [Streptococcus suis]
MKEFYIGDQFYLDGEPFKILSGAIHYFRVHPDDWYHSLYNLKALGFNTVETYVPWNMHEPRKGEFCYEGI
LDIERFLKLAQELGLYAIVRPSPYICAEWEWGGLPAWLMKEELRVRSSDSVYLQHLDEYYVSLIPKLAKL
QLAQGGNVLMFQVENEYGSYGEEKAYLRAVAGLMRKHGLTAPLFTSDGSWRATLRAGTLIEDDVFVTGNF
GSKARENFANMTAFFNEHQKNWPLMCMEFWDGWFNRWGDEIIRREPEEMVDSVMECIELGSLNLYMFHGG
TNFGFMNGCSARGQIDLPQVTSYDYDAILDEAGNPTKKFYILQQRLKEVYPELEYAEPLVKEAKAFSDVS
LHDKVSLFATLENVSDCVKGFYPKNMEELDQSTGYILYRTELERDKTEAERFRVVDARDRIQIYADGKFV
ATQYQTEIGDDVELDFKDDKLTLDILVENMGRVNYGHKLTAPTQSKGIGRGAMADLHFIGHWETYPLHLE
SVEDLDFSKGWEEGQAAFYRYQFELDELADTYLDMTGFGKGVVFVNNVNIGRFWEKGPILYLYIPKGYLK
KGANEIVVFETEGKYREKIHFSQRPVIKDL

>WP_011922029.1 InlB B-repeat-containing protein [Streptococcus suis]
MQETPVTTEISKLTEPMVTTQQTPIVGSSADEVQSPATETVPDPAEQVSTESASKPQTDQERITEPTTIV
HKTNDYEVTATFDASAQFPKDVEFNVRELDSQSEEYRTHYEKTKEKLGVKKLVYARFFDIHFSSQGQEVE
PASPVKITIRNKELVQRPDDSKLKIVHFEENSQIEVLEAETKENEQQISEISFDASHFSVYGDVLANYYT
VKFTYTDTAGQEQVITSLIDKTVGTSLGSLPEAPFKNGYVFSHWINKDTGDRIDENTVITGDLTAVAVFN
NINIYTIDVTYFYHNVSKNQDITIDKETVQLEASDAPYQLTPPASTEVSNKEDTTLPADAIYYPEKPLLE
FTADQLERLDVADGVDDNYISERVQYVPYNAEYDVIYRLKNLTGSGYSDIQTVHVRGVLGSTVTPQILTY
NYADFERADTAKIENTSGQKLYVYYTRKTFTLSYNSNGGSNIPQQQGLYDSQIKISTTTPTKEGYTFEGW
YDNPGLTGNKITGSLTLKKDTTLYAKWTPNRVRYIIGYYKEVYDNNTGTTSYVYDSSAAGWGLVGTTVKG
TDSNIGPPPPTQTTIGSIGYEKDVTKSAASSIEIAADGTSVLKVYYKLKRYTFEFFLNDNNANITINGKT
YSDRNRYMIRDVVLGQDVSKLWPASITNPKEVYDDKVYYDSYGRPIRYFFDYWIFGNLLFKTDRFEVVES
MLPTSGTTSKFTAYWNTQGTQANVEYWLQQPDGSYKKSDIYSQSFLKTAGLLPKEIFGYSYYTDASFTEA
GIRYYGTQGNTYRFYYKRQAFKIDYYYNSTGLDSKSNILFESNINTATYNYQPPRSTGVDADYTWGGWYT
DSLLTEKYNFNKMPANNLVLYAKWIAPKFKVTFDINGGNGTAPVDQSVEKYKYAKAPADPTREHYNFLGW
STEDGKLYSWSDQVTKDVKLTAKWELKPLTYTVRYLEAGTNTQLAADKVITSPALVLNQAITEKALGITG
YRPDKSSQTINLNFRGNEITFYYTPKVKDVVYTIKYVLKDNPAIEVAPTVTRKVDGSIIRAKEAAADVNK
QHLQSQSGVTAEMLEMDYYPTVNTQSLILTSSDANNVIVFEYVGFDTQTFTVNYLDMDGKKIDGQEPLVV
YRKKPGSFVVDHKTINGYTYDHSLDSENAADKTVYRVSKGGHITIDLYYKKNLTLTALDKSKVYDGTALS
SSGLSDLNPSYSSELKTGDKLVAISYDGSQTNAGSSATTPKLANISNASGADRTNFYHITYQPGNLRVDQ
QPVVVVIDGEKKSKIYDGKAEAVGYKVTEIRDSSGLYKKTDIKFNGSSSEQSVKKKDAGIYPLLLSNRFS
NTNQNFQVDFLISDGELRIDRRQLTITSDSASKAYDGSELRADNITVSVPAGVDYTGFVDGEGIIPTFLG
GPIDSGMMPNFFEYALKSGTNLANYELDIQFGQLKVKEVIKIQKTDLAWQALSGGKFELTKWDGLNWAQV
DGVQEFAITSKDGIRIPVGLEAGRYRLQELAAPDGFIVLDSYIYFSIKEIFNEDKTSSFYTVSLSDEAGK
DASPERATLTKVSGDASHRIQVANEQGRALPSTGGDGQKWFILSGLVLIAISYLMHLFVQRRR

>WP_011922043.1 DivIVA domain-containing protein [Streptococcus suis]
MALTALELKDKTFATKFRGYDADEVDDFLDIVTRDYEDLIRKNHDQELELKNLRERLAYFDEMKESLSKS
VLLAQDTAEKVKVAAEDQAANIIKQADYDAATLLHEAKDKANEILRNATDNAKKVVIETEELKNQTRIFH
QRLKSTVESQLSLVNSSEWEEILRPTASYIQTSDEAFRDVLHKALDEELPVEEESLDYTRQLTPEEIAEL
TRQAAAFESGESVVLSIEE

>WP_011922585.1 YSIRK signal domain/LPXTG anchor domain surface protein [Streptococcus suis]
METANKKFRYSIRKFKVGVGSVLIATCLLGAGVSTPTAFATTETSTATQVEAMAKVEEVQKLVKELEKEL
GELDKVPSYGDAQDYSYQKALWEEFLRIGKDNMDYASKMKADDKFFHKVKGDLNDFKYQIKVENYIRQVA
ELRKKYPGDNTIEEEYNAHLKQDEGKSIASQEGATLRDYVDREASEAMGRIKQRVAELEKSKQPQPSPAD
EPAPAPKEEETPAPKEEDTPAPDAAPAPAPTPEVDPAPTPIPDTPKAEEEAPTPVPDTPAPKEDEVPAPI
PDAPTPKVEEETQEPKTEEKAPETKEETPTPVPDTPAPKEDEVPAPMPDAPAPKAEEEVPAPTPMPETPM
DKPKTDKVESDKQMPEAKQPEMEQPKAEDMPKEEMPKSEQPKAEDSAPKTAVPEVAPKTAEKPKLDFTTK
ERKVEEALPIKEEIRYDASLPLGKSYLLQEGKAGKKVSVYQDVIVDGKVVATNLLSETVVEGQNRILVKG
SLEMKKEEVKTTPSVQSNPTLSHKGAPSANKATLPATGEQRNNLALVGLGLAGISLAVVATAINKKSKDQ
I

>WP_012027976.1 prealbumin-like fold domain-containing protein [Streptococcus suis]
MKTVRQIICCLVAIICVLSLPSLSLQAQDSFDVQVHIPFPNGIDASQVSTGLEAWYIASEEPVSSEQLAD
SLYQKSRSELTSLYGEPISSQALSPEGQATFRGLTKGWYYVRQVGKPTSLEVIPFLMNVGRGVTKIEAKV
RRPSEEKGSKPFLKVSTSTAPLSGAEFAVLEEVGGELKEVIVDGNSYHVTSSSNGQFVVGPLPYGTYYLK
EVKAPTGYILSQDTIPFEITSDSHVSEIIKIKNKPVTPPGIEIPYTGNVVVIAVLSTGILLFLLGYRLVT
YTKR

>WP_012774912.1 chaperonin GroEL [Streptococcus suis]
MAKEIKFAADARESMVRGVDILADTVKVTLGPKGRNVVLEKAYGSPLITNDGVTIAKEIELEDHFENMGA
KLVSEVASKTNDIAGDGTTTATVLTQAIVREGLKNVTAGANPIGIRRGIEAAVATAVEALKAQASPVSNK
AEIAQVAAVSSRSEKVGEYISEAMERVGTDGVITIEESRGMETELDVVEGMQFDRGYLSQYMVTDNEKMV
AELENPFILITDKKISHIQDILPLLESILQANRPLLIIADDVDGEALPTLVLNKIRGTFNVVAVKAPGFG
DRRKAMLEDIAILTGGTVITEDLGLDLKDATIEALGQAAKVVVDKDGATIVEGAGNPEAIANRVAVIKSQ
IEVTTSEFDREKLQERLAKLSGGVAVIKVGAATETELKEMKLRIEDALNATRAAVEEGIVAGGGTALVNV
IDSVAKLELKGDDETGRNIVLRALEEPVRQIAYNAGYEGSVIIDKLKNSELGTGFNAATGEWVNMMDAGI
IDPVKVTRSALQNAASVASLILTTEAVVANKPEPAAPAMPQGMDGMGMGY

>WP_012775011.1 MULTISPECIES: elongation factor Tu [Streptococcus]
MAKEKYDRSKPHVNIGTIGHVDHGKTTLTAAITTVLARRLPSSVNQPKDYASIDAAPEERERGITINTAH
VEYETEKRHYAHIDAPGHADYVKNMITGAAQMDGAILVVASTDGPMPQTREHILLSRQVGVKHLIVFMNK
VDLVDDEELLELVEMEIRDLLSEYDFPGDDLPVIQGSALKALEGDSKYEDIVMELMNTVDEYIPEPERDT
DKPLLLPVEDVFSITGRGTVASGRIDRGTVRVNDEIEIVGLQEEKSKAVVTGVEMFRKQLDEGLAGDNVG
VLLRGVQRDEIERGQVISKPGSINPHTKFKGEVYILTKEEGGRHTPFFDNYRPQFYFRTTDVTGSIKLPE
GTEMVMPGDNVTIDVELIHPIAVEQGTTFSIREGGRTVGSGMVTEIEA

>WP_012775143.1 ABC transporter substrate-binding protein/permease [Streptococcus suis]
MKKKLLMLLASILPVFFIFTGIKADDTIDVVFDNAYAPFEFKDSDQIYKGLDVDIINEVAKRSGWTMNQS
FPGFDAAVNAVQAGSADALMAGTTITEARKKVFTFSDPYFDTKIVIATTKANTISSYKDLKGKTVGVKNG
TAAQNFLEENKDKYGYNVKTFDTGDLMYNSLSAGAVDAVMDDEAVIQYAIQQGQDLSIDIEGEAIGSFGF
SVKKGSQYEYLVEDFNKALAEMKKDGTYEIIMNKWLGASTTSTESTDYSSRLSLTGNASAKATPVKSSYT
IVADSSFAPFEYQDESGNYVGIDMELIKAIAEHQGFTITIQNPGFDAALNAVQAGQADAVIAGMSITDAR
KEIFDFSNAYYTSNILLAVKNGSDIASYEDLKGKTVGAKNGTASYSFLEENKSKYGYTLKAFDEASSMYD
SLNSGSIDALMDDEAVLLYAIQQGRNFATPIPGEKSGEYGFAVKKGANPELIEMFNNGLAALVESGKYDE
ILNKYFNSTEEASTTTSTVDETTIVGLLKNNYGQLLSGLGITIGLALLSFAIAIVIGIIFGMFAVSPVKA
LRVTSSVFVDVVRGIPLMIVAAFIFWGIPNLIESMTGQQSPINDFVAGTIALSLNSGAYIAEIVRGGIQA
VPAGQMEASRSLGISYGTTMRKIILPQAGKIMLPNFINQFVITLKDTTIISAIGLVELFQAGKIIIARNY
QSFRMYAILAIIYLVVITLLTRLARKLEKGGK

>WP_012775325.1 thiamine pyrophosphate-dependent dehydrogenase E1 component subunit alpha [Streptococcus suis]
MVSITKEQHLDMFLKMQQIRDVDMKLNKLVRRGFVQGMTHFSVGEEAAAVGPIAGLTDEDIIFSHHRGHG
HVIAKGIDINGMMAELAGKATGTSKGRGGSMHLANVEKGNFGSNGIVGGGYALAVGAALTQQYLGTDNIV
IAFSGDSATNEGSFHESMNLAAVWNLPVIFFITNNRYGISTDISYSTKIPHLYQRAAAYGIPGHYVEDGN
DVIAVYEKMQEVIEYVRAGKGPAMVEVESYRWFGHSTADAGVYRTKEEVNEWKAKDPLKKYRKYLTENKI
ATDEELDAIEAQVAEQVEASVKFAQESPDPDISVAYEDVFVD

>WP_012775331.1 oligopeptide ABC transporter substrate-binding protein [Streptococcus suis]
MKKTTKLFALAGVTLLSASVLAACGSKQSGAAKQELSFPAEVKQDGTAVADAQLKYAWVSPTTSSGLLID
ELTENTTDSTFGGMVDISMFGYDGERKLDDSGLAKAEFDVKGKKITVSLTGKDYKWSDGESFTINDYIFT
IKSMASKDYTGIRFDDKFLNIEGMQEFVDGKASDISGIKKVDDYTVELTVKEMSPSMMYAGGDVPAYIQP
EHIYKDIPVADWEKSEYSRTAKLVGMGPWKIKEIVNGESITYVPNEYFFKGTKPKTSSLKIDIVSPDTIV
SEMKAGNYDIAEMPVDQLDSYKDASNLNIVGQLESSYEYISFNFGKYDEAAGKNVMDENAKMNDVKLRQA
IAYAIDTKTAGKSLYNGLYHPAKSLIISFFGDIHDSELEGYSYNPEKAKKLLDEAGYKDVDGDGIREGKD
GKAFKITFAARKRTEANEALVQQYIAWWKEVGLNVELYTGRTVEGKSFYNSVQANDAAIDMYAGGWSTGY
DPNPSGLWGPIAAFNMSRFVSDENTKLLEAISSAESFDDKKNVENYKAWQKYAHEQAFAIPTFESEKITA
VNKRVKSYDTKYGSASGTGLAYEGIELTADKGVVAE

>WP_012775427.1 LPXTG cell wall anchor domain-containing protein [Streptococcus suis]
MSKQKVVSSLLLSTVVLGGLAFYSTTTVKAESLEPDVTSVNASDATNKPVVPNEEGGDFLAEEELEDDDT
LEEELNEKAEEVTEPSSPEALLQPRAMMSDSETSGMEEIPMNDEPSDNTEEKVEKQQSPLIQTSNADYKS
GKDQEKLRTSVSINLLKAEEGQIQWKVTFDTSEWSFNVKHGGVYFILPNGLDLTKIVDNNQHDITASFPT
DINDYRNSGQEKYRFFSSKQGLDNENGFNSQWNWSAGQANPSETVNSWKSGNRLSKIYFINQITDTTELT
YTLTAKVTEPNQQSFPLLAVMKSFTYTNSKSTEVTSLGAREITLEKEKTLPPKENPKPEPEAPKPDAPQA
PSAPESPTEEPKKEDAPQTPQAPSTPEKQPEVPESPNPETPDAPSTPKDEPQAPSIPEEKPQVPEEPKQE
APSAPSTPEKQPEAPESPTEEPKKEDAPAPSTPEKQPEVPESPNPETPDAPSTPKDEPQVPSIPEEQPKE
TPAPEEPKKEDTPQTPQAPSTPKEEAPKEEVPTPPAPSVPEEQPKETPTPEVPKQEDVQPEAPKSDKVES
DKQMPETKKPDMKQPKADDMPKEQKPKADEPKAEQPQMDKPQMEAPKKDSEAPKSDKVETDKQLPETKQP
DMKQPKADDMPKEQKPKADEPKAEQPQMDKPQMEAPKKDSEAPKSDKVETDKPMPETKQPDMKQPKADKP
EAEKAQMPRTEGMKPESKASMMPKAEAPKATLPNTGEASSAIGWLGGALATLATGLYLFKNKKEE

>WP_014636140.1 bacterial Ig-like domain-containing protein [Streptococcus suis]
MTKCDFDKRQRFGIRKFTIGACSVLIGATLFGTQVSADQLENVDSLSEPAVELSSVVNEHVEKTEAEEGM
SPISADEKAVTEELNGEASVSDSREEKLPSAPSDNPENKLEDTEEAEDKEVDSSDSGLLLSDFPQVEDQG
IRPKEIKFDNWDQVLAWEPGARPDDDLNRASVELVERFRGHVVNERANENAKVEALSNTNSKAKDHASVG
GEEFKAYAFDYWQYIDSMVFWEGLIPSPDVIDAGHRNGVPVLGTIFYNWSSSIEDQEKFVSSMRQDPDGS
FPVARKLVDMAKYYGFDGYFINQETTGGLVQPLGETMRNFMLYTKEYAESIGYPITYSWYDAMTYEYGRY
HEDGLGEYNYPFMEKEGDKVPADHFFANFNWTRAKNNYSIEVAKRIGRNPFDIFAGFELQRGGSYKTQIN
WDALFDENGKLKLSLGLFAPDTITSLGATGEDYHENENIFFTGYQGDPTKQKPSDKNWYGLANLIADKTA
ITSSNFNSSFNTGHGKKWFVDGKVAKDGEWNYRSVSGILPTWRWWIEASGEKLAAAYDFDDAYNGGNSLR
FTGDLEKDGKQEIKLYSTKIPLSETSRLRVAHKGGQGANISLALALEPDYQFANKEAWRLLKLSGDWQDQ
TFDLSSLAGKTVYGIQVVVENEAALSDFDFRLGQLAIYDQENSPTAPKDGQVLAKRLKNAQDAEAVISFT
GTDDADYYEVYAQVDGQWKLLTGSSNTRIYLPQLVRSAQAEGRTQALKVHAVGKNGLRSEAGEFIFDWEM
TVKDTSLSKPSAENIVLGAEVIGSSFAKKEGGEGIEGMLNGTITSLSDKWSSHQLSGHVDIRLTQPRTVV
RWAMDHAGAGGESVNDGLMNTKDFDLYYKNENGDWVLAKEVRGNRDHVTDIVLDKPIRAQEWRLDVLTSD
NGTPWKAIRIYNWRMYEELDMETPNIPMTHAVARHLGNHQIQVGFKDVPANRKIALYSSPDAVKPLAELE
TTESGNLIFDPIRFESLPEFIYYRTLEEGKDWSNLLAIRVPQGEKVVKAMEWIAPLEKKVYRQGSPLSLA
GAQFRVVFEGDWPAERVNTTNPAVTVRGFDPQKLGEQTLTVSYLGETLAQPLMVYVVEDIAQGEKKAVGL
EIQQLPKVQYVVGDDLDVTNGRFAIIYDDESTQSFSLTEAGVEIVGFDSRKEGRQSLGLRYAGLETSFDV
LVSPKPIVNDEYLKQKIAEIEALQTQTAYLYSSEQTQLALQTALEEAKSVVADTNRTVEQVEAAQTLLEK
QLGELDGEKLYQADLGRLNQLIQEVKGIDRPINSSELSSLLEKTEKILGSDSIRPDEMKELLSEWTDLFE
QSSLVTHVGTRDSMESKNLLAPEKPRMDLTYELVPRQIITRTSTDLPLGKERIVQEGADGQMMIAHLVYS
DGRRELYSRIVADESQPKIVEVGSGLPIQQEKTLMVENSLQVEKQIRDASLQKSGLPQTGDTYQEKYVFL
GLIGVALAGLSQLAKLRKQGE

>WP_023371888.1 IMP dehydrogenase [Streptococcus suis]
MSNWDTKFLKKGFTFDDVLLIPAESHVLPHDIDLKTQLAPNLTLNLPIISAAMDTVTDSKMAIAMARAGG
LGVIHKNMSIAEQADEVRKVKRSENGVIIDPFFLTPEHTIAEAEKLMATYRISGVPIVETLENRKLVGII
TNRDMRFISDYSQPISTNMTSDALVTAPVGTDLATAESILHKHRIEKLPLVDENGRLSGLITIKDIEKVI
EFPNAAKDEFGRLLVAGAVGVTSDTFERAEALFEAGADAIVIDTAHGHSAGVLRKIKEIREHFPTRTLIA
GNIATAEGARALYEAGVDVVKVGIGPGSICTTRVIAGVGVPQVTAIYDAAGVAREYGKTIIADGGIKYSG
DIVKALAAGGHAVMLGSMFAGTDEAPGETEIFQGRKFKTYRGMGSIAAMKQGSKDRYFQASVNEANKLVP
EGIEGRVAYKGSVADMIFQMVGGLRSGMGYVGAGNLTELHENAQFIEMSGAGLKESHPHDVQITNEAPNY
SVQ

>WP_029185467.1 class II fructose-bisphosphate aldolase [Streptococcus suis]
MPLVSAEKFVQAARDNGYAVGGFNTNNLEWTQAILRAAEAKQAPVLIQTSMGAAKYMGGYKVARNLIANL
IESMNITVPVAIHLDHGHYEDALECIEVGYTSIMFDGSHLPVEENLAKAKEVVELAHAKGISVEAEVGTI
GGEEDGIVGTGELAPTEDAVAMVATGIDFLAAGIGNIHGPYPANWEGLDLDHLRKLTEAVPGFPIVLHGG
SGIPDAQIQEAIKLGVAKVNVNTECQIAFANATRKFAAAYEANEAEYDKKKLFDPRKFLADGVKAIQASV
EERIDVFGSANKA

>WP_029186723.1 pyruvate kinase [Streptococcus suis]
MNKRVKIVATLGPAVEIRGGKKFGDDGYWGENLDVEASAQKIAQLITEGANVFRFNFSHGDHKEQGERMA
TVRRAEEIAGKKVGFLLDTKGPEIRTELFADDAKEYSYKTGDVLRVATKQGIQSTREVIALNVAGALDVF
DDVEVGKQILVDDGKLGLKVIEKDAEKREFVVEVENDGVIAKQKGVNIPYTKIPFPALADRDNADIRFGL
EQGLNFIAISFVRSAKDVEEVRNILKETGNEHVQLFSKIENQQGIDNIDEIIEASDGIMIARGDMGIEVP
FEMVPVYQKMIITKVNAAGKAVITATNMLETMTEKPRATRSEVSDVFNAVIDGTDATMLSGESANGKYPV
ESVRTMATIAKNAQTLLNEYGRLNSDHFNRASKTEVIASAVKDACHSMNIKLVVTVTETGYSARSISKYR
PDADILAVTFTEKVQKSLMLNWGVIPVVTKRPDSTDDMFDLAERIAKEQGLVEAGDDIIIVAGVPVGVAG
STNTMRVRTVK

>WP_029999076.1 L-lactate dehydrogenase [Streptococcus suis]
MTATKQHKKVILVGDGAVGSAYAYALVNQGIGQELGIIDINKDRTQGDAEDLSHALAFTSPKKIYSAEYS
DAHDADLVVLTAGLPQKPGETRLELVEKNLRINQQIVTEIVKSGFNGIFLVAANPVDVLTYSTWKFSGFP
KERVIGSGTSLDSARFRQALAEKIGIDARSVHAYIMGEHGDSEFAVWSHANVAGVKLYDWLQDNRDIDEQ
GLVDLFVSVRDAAYSIINKKGATYYGIGVALARITKAIFDDENAVLPLSVYQAGQYEGVEDVFIGQPAII
GAHGIVRPVNIPLSEAELQKMQASAKQLKDIIDDAFANPEIAAGVKN

>WP_032511883.1 3-oxoacyl-[acyl-carrier-protein] reductase [Streptococcus suis]
MELTNKNVFVTGSSRGIGLAIAHKFASLGANVVLNGRGQLGQDLLDSFADYGVKVLAISGDISSSADAKR
MVAEAVEALGSVDILVNNAGITKDGMALRMTEEDFESVLSINLTGTFNMTQAVLKPMTKAREGAIINLSS
VVGLTGNAGQANYAASKAGVIGFTKSIAREVASRNVRVNAIAPGFIQSDMTDVLSDKIKDAMLGQIPMKR
FGLTEEVADVAVFLAKQEYLTGQVIAVDGGLTMQ

>EEF64576.1 LPXTG-motif cell wall anchor domain protein [Streptococcus suis 89/1591]
MKFMFGKRWLSIFAILLLTLSNCSPTIGYALENMSESTSSSVISSAEETVSKSETTTEMSQSSEEIVEMK
QAEENTETNRSDAPSSSQDLADNSEESVQKILHYEDEYVTADLNAYFGNGVENFSVTLPRMKNSGKWDSE
REYVNQLSQYLVNQNLQPADVQQIEISDSQIVKEGYKPRLTVNFKTSLGLRGGLVTKENLRLVSTNTDGS
LVFHDAEFHFDTTGTLIGLTYEGILGKDIHVVMVKPLAEKTTVTLGQYVQMQLDGYVLEEEEEQTASNVP
LNARLKVKIFRSDASGIFTILSPIDSFREEKTFDVLSTWKPSFNLLGIESEKFDIVKMNYRQAHQSKTDS
LMYFNGEFPVASFHQESGEEESNVLEIYLQNRMLEGTGMILGLRTRMLGYRSFSGFRSVTNATVSNSSVD
QAHITQSKRIDYLGDGGNNPDTSVDDRIGTDTHELYRMYLDMTGTKEPFDTLIVVDRSTSMTDPMNSVDT
QARYLAVYKALNGTAGRQGLLSKLVGFHPENQVAIVGFQGYPGYPSGDQDSTVIANWGRSTSVALSNIQP
PYNNGTNYTAGLRTAGVVLDQNQSSRKKVMIFISDGVPTFAFVNGVRYGNGTISGNNPYYTRDWTLNYFN
SWIGKYPKLPIYTLGISSEFGNSDNLSANPYVLNHMSSQTGGFYSHVADSQALERTLQKIVDDTKLSLVS
INDQLSQYVSYYAEQPDVKVVQTNRQTGQVTTLYQNGAVTSQGVGILQSVTHTAVNASDSTGKVDLNFVD
NFKIDDTYTYTISYNVKVTDRAYEEKKTSGYNAHGDSGTDYTGNSTSSGQAGFRSNKVASLTYIRNEQPY
EKEYDHPVVQVDTRQFTLQKSDSKETNLLLENVRFELRLSDKKTVFASGETDSRGNITFTDLRRAKTYYL
YETKAKDGYTLPEDPWTVDVAVDGTITIRDQLGYTVSKSGEQYRVVNHKLYQLPSTGGYGPAVYILLGVM
VITLASYLFYEKRKQIA

>EEF64575.1 LPXTG-motif cell wall anchor domain protein [Streptococcus suis 89/1591]
MKRIFTLLTVLLTVLGMNARPVFAASNTDQAELKITNIEGNPTVTLYKIGEGVYNATNDSFIRFDYASGV
KLTETGPTAEEITNIANGILDNTIQAKASKVLQVTNGTATYRATGAGVYIAILTGATDGRSFNPILLAAS
YNGEGKLTGGSVDSKAKYLYGQTSVAKSTLPSIDKTVSGVTADADKNSASLGQVLTYSLNVTLPSYPTQA
KNKTIFISDTMSEGLTFDYASLTISWNGQTLIADTTGQFKTQGDILIAKAVKVGNGFNLAFVYDNLNEIA
PVVTYKGIINDKAVVGGTGNANKAEFFYARNPNSGNTYEDPNNKPNPQNDNTIVNKEDSETVYTYQIAFK
KVDSITKAPLAGAVFGIYSDAETKQLVDIVTTNADGYAISTKVGKGTYYLKEITAPTGYSLNTNVYTAEA
SWTSATTTSSASSTRSEYTSVVGEAKDSTQVGWLKHNVFYKLDNKPEGTDVQAAYLKATTTTAQNTTVTT
TNPTAGAGTVSIADVPNTKLGELPSTGGMGTYLFTFIGVLVLTVGLGLYFTKNKKA

>EEF64574.1 sortase family protein [Streptococcus suis 89/1591]
MKQRAGIRYIFLILVGILILLYPYISSSWNRYRDQQLISSHREWVDTQPEQEKEKMWQVAQSYNNELGIQ
PVPDAFSLREGIHDPKYETVLNASQDGMMGYVEIPKIDIELPIYHYTSDSVLQKGAGHLFGSALPVGGDG
SHTVVSAHRGLPNAEMFTNLPQLEKGDQFYFHVLGEILAYEVDWIQVVKPNQVSSLSGIEGEDYATLITC
TPYGINTERILVRGKRVPYDKKDYEKAQSSQKKVDEIYLAVQVVCGVLGFLLSLLIILFVKKRDQKRKNK
ESM

>CAR47287.1 type I restriction-modification system S protein [Streptococcus suis P1/7]
MTKEKSTVPRLRFPGFTDAWKQRKLGEVADFSIKTNSLSRDKLSSYFYEVQNIHYGDILTKYDAILDVCN
KELPSIIGSTISDFADALLSEGDIVFADAAEDSTVGKAIEVRNFKGKNVVSGLHTIVARPKVSYAPYYLG
YLINSTAYHNQILPLMQGTKVSSISKANLKSTTVVFPTLPEQEAIGSFFSDLDQLITLHQRKLDDVKELK
KALLQKMFPKGNGNDFPELRFPEFTDAWKQRKLGEFMKESKILGSKGDIARKLTVRLWGRGVVSKKEIYS
GSSATQYYIRKSGQFIYGKLDFLNQAFGIIPPELDGYESTLDSPAFDLLKGINGQFLLEFVSRKEFYYYQ
GNIANGSRKAKRIHTETFLGMPISLPTLPEQEAIGSFFSDLDQLITLHQRK

>ABP90963.1 Predicted transcriptional regulator [Streptococcus suis 05ZYH33]
MSCFGKTLKFIREGKGKSLAEVAKGHISTSQLSRFENGESDITVSKLFGVLAEMNVDVDEFVYASQDFKK
DELTRILEQLKQSIYIRDVVTIKKILSEQLAKAERDSRREFHRLNAILIAYKLRNLDKTIVVSKEDTAFL
TDYLFRVENWSYYEILLFANTIDKLGHQTMMLFCRELIHRTQFYREMKQHRLVVSQVLLSAYLVSVQTKE
LVDAIFLEKTIEGLLFDETEIFERILFKFGKAFYDYQNTGTSNAILEMRKCIGLLRAVDSQNIADWYESI
LEKILIE

>ZP_03625772.1 translation elongation factor G [Streptococcus suis 89/1591]
MAREFSLEKTRNIGIMAHVDAGKTTTTERILYYTGKIHKIGETHEGASQMDWMEQEQERGITITSAATTA
QWNNHRVNIIDTPGHVDFTIEVQRSLRVLDGAVTVLDSQSGVEPQTETVWRQATEYGVPRIVFANKMDKI
GADFLYSVSTLHERLQANAHPIQLPIGSEDEFRGIIDLIKMKAEIYTNDLGTDILEEDIPAEYLEQAEEY
REKLVEAVAETDEELMMKYLEGEEITNEELKAAIRKATINVEFFPVLCGSAFKNKGVQLMLDAVIDYLPS
PLDIPAIKGVNPDTDAEEERHASDEEPFAALAFKIMTDPFVGRLTFFRVYSGVLNSGSYVLNTSKGKRER
IGRILQMHANSRQEIETVYAGDIAAAVGLKDTTTGDSLTDEKAKIILESIHVPEPVIQLMVEPKSKADQD
KMGIALSKLAEEDPTFRVETNVETGETVISGMGELHLDVLVDRMRREFKVEANVGAPQVSYRETFRASTQ
ARGFFKRQSGGKGQFGDVWIEFTPNEEGKGFEFENAIVGGVVPREFIPAVEKGLVESMANGVLAGYPIVD
VKAKLYDGSYHDVDSSETAFKVAASLALKEAAKSAQPTILEPMMLVTITAPEDNLGDVMGHVTARRGRVD
GMEARGNTQIVRAYVPLAEMFGYATVLRSATQGRGTFMMVFDHYEDVPKSVQDEIIKKNGGNA

>WP_012027720.1 transglutaminase domain-containing protein [Streptococcus suis]
MIPIQQHGKRWLILTLTLSTSVLALASIGTSQPVVFADENSHLQSPKNTNKIEVLNWEAFSKKLKDYSSD
QRQFHVLKLGFENRLGTLSTREELEEFGKNNNFLVINGKVTQNIHDFPHILVMNKGDVIAHNEEDYHNQM
RELRFSGNGDLHNSMEPKRIHALFKIELDSNKRQLLNAAGLGTAENSLKNINGMTIYSHGLTVDNKYYED
YSKYTHNSVKNINVTKERFIANDDLIHKLIESSEAMKQSSERDKVKAFVQYVANHTTYDWEAANKAVQNY
ADINYYLGSDLFAVTERQKAMCVGFSTTAARAFNMLGLPAYVVVGKNAEGVPHATARVYYDKKWHTIDGT
GFITGNKHQRSAKYSEKHFSTIGEDSYDVVEAGQEPKAERNYMIIDSNYESWAMKQKTADLLLFNKEKSL
VGLDYIAYVEPTYITENKKNHLLDIYKALKRKVEETKATDKDDKDDKQEGYDRVLQFVNSDIDKLSALSK
ITEEEFKALENSMDLARVFLGQMNAKAGKEFSEGETYQSYLKNRQKNNTNSDDDRNRNELQENQANSDEV
SQNSKDASAPSVNSAQQSEELEGTPSTQETISAAPSQQTPAAPKALQAKTELEDKTETSSLGNTEMVSPS
SETAQNTVDSKEESDAKLPYVEPSSKESSEAQVNTVSSPQVSSASPTSSETISTDTVTASQEKAESRVSA
PQVISASQTSPETNSAEVVTTSQEVAKAPVSAPQVSSEIQTLSETAPTEVATEAPELSALESNPAPQTSL
ETTPTEEVTETPEPSVVESNSASPTSPETNSAEAVTTSQEMAEPSVSVPQVSSEIPTSSETAPAEVATEV
SEESSSASQPSPETTPTETVTTSQEVAEAPVSAPQVSSEIPTSPETASTEVVVAKQEVADSPVSAPQVIS
EIPTSSETAPAEVATEVTEPSVVASSSASPTSPEANSTEVVVAKQEVADPLVSAPQTSSASLTLEVPKNE
HLDEKADATTPNGVEANTHEAVSVPTSDIRVQDAGSDTVPQPYSLSATLFEEAISTVEPVGVATSSQERS
AVAGKVKVPTSLERSNNSVEEEKVVDSNATIENREPEKKEILTSENVLNSLVTIWVALSTSFFMRYFSRG
K

>WP_012027561.1 2,3-bisphosphoglycerate-dependent phosphoglycerate mutase [Streptococcus suis]
MIKEAGIEFDLAFTSVLKRAIKTTNLALEAADQLWVPVEKSWRLNERHYGGLTGLNKAEAAAEFGDEQVH
IWRRSYDTLPPEMAKDHEHSAHTDRRYAHLDDSVIPDAENLKVTLERALPFWEDKIAPALKDGKNVFVGA
HGNSIRALVKHIKQLSDDEIMDVEIPNFPPLVFELDENLNIVKEYYLEA

>EEF64967.1 Xaa-Pro dipeptidyl-peptidase [Streptococcus suis 89/1591]
MRFNQFSFIKKETSVYLQELGALGFQLIPNVSSKTNLETFVRKCHFLTANTDFALSNMIADWDTDLLTFF
QSDRELTDLIFYQVAFQLLGFVPGVDYTDVMDFVEKSNFPVIYGDTIDNLYQLLATRTKSGNTLIDQLVS
DDLIPEDNHYHFFNGKSLATFSTKNLIREVVYVETPVDTAGTGQTDIVKLSILRPHFDGKIPAVITNSPY
HQGVNDVASDKALHKMEGELAEKQVGTIQVKQASITKLDLDQRELPVSPSTEKLGHITSYSLNDYFLARG
FASLHVSGVGTLGSTGYMTSGDYQQVEGYKAVIDWLNGRTKAYTDHTRSIEVKADWANGKVATTGLSYLG
TMSNALATTGVDGLEVVIAEAGISSWYDYYRENGLVTSPGGYPGEDLDSLTALTYSKSLQAGDFLRSKEA
YEKGLAAERAALDRTSGDYNQYWQDRNYLLQADKVKCEVVFTHGSQDWNVKPIHVWNMFHALPSHVKKHL
FFHNGAHVYMNNWQSIDFRESMNALLSQKLLGYENNYQLPTVIWQDNSGEQTWTTLDTFGGENEAVLPLG
TGSHTIANQYAQEDFDRYGKSYPAFHQNLYAGKGNQVSIDLPVTEDLLLNGQVTLKLRVASSVAKGLLSA
QLLDKGNKKRLAPIPAPKARLSLDNGRYHAQENLLELPYVDMPQRLVTKGFMNLQNRTDLMTVEEVVPGQ
WMNLTWKLQPTIYQLKKGDVLELILYTTDFECTVRDNSQWQIHLDLSQSQLILPH

>EEF64442.1 cell wall hydrolase/autolysin [Streptococcus suis 89/1591]
MKKRTLLFLSLCASALNAQLVQADMVNAPSSQVSSSQVAETGGQLSVVDEAGQIKAILSNIQGEIIGVTA
QFSTETNSGITVTFSMDEQGRYVAVLDRSAFAEEDQVFSLKLTAQLTDGSFQTLSDYSFEWKKDVVSAAE
KPTALDNSDATPSKIEEEATSTTTSSTVNSSLTAGATSSTSNSLTRSSSNTIAGSSNGSASVPSARVSTA
SSSVNVTQPTGTITIENRNDAQGTFDVRVTNVSSPKDIASVILPTWSQSDDLRWYEATRQSDGSYKLTVN
KKDHKYRTGTYTVHLYYKDSSGGLTGAGGTTTHLSEVKPTGTITIENRNDAQGTFDVRVTNVSSPKDISS
VILPTWSQTDDLRWYEATRQSDGSYKLTVNKKDHKYRTGTYTVHLYYKDSNGGLTGAGGTTTHLSEAKPT
GTITIENRNDAQGTFDVRVTNVSSPKDIASVILPTWSQTDDLRWYEATRQSDGSYKLTVNKKDHKYRTGT
YTVHLYYKDSSGGLTGAGGTTTHLSEVKPTGTITIENRNDAQGTFDVRVTNVSSPKDISSVILPTWSQTD
DLRWYEATRQSDGSYKLTVNKKDHKYRTGTYTVHLYYKDSNGGLTGAGGTTTHLSEAKPTGTITIENRND
AQGTFDVRVTNVSSPKDIASVLLPTWSQSDDIRWYEATRQSDGSYKLTVNKKDHKYRTGTYTVHLYYKDS
NGGLTGAGGTTTHLSNPSAQRSYTVYIDPGHGGRDSGASYGGVHEKNLALSVSNKLRENLLQYGINVLMT
RTGDYDVDFKTERSRMTNASNADLFISIHFNATGAGVSNATGIETYWYQYNPEYQPKINKEMHNNPTRLA
ESEILANKVQESLIKETGAVNRGVRRETFAVLRETAIPAILVELGFMDNPSELQVIKQDSYHTRLAKALA
QGVMNWYGAVEGK

>AKG41190.1 serine protease [Streptococcus suis]
MKQKWSQIENKQRFSIKKLSVGVASVSIGFFITGVPMVQADTSGEGLESTVAVATDMDSRQNSAVEKKED
GPLSDDPVKTEQVDEPVAEEGVVEEVVDTEAGEESGLLTDQAATEIETTAGKTTDESKEKEDISGKEASA
PQTIPQESQLEPEEVTTGRYILQFSEENRNLVLDKLKKIDGVKIVHEYKEVLTGASVEVGKESLSDVKAI
TELTSLEESRRIRPTLHTAKQLVGALKASSKYQTDGRGMVIAVIDSGLDIKHKDMRLDDGVIPKIKDITP
STTGTYTLKVPHGYNYVSGNDNLYDDTHEPHGMHIAGTLAGNATDEEVASKKGVDGIAPNAQLLVYKIFS
NDPKNYKAETEDAAYAAIEDAIKHGADVISLSVGYYDSGLPGNAYYTIAKRAAEKGIIITAAIGNAGASS
SDTSFDLHTNNALGAVDTATTVGVAATPAVIAVGSARNTHLVQREFMLNGQSFGYYPIGYTTLTEGKYEF
VDAGNGHWEEVQGLDLAGKVAVIKKDKFDLKDAVRNLKFKDVAGIIVINTDQGWNKDYYRTHQLLVDDKT
LLSYSSIWGISLSGEDGRRLLEVANQSQGNTGLVLKPTIGMKKLIEVPTVSGFSSWGPTVNLELKPEIVA
PGEDVYATLNDNRYGSMSGTSMASPIVAGASALLLPRIRQMTPPEGMTRMDLLRIILMNTATPLVDVLDS
SGHALENSPRQQGAGLLQIDRAFETDVILHHRLKGGVELKEIGRETEFEVTLENLGNQQRSFAISAGKVL
TSQDVPVDRIGRSGKVVKEIHATEIKGSSIHLSEQSIQLGPKEKRTIRLKLDAGEAKDQFAEGYIYFKSL
TEGQSDISIPYFGFVGDWSKERIVDAPAWETSSKLKLTSVLSSYKHNKSGRYIELGREKIQDNQSPLNPD
NIAIQNQHSDSQIGNAFVRFALLRDITNYDLDIVKEATEDAPVLRRIDTGTMLSRVRYVDYFESLSEYSK
LRTPIELHRWDGKVYDASNDENIPAPEGQYFFRLRVKNKENGAYQYTYLPVKIDNQKPEIVAIDTNRLSS
HRELVVTAKDNNKVWEVRANLNGEDLLVEKVVDDAGQLHYHLKEVELPLDAKNHLRVEVMDIAGNVVAVE
KDLMAPVIQFKNLEDLMAIRSKKTVEIKANVSAQVSDVQANLDAQAVNYSLENGQLSLQIPEQSDGRHSF
ELILKDKDGNLIYTKTLNYLVDNEKPTIDLDIEKDEEDEEVIQIGKNGRFTLKGKVSDNVSLPKDIKLYY
SNLDIGKGERKIIDVKEDGSFEQDFFKSDFPRAIMLTAVDEKGNKLKDLRINTSPESLDEEEETEVPITV
NNWLIDPIRFNKESLGRELDSGLVDFKKQEDGTYLFTFEIEAETEQAHSVRINGGEKRYFEDGKLTYPVT
LIEEGNVVDISVYNEADELTYTKKYQMLVDTENPVLQLENEVLPLERQVVDSEEDEDEENQYAGVLLADA
DGHLTLTGSAKDNGIYWSLKINEDFVARGGFWRQYGNNEKAFRYELHSLKDGDTVKLDLSDSFGNAVVKK
YKVRLNDKEVSEQVPEKDLHVERSDKDQTPSIPILKSEAHIPMPKEENSLAPQTGSTEIALLTGDTREDG
VEHLGKLTKHEEPLGISDERIEVSVPHREFFERSGIGETGALAADTSGKLPQTGDSLGSVFISTLLGLFG
GAMALGNLKRKE

>AAF18948.1 Cps9E [Streptococcus suis]
MDLGTVTDKLLERNSKRLILVCMDTCLLIVSMILSRLFLDVIIDIPDERFILAVLFVSILYLILSFRLKV
FSLITRYTGYQSYVKIGLSLISAHSLFLIISMVLWQAFSYRFILVSLFLSYVMLITPRIVWKVLHETRKN
AIRKKDSPLRILVVGAGDGGNIFINTVKDRKLNFEIVGIVDRDPNKLGTFIRTAKVLGNRNDIPRLVEEL
AVDQVTIAIPSLNGKEREKIVEICNTTGVTVNNMPSIEDIMAGNMSVSAFQEIDVADLLGRPEVVLDQDE
LNQFFQGKTILVTGAGGSIGSELCRQIAKFTPKRLLLLGHGENSIYLIHRELLEKYQGKIELVPLIADIQ
DRELIFSIMAEYQPDVVYHAAAHKHVPLMEYNPHEAVKNNIFGTKNVAEAAKTAKVAKFVMVSTDKAVNP
PNVMGATKRVAEMIVTGLNEPGQTQFAAVRFGNVLGSRGSVVPLFKEQIRKGGPVTVTDFRMTRYFMTIP
EASRLVIQAGHLAKGGEIFVLDMGEPVQILELARKVILLSGHTEEEIGIVESGIRPGEKLYEELLSTEER
VSEQIHEKIFVGRVTNKQSDIVNSFINGLLQKDRNELKNMLIEFAKQE

>ABP89300.1 hypothetical protein SSU05_0332 [Streptococcus suis 05ZYH33]
MKKKAVVGSVAALVLGMSLCSYQLGRFQAMEEQKNRVSYIEDSQSVQTTVAEQLTPDQVSAKENIDAEQI
VVKITDQGYVTSHGDHFHYYNGKVPFDAIFSEELVMKDPNYVLQDSHIINEVQDGYVIKVDGKYYLYLKD
PSKHKNVRSKEEVERQKGISSADSKNQAAGNSKDGRYRTDDGYVFNPTDVIEDTGDGFIVPHGDHFHFIP
KKDLSAAELKAAQDYWNQKGSVSSASGSQYGDRNNRAQQTTISAGQGQDLASLLAQLDATPLSQRHVEAD
GLVFDPRTITKKTAAGVIVPHGDHYHFIPYSQMSPLEEKISRMIGVNGAGVSSGAQASHSQHTLTQPNRP
VTPIGTVTTQPVSPTQPVLPTQPKQSTGKVVSYKGRQIPAYGKGLDGKAYFTSDGYTFSKDSITSVDDQG
LIASHGDHFHYVGFGELEDFEIKQVEEWVNEKAGKQVPPKTSEQVGNDAKPTTPSQGNDSKPVKPIQEEN
RPAFEYKQVTAKRKLAGKVVYEMEVGGKTYTYGRDELDLMKISFAELTLAEKDKQYIFDIAPLAEGDLKP
AMLVGMDQIPMKGANATYDTGQSFIIPHIDHIHVLPYTWLSKEQIATIRYIMQHPEIRPSAWTTSGHGDG
EATDLVPPILNATPKANRLGLKNWQIIHTAEEVMDARAKGKFATNDGYIFSAEDVLDPASFVFSQAFSLP
RATGGSLRSISKKDLSKEELEAVQTLLDKRDAEELAKNVTPIEKRAGLKNWQIVHSAEELAEAKAAGKYT
TKDGYIFDPADLLDPKVKIGTDNYRIPRVITDGYRRINKSDLYYLSELIPAEAMVAQREKSNSSLPSTPA
PTETGASAGETTRPEQPQVAKETAEEIYNRVEAKKVVPFEALTYNAGYATEVRNGTLVIPHQDHYHYVSF
KWFDQGSARSPEGYSLEDFLATVKYYMTNPQERPVSDDGWGVFTPKYTI
