# Supplementary material for: Streptococcus ruminantium-associated sheep mastitis outbreak detected in Italy is distinct from bovine isolates
Source: Vet Res. 2023 Dec 12;54:118. doi: 10.1186/s13567-023-01248-9 (PMC10717183; doi:10.1186/s13567-023-01248-9)
Supplement: Supplementary file 9 — Additional file 9: Output of pairwise SNV analysis as determined by SKA. [file 13567_2023_1248_MOESM9_ESM.xlsx]

## Sheet: Legend
Sheet	Description
Additional file 9	Output of pairwise SNV analysis as determined by SKA
Column	Description
Sample 1	Isolate 1 that is compared in a pairwise fashion
Sample 2	Isolate 2 that is compared in a pairwise fashion
Matches	Matches between isolate pair
Mismatches	Mismatches between isolate pair
Jaccard Index	Jaccard Index of isolate pair
Mash-like distance	Mash-like distance of isolate pair
SNVs	Number of SNVs between isolate pair
SNV distance	SNV distance between isolate pair

## Sheet: Additional file 9
Sample 1	Sample 2	Matches	Mismatches	Jaccard Index	Mash-like distance	SNVs	SNV distance
DAT741	DAT837	1565283	1162027	0.573929	0.0101831	6862	0.00438387
DAT741	DTK284	1588926	870165	0.646144	0.00780715	6884	0.00433249
DAT741	DTK285	1589807	870060	0.646298	0.00780247	6883	0.00432946
DAT741	DTK360	1516048	1112251	0.576817	0.0100804	7268	0.00479404
DAT741	DTK364	1532411	1027452	0.59863	0.00932617	7416	0.00483943
DAT741	DTK366	1517002	1089935	0.58191	0.00990082	7484	0.00493341
DAT741	DTK377	1551229	1013808	0.604759	0.00912102	7415	0.00478008
DAT741	DTK390	1528045	1036996	0.59572	0.00942461	7548	0.00493965
DAT741	DTK397	1538695	1013017	0.603005	0.00917944	7450	0.00484177
DAT741	GUT-183_complete	1536035	1077372	0.587752	0.00969749	7501	0.00488335
DAT741	GUT-184_complete	1533433	1030989	0.597964	0.00934863	7364	0.0048023
DAT741	GUT-187_complete_not_mine	1567597	937328	0.625806	0.00843779	6899	0.004401
DAT741	GUT-189_complete	1488893	1079737	0.579645	0.00998041	7311	0.00491036
DAT741	MO347	1575298	846211	0.650544	0.00767433	6888	0.00437251
DAT741	OM1195	1498484	1017336	0.595625	0.00942783	7945	0.00530203
DAT741	OM1519	1505491	1154946	0.565881	0.0104733	8006	0.00531787
DAT741	OM2067	1485641	1034170	0.589584	0.00963429	7951	0.0053519
DAT741	OM2267	1496119	1080521	0.580647	0.00994513	7886	0.00527097
DAT741	OM2605	1504783	1155307	0.565689	0.0104803	8002	0.00531771
DAT741	OM2616	1505389	1154549	0.565949	0.0104708	8009	0.00532022
DAT741	OM2622	1500951	1156813	0.564742	0.0105148	7964	0.00530597
DAT741	OM2627	1499863	1158509	0.564204	0.0105345	7966	0.00531115
DAT741	OM2774	1503753	994896	0.601826	0.00921882	7902	0.00525485
DAT741	OM3442	1510554	1073501	0.584567	0.00980798	7934	0.00525238
DAT741	OM671	1505314	1156542	0.565513	0.0104867	8011	0.00532181
DAT741	OM6730	1505228	1156524	0.565503	0.0104871	8013	0.00532345
DAT741	OM6740	1505772	1154387	0.566046	0.0104673	8004	0.00531555
DAT741	OM6843	1505304	1155909	0.565646	0.0104819	8007	0.00531919
DAT741	OM8206	1506047	1154874	0.565987	0.0104695	8012	0.00531989
DAT741	OM8464	1505997	1156421	0.56565	0.0104817	8010	0.00531874
DAT741	OM8477	1505684	1153687	0.566181	0.0104624	8009	0.00531918
DAT741	YS-105	1504174	1040461	0.591116	0.00958167	7031	0.00467433
DAT741	YS-112	1514865	1045199	0.591729	0.00956064	7469	0.00493047
DAT741	YS-133	1528995	1025562	0.598536	0.00932933	7532	0.00492611
DAT741	YS-157	1534360	995109	0.606594	0.00906016	7368	0.004802
DAT741	YS-2	1513806	1089030	0.581599	0.00991173	7340	0.00484871
DAT741	YS-30	1522180	1087648	0.583249	0.00985396	7275	0.00477933
DAT741	YS-49	1520630	1057813	0.589747	0.00962868	7390	0.00485983
DAT741	YS-92	1524700	1061183	0.589625	0.0096329	7351	0.00482128
DAT741	YS-98	1900108	228437	0.892679	0.00188304	1739	0.000915211
DAT837	DTK284	1565798	1133690	0.580035	0.00996666	6702	0.00428025
DAT837	DTK285	1566501	1133941	0.580091	0.00996471	6705	0.00428024
DAT837	DTK360	1529019	1303578	0.539794	0.0114538	7438	0.00486456
DAT837	DTK364	1570771	1168001	0.573531	0.0101974	7563	0.00481483
DAT837	DTK366	1539565	1262078	0.549522	0.0110808	7555	0.00490723
DAT837	DTK377	1538269	1256997	0.550312	0.0110509	7566	0.00491852
DAT837	DTK390	1567609	1175137	0.571547	0.0102684	7624	0.00486346
DAT837	DTK397	1515425	1276826	0.542725	0.0113405	7404	0.00488576
DAT837	GUT-183_complete	1574802	1217107	0.564059	0.0105398	7799	0.00495237
DAT837	GUT-184_complete	1517788	1279548	0.542583	0.011346	7473	0.00492361
DAT837	GUT-187_complete_not_mine	1593123	1103545	0.590775	0.00959337	6753	0.00423884
DAT837	GUT-189_complete	1488072	1298648	0.533987	0.0116809	7415	0.00498296
DAT837	MO347	1547611	1118854	0.580398	0.00995389	6817	0.00440485
DAT837	OM1195	1470954	1289665	0.532835	0.0117263	7981	0.00542573
DAT837	OM1519	1469254	1444689	0.504215	0.0128992	8042	0.00547353
DAT837	OM2067	1473516	1275689	0.535979	0.0116026	8019	0.00544209
DAT837	OM2267	1485420	1319188	0.529635	0.0118532	8062	0.00542742
DAT837	OM2605	1468763	1444616	0.504144	0.0129023	8039	0.00547331
DAT837	OM2616	1469260	1444076	0.504322	0.0128947	8040	0.00547214
DAT837	OM2622	1464985	1446014	0.503259	0.01294	7995	0.00545739
DAT837	OM2627	1464039	1447426	0.502853	0.0129573	7987	0.00545546
DAT837	OM2774	1469555	1280561	0.534361	0.0116661	7942	0.00540436
DAT837	OM3442	1471884	1368110	0.51827	0.0123124	7972	0.00541619
DAT837	OM671	1469249	1445941	0.503998	0.0129085	8031	0.00546606
DAT837	OM6730	1469210	1445829	0.50401	0.0129079	8041	0.00547301
DAT837	OM6740	1469879	1443442	0.504537	0.0128855	8034	0.00546576
DAT837	OM6843	1469246	1445294	0.504109	0.0129038	8028	0.00546403
DAT837	OM8206	1469991	1444255	0.504416	0.0128907	8044	0.00547214
DAT837	OM8464	1469998	1445688	0.504169	0.0129012	8044	0.00547212
DAT837	OM8477	1469692	1442940	0.504592	0.0128832	8033	0.00546577
DAT837	YS-105	1512334	1241410	0.549192	0.0110933	7170	0.00474102
DAT837	YS-112	1531571	1229056	0.554791	0.0108825	7608	0.00496745
DAT837	YS-133	1513638	1273545	0.543071	0.0113272	7535	0.00497807
DAT837	YS-157	1520971	1239156	0.551051	0.011023	7554	0.00496656
DAT837	YS-2	1507905	1318101	0.533582	0.0116968	7542	0.00500164
DAT837	YS-30	1513393	1322491	0.533658	0.0116938	6990	0.00461876
DAT837	YS-49	1506728	1302886	0.536276	0.011591	7185	0.00476861
DAT837	YS-92	1506797	1314258	0.534125	0.0116754	7264	0.00482082
DAT837	YS-98	1563052	1119818	0.582604	0.0098765	6839	0.00437541
DTK284	DTK285	2008223	5921	0.99706	4.75e-05	6	2.99e-06
DTK284	DTK360	1511549	1093942	0.58014	0.00996298	7364	0.00487182
DTK284	DTK364	1541378	982211	0.610788	0.00892199	7528	0.00488394
DTK284	DTK366	1509804	1077024	0.583651	0.00983994	7475	0.00495097
DTK284	DTK377	1540210	1008539	0.6043	0.00913627	7486	0.00486038
DTK284	DTK390	1536725	992329	0.607628	0.00902595	7556	0.00491695
DTK284	DTK397	1523917	1015266	0.60016	0.00927468	7497	0.00491956
DTK284	GUT-183_complete	1520488	1081159	0.584433	0.00981267	7467	0.00491092
DTK284	GUT-184_complete	1517232	1036084	0.59422	0.00947557	7385	0.00486742
DTK284	GUT-187_complete_not_mine	1542691	959833	0.616454	0.00873739	6813	0.00441631
DTK284	GUT-189_complete	1476866	1076484	0.578403	0.0100242	7255	0.00491243
DTK284	MO347	1554209	861082	0.643487	0.00788794	6639	0.00427163
DTK284	OM1195	1491780	1003437	0.597856	0.00935229	7894	0.00529166
DTK284	OM1519	1503827	1130967	0.570757	0.0102968	7934	0.00527587
DTK284	OM2067	1477416	1023313	0.590794	0.0095927	7845	0.00530995
DTK284	OM2267	1489741	1065970	0.582907	0.00986593	7807	0.00524051
DTK284	OM2605	1503212	1131142	0.570619	0.0103018	7933	0.00527737
DTK284	OM2616	1503813	1130394	0.570879	0.0102925	7925	0.00526994
DTK284	OM2622	1499112	1133184	0.569507	0.0103419	7894	0.00526578
DTK284	OM2627	1498336	1134256	0.569149	0.0103548	7889	0.00526517
DTK284	OM2774	1498171	978753	0.604851	0.00911795	7902	0.00527443
DTK284	OM3442	1501457	1064388	0.585171	0.00978699	7904	0.00526422
DTK284	OM671	1503768	1132327	0.570453	0.0103078	7930	0.00527342
DTK284	OM6730	1503605	1132463	0.570397	0.0103098	7943	0.00528264
DTK284	OM6740	1504102	1130420	0.57092	0.010291	7932	0.00527358
DTK284	OM6843	1503668	1131874	0.570535	0.0103049	7935	0.0052771
DTK284	OM8206	1504464	1130733	0.570911	0.0102913	7936	0.00527497
DTK284	OM8464	1504374	1132360	0.570544	0.0103045	7934	0.00527395
DTK284	OM8477	1503990	1129768	0.571043	0.0102865	7935	0.00527597
DTK284	YS-105	1542500	936502	0.622226	0.00855174	6587	0.00427034
DTK284	YS-112	1514715	1018192	0.598014	0.00934694	7504	0.00495407
DTK284	YS-133	1519595	1017055	0.599056	0.00931183	7499	0.00493487
DTK284	YS-157	1509300	1017922	0.597217	0.00937388	7540	0.00499569
DTK284	YS-2	1497077	1095181	0.577519	0.0100555	7439	0.00496902
DTK284	YS-30	1534480	1035741	0.597023	0.00938046	7143	0.004655
DTK284	YS-49	1496621	1078524	0.581179	0.00992644	7454	0.00498055
DTK284	YS-92	1510775	1061726	0.587279	0.00971386	7463	0.00493985
DTK284	YS-98	1572028	857290	0.647107	0.00777797	6904	0.00439178
DTK285	DTK360	1511987	1094723	0.580037	0.00996661	7365	0.00487107
DTK285	DTK364	1542087	982450	0.61084	0.0089203	7523	0.00487845
DTK285	DTK366	1510192	1077905	0.583514	0.0098447	7484	0.00495566
DTK285	DTK377	1541430	1007756	0.604675	0.0091238	7477	0.00485069
DTK285	DTK390	1537515	992406	0.607732	0.00902252	7549	0.00490987
DTK285	DTK397	1524628	1015501	0.600217	0.00927278	7495	0.00491595
DTK285	GUT-183_complete	1521483	1080826	0.584667	0.00980453	7464	0.00490574
DTK285	GUT-184_complete	1517958	1036289	0.594288	0.00947327	7379	0.00486114
DTK285	GUT-187_complete_not_mine	1543321	960230	0.616453	0.00873743	6815	0.0044158
DTK285	GUT-189_complete	1477585	1076703	0.578472	0.0100218	7265	0.00491681
DTK285	MO347	1553973	863211	0.642886	0.0079063	6649	0.00427871
DTK285	OM1195	1492445	1003764	0.597885	0.00935132	7898	0.00529199
DTK285	OM1519	1504416	1131446	0.570749	0.0102971	7935	0.00527447
DTK285	OM2067	1478145	1023512	0.590866	0.00959022	7846	0.005308
DTK285	OM2267	1490634	1065841	0.583082	0.00985981	7814	0.00524206
DTK285	OM2605	1503738	1131747	0.570574	0.0103035	7930	0.00527353
DTK285	OM2616	1504397	1130883	0.570868	0.0102929	7932	0.00527254
DTK285	OM2622	1499735	1133595	0.56952	0.0103414	7900	0.0052676
DTK285	OM2627	1498970	1134645	0.569168	0.0103541	7890	0.00526361
DTK285	OM2774	1498884	978984	0.604909	0.00911604	7902	0.00527192
DTK285	OM3442	1502104	1064751	0.585192	0.00978623	7908	0.00526462
DTK285	OM671	1504320	1132880	0.570423	0.0103089	7936	0.00527547
DTK285	OM6730	1504192	1132946	0.570388	0.0103101	7942	0.00527991
DTK285	OM6740	1504758	1130765	0.570952	0.0102898	7935	0.00527327
DTK285	OM6843	1504250	1132367	0.570523	0.0103053	7937	0.00527638
DTK285	OM8206	1505102	1131114	0.570933	0.0102905	7941	0.00527605
DTK285	OM8464	1505013	1132739	0.570567	0.0103037	7939	0.00527504
DTK285	OM8477	1504622	1130161	0.571061	0.0102859	7940	0.00527707
DTK285	YS-105	1542237	938685	0.621639	0.00857052	6587	0.00427107
DTK285	YS-112	1515146	1018987	0.597895	0.00935096	7495	0.00494672
DTK285	YS-133	1520212	1017478	0.599053	0.00931191	7495	0.00493023
DTK285	YS-157	1509828	1018523	0.597159	0.00937584	7546	0.00499792
DTK285	YS-2	1497829	1095334	0.577607	0.0100524	7437	0.00496519
DTK285	YS-30	1534855	1036648	0.596871	0.0093856	7155	0.00466168
DTK285	YS-49	1497048	1079327	0.581068	0.00993037	7454	0.00497913
DTK285	YS-92	1510974	1062985	0.587023	0.0097227	7461	0.00493787
DTK285	YS-98	1573166	856671	0.647437	0.00776798	6905	0.00438924
DTK360	DTK364	1525050	1111197	0.578493	0.010021	7637	0.0050077
DTK360	DTK366	1568560	1055842	0.597683	0.00935814	7523	0.00479612
DTK360	DTK377	1571858	1041573	0.601454	0.0092313	7464	0.00474852
DTK360	DTK390	1523679	1114751	0.577495	0.0100564	7555	0.00495839
DTK360	DTK397	1575434	1008562	0.609689	0.00895807	7551	0.00479297
DTK360	GUT-183_complete	1586515	1045435	0.602791	0.00918659	7427	0.00468133
DTK360	GUT-184_complete	1498757	1169364	0.561728	0.0106253	7174	0.00478663
DTK360	GUT-187_complete_not_mine	1526404	1088737	0.583679	0.00983894	7359	0.00482114
DTK360	GUT-189_complete	1553974	1018598	0.604055	0.00914445	7258	0.00467061
DTK360	MO347	1503177	1059476	0.586571	0.00973838	7328	0.00487501
DTK360	OM1195	1436903	1209521	0.54296	0.0113314	7749	0.00539285
DTK360	OM1519	1457386	1320179	0.524699	0.012051	8025	0.00550643
DTK360	OM2067	1439013	1196449	0.546019	0.0112141	7778	0.00540509
DTK360	OM2267	1455108	1231566	0.541602	0.0113838	7674	0.00527384
DTK360	OM2605	1456619	1320658	0.524477	0.0120599	8027	0.00551071
DTK360	OM2616	1457190	1319970	0.524705	0.0120507	8024	0.00550649
DTK360	OM2622	1452383	1322972	0.523314	0.0121069	7987	0.00549924
DTK360	OM2627	1451669	1323920	0.523013	0.0121191	7978	0.00549574
DTK360	OM2774	1444808	1181809	0.550064	0.0110603	7709	0.00533566
DTK360	OM3442	1453364	1256904	0.536244	0.0115922	7762	0.00534071
DTK360	OM671	1457440	1321313	0.524494	0.0120592	8024	0.00550554
DTK360	OM6730	1457119	1321765	0.524354	0.0120649	8032	0.00551225
DTK360	OM6740	1457419	1320116	0.524717	0.0120503	8026	0.005507
DTK360	OM6843	1457109	1321322	0.524436	0.0120616	8030	0.00551091
DTK360	OM8206	1457848	1320295	0.524756	0.0120487	8025	0.00550469
DTK360	OM8464	1457714	1322010	0.52441	0.0120627	8023	0.00550382
DTK360	OM8477	1457563	1318952	0.524961	0.0120404	8027	0.00550714
DTK360	YS-105	1498104	1121624	0.571855	0.0102574	7209	0.00481208
DTK360	YS-112	1517571	1108810	0.577818	0.0100449	7437	0.00490059
DTK360	YS-133	1562958	1026659	0.603548	0.00916133	7492	0.00479347
DTK360	YS-157	1509122	1114608	0.575182	0.0101385	7384	0.00489291
DTK360	YS-2	1509383	1166899	0.563985	0.0105425	7337	0.00486093
DTK360	YS-30	1594190	1012651	0.611541	0.00889732	7244	0.004544
DTK360	YS-49	1573000	1022096	0.606143	0.00907508	7315	0.00465035
DTK360	YS-92	1581743	1016120	0.608863	0.00898524	7332	0.00463539
DTK360	YS-98	1513158	1071360	0.58547	0.00977658	7352	0.00485871
DTK364	DTK366	1547772	1045345	0.596877	0.00938538	7428	0.00479916
DTK364	DTK377	1536287	1060642	0.591578	0.00956581	7277	0.00473675
DTK364	DTK390	1703881	702274	0.708134	0.00604439	6430	0.00377374
DTK364	DTK397	1525474	1056409	0.590838	0.0095912	7403	0.00485292
DTK364	GUT-183_complete	1550645	1065102	0.592812	0.00952362	7290	0.00470127
DTK364	GUT-184_complete	1526471	1061863	0.58975	0.00962857	7523	0.00492836
DTK364	GUT-187_complete_not_mine	1568743	951986	0.622337	0.00854819	7820	0.00498488
DTK364	GUT-189_complete	1493354	1087765	0.578568	0.0100184	7115	0.00476444
DTK364	MO347	1500002	1013753	0.596718	0.00939078	7451	0.00496733
DTK364	OM1195	1462941	1105372	0.569612	0.0103381	7958	0.00543973
DTK364	OM1519	1466498	1249882	0.539872	0.0114508	7931	0.00540812
DTK364	OM2067	1465742	1090918	0.573303	0.0102055	7953	0.00542592
DTK364	OM2267	1478391	1132927	0.566147	0.0104636	7969	0.00539032
DTK364	OM2605	1465829	1250165	0.539703	0.0114574	7923	0.00540513
DTK364	OM2616	1466508	1249261	0.539997	0.011446	7929	0.00540672
DTK364	OM2622	1462047	1251571	0.538781	0.0114932	7885	0.00539312
DTK364	OM2627	1461091	1253003	0.538335	0.0115106	7877	0.00539118
DTK364	OM2774	1463807	1091738	0.572796	0.0102236	7877	0.00538117
DTK364	OM3442	1465841	1179877	0.554043	0.0109105	7917	0.005401
DTK364	OM671	1466414	1251292	0.539578	0.0114622	7925	0.00540434
DTK364	OM6730	1466359	1251212	0.539584	0.011462	7931	0.00540863
DTK364	OM6740	1466808	1249265	0.540047	0.011444	7925	0.00540289
DTK364	OM6843	1466415	1250637	0.539708	0.0114572	7926	0.00540502
DTK364	OM8206	1467148	1249622	0.540034	0.0114445	7928	0.00540368
DTK364	OM8464	1467012	1251341	0.539669	0.0114587	7927	0.0054035
DTK364	OM8477	1466839	1248327	0.540239	0.0114366	7927	0.00540414
DTK364	YS-105	1498778	1068203	0.583868	0.00983236	7158	0.00477589
DTK364	YS-112	1562509	966861	0.617746	0.00869562	7487	0.00479165
DTK364	YS-133	1538361	1023780	0.60042	0.00926596	7485	0.00486557
DTK364	YS-157	1534277	1012225	0.602504	0.00919618	7428	0.00484137
DTK364	YS-2	1508176	1117240	0.574452	0.0101645	7286	0.004831
DTK364	YS-30	1514709	1119540	0.575006	0.0101447	7420	0.00489863
DTK364	YS-49	1499524	1116975	0.573103	0.0102127	7433	0.00495691
DTK364	YS-92	1501077	1125379	0.571522	0.0102694	7437	0.00495444
DTK364	YS-98	1536955	971693	0.612663	0.00886065	7493	0.00487522
DTK366	DTK377	1631257	902367	0.643843	0.00787709	6658	0.00408152
DTK366	DTK390	1558947	1023807	0.603599	0.00915964	7038	0.00451459
DTK366	DTK397	1620148	898726	0.643203	0.00789661	6882	0.00424776
DTK366	GUT-183_complete	1674444	849169	0.663511	0.00729011	6856	0.00409449
DTK366	GUT-184_complete	1584209	978052	0.618286	0.00867823	6833	0.00431319
DTK366	GUT-187_complete_not_mine	1537856	1045425	0.595311	0.00943847	7430	0.0048314
DTK366	GUT-189_complete	1568213	969712	0.617911	0.00869029	6730	0.00429151
DTK366	MO347	1515201	1015020	0.598841	0.00931905	7176	0.00473601
DTK366	OM1195	1456070	1150779	0.558556	0.0107424	7796	0.00535414
DTK366	OM1519	1473955	1266633	0.537824	0.0115305	8003	0.00542961
DTK366	OM2067	1459953	1134161	0.562794	0.0105861	7804	0.00534538
DTK366	OM2267	1475729	1169916	0.557796	0.0107706	7694	0.00521369
DTK366	OM2605	1473595	1266298	0.537829	0.0115303	7997	0.00542686
DTK366	OM2616	1473816	1266310	0.537864	0.0115289	8004	0.0054308
DTK366	OM2622	1469486	1268358	0.536731	0.0115732	7948	0.00540869
DTK366	OM2627	1468520	1269810	0.536283	0.0115907	7939	0.00540612
DTK366	OM2774	1457552	1135913	0.56201	0.0106149	7685	0.00527254
DTK366	OM3442	1458271	1226682	0.543127	0.011325	7768	0.00532686
DTK366	OM671	1473820	1268145	0.537505	0.0115429	7995	0.00542468
DTK366	OM6730	1473714	1268167	0.537483	0.0115438	8007	0.00543321
DTK366	OM6740	1474258	1266030	0.537994	0.0115239	8003	0.00542849
DTK366	OM6843	1473890	1267352	0.537672	0.0115364	7998	0.00542646
DTK366	OM8206	1474641	1266301	0.538005	0.0115234	8001	0.00542573
DTK366	OM8464	1474631	1267768	0.537716	0.0115347	8001	0.00542576
DTK366	OM8477	1474395	1264880	0.538243	0.0115142	7993	0.00542121
DTK366	YS-105	1505344	1086736	0.580747	0.00994161	6872	0.00456507
DTK366	YS-112	1551244	1021056	0.603057	0.0091777	7145	0.00460598
DTK366	YS-133	1606516	919135	0.63608	0.00811571	6900	0.00429501
DTK366	YS-157	1579750	952944	0.623743	0.00850335	6788	0.00429688
DTK366	YS-2	1527676	1109905	0.579196	0.00999623	6941	0.0045435
DTK366	YS-30	1595719	989185	0.617322	0.00870931	7133	0.00447009
DTK366	YS-49	1588759	970170	0.620869	0.00859518	7360	0.00463255
DTK366	YS-92	1585152	988894	0.615821	0.0087579	7371	0.00465003
DTK366	YS-98	1518487	1040294	0.593442	0.00950211	7544	0.0049681
DTK377	DTK390	1545940	1042148	0.597329	0.00937009	7018	0.00453963
DTK377	DTK397	1628889	873571	0.650915	0.00766318	6807	0.00417892
DTK377	GUT-183_complete	1622982	944420	0.63215	0.00823807	6665	0.00410664
DTK377	GUT-184_complete	1559246	1020305	0.604464	0.00913082	6858	0.00439828
DTK377	GUT-187_complete_not_mine	1515291	1082882	0.583214	0.00985519	7336	0.00484131
DTK377	GUT-189_complete	1578033	942399	0.626096	0.00842859	6575	0.00416658
DTK377	MO347	1520770	996209	0.604204	0.00913946	7275	0.00478376
DTK377	OM1195	1479893	1095460	0.574637	0.0101579	7727	0.00522132
DTK377	OM1519	1497822	1211226	0.552896	0.0109535	8068	0.00538649
DTK377	OM2067	1483140	1080114	0.578616	0.0100167	7700	0.00519169
DTK377	OM2267	1478925	1155851	0.56131	0.0106407	7634	0.00516186
DTK377	OM2605	1497285	1211245	0.552804	0.010957	8067	0.00538775
DTK377	OM2616	1497622	1211025	0.552904	0.0109532	8065	0.0053852
DTK377	OM2622	1493242	1213173	0.551742	0.010997	8030	0.00537756
DTK377	OM2627	1492234	1214709	0.551262	0.0110151	8038	0.00538655
DTK377	OM2774	1486860	1069624	0.581603	0.00991156	7669	0.00515785
DTK377	OM3442	1489162	1157227	0.562715	0.010589	7736	0.00519487
DTK377	OM671	1497733	1212646	0.552592	0.010965	8068	0.00538681
DTK377	OM6730	1497492	1212938	0.552492	0.0109687	8074	0.00539168
DTK377	OM6740	1498103	1210667	0.553057	0.0109475	8068	0.00538548
DTK377	OM6843	1497575	1212309	0.552634	0.0109634	8068	0.00538738
DTK377	OM8206	1498415	1211080	0.553024	0.0109487	8069	0.00538502
DTK377	OM8464	1498328	1212701	0.552679	0.0109617	8069	0.00538534
DTK377	OM8477	1498137	1209723	0.553255	0.0109401	8065	0.00538335
DTK377	YS-105	1518100	1053551	0.590321	0.00960895	6705	0.00441671
DTK377	YS-112	1527398	1061075	0.590077	0.00961735	7103	0.00465039
DTK377	YS-133	1610457	903580	0.640586	0.00797672	6885	0.00427518
DTK377	YS-157	1551775	1001221	0.607825	0.00901946	6760	0.0043563
DTK377	YS-2	1534437	1088710	0.58496	0.0097943	6771	0.00441269
DTK377	YS-30	1595269	982412	0.618878	0.00865915	7269	0.0045566
DTK377	YS-49	1594762	950491	0.626563	0.0084138	7044	0.00441696
DTK377	YS-92	1595548	960429	0.624242	0.00848746	7144	0.00447746
DTK377	YS-98	1540513	988569	0.609119	0.0089768	7467	0.00484709
DTK390	DTK397	1530109	1047951	0.593512	0.00949972	6887	0.00450099
DTK390	GUT-183_complete	1563434	1040336	0.60045	0.00926495	7240	0.00463083
DTK390	GUT-184_complete	1537775	1040067	0.596536	0.00939693	7442	0.00483946
DTK390	GUT-187_complete_not_mine	1576860	936564	0.627375	0.00838812	7753	0.00491673
DTK390	GUT-189_complete	1508777	1057731	0.587872	0.00969336	7147	0.00473695
DTK390	MO347	1492716	1029137	0.591912	0.00955437	7448	0.00498956
DTK390	OM1195	1465750	1100566	0.571149	0.0102827	7980	0.00544431
DTK390	OM1519	1468807	1246076	0.54102	0.0114063	7965	0.00542277
DTK390	OM2067	1470876	1081462	0.576286	0.0100992	7945	0.00540154
DTK390	OM2267	1486113	1118295	0.570615	0.010302	7933	0.00533809
DTK390	OM2605	1468254	1246127	0.540917	0.0114103	7962	0.00542277
DTK390	OM2616	1468743	1245603	0.541104	0.0114031	7961	0.00542028
DTK390	OM2622	1464350	1247777	0.539927	0.0114487	7924	0.00541127
DTK390	OM2627	1463321	1249355	0.539438	0.0114677	7916	0.00540961
DTK390	OM2774	1467780	1084604	0.575062	0.0101427	7946	0.00541362
DTK390	OM3442	1471079	1170213	0.556954	0.0108018	7971	0.00541847
DTK390	OM671	1468717	1247498	0.540722	0.0114179	7960	0.0054197
DTK390	OM6730	1468488	1247766	0.54063	0.0114214	7971	0.00542803
DTK390	OM6740	1469127	1245439	0.541201	0.0113993	7963	0.00542023
DTK390	OM6843	1468631	1247017	0.540803	0.0114147	7959	0.00541933
DTK390	OM8206	1469476	1245778	0.541193	0.0113996	7967	0.00542166
DTK390	OM8464	1469288	1247601	0.540798	0.0114149	7970	0.0054244
DTK390	OM8477	1469252	1244313	0.541447	0.0113898	7958	0.00541636
DTK390	YS-105	1500822	1064927	0.584945	0.00979484	6944	0.0046268
DTK390	YS-112	1574170	944351	0.625037	0.00846217	7447	0.00473075
DTK390	YS-133	1529253	1042808	0.594563	0.0094639	7366	0.00481673
DTK390	YS-157	1523056	1035479	0.595284	0.00943938	7364	0.00483502
DTK390	YS-2	1521499	1091406	0.582302	0.0098871	7140	0.00469274
DTK390	YS-30	1533597	1082576	0.586199	0.00975128	6994	0.00456052
DTK390	YS-49	1540479	1035877	0.597929	0.00934981	6672	0.00433112
DTK390	YS-92	1545632	1037081	0.598453	0.00933215	6624	0.00428563
DTK390	YS-98	1532472	981471	0.609589	0.00896136	7611	0.00496649
DTK397	GUT-183_complete	1636594	891337	0.647405	0.00776896	6641	0.00405782
DTK397	GUT-184_complete	1529906	1053126	0.592291	0.00954142	6967	0.00455387
DTK397	GUT-187_complete_not_mine	1506409	1074787	0.583609	0.0098414	7426	0.0049296
DTK397	GUT-189_complete	1581169	910268	0.634641	0.00816037	6585	0.00416464
DTK397	MO347	1508734	994422	0.602733	0.00918853	7453	0.0049399
DTK397	OM1195	1461489	1106409	0.569138	0.0103552	7780	0.00532334
DTK397	OM1519	1485532	1209947	0.55112	0.0110204	8027	0.00540345
DTK397	OM2067	1465712	1089111	0.573704	0.0101912	7783	0.00531005
DTK397	OM2267	1458299	1171244	0.554583	0.0108903	7601	0.00521224
DTK397	OM2605	1484994	1209968	0.551026	0.011024	8017	0.00539867
DTK397	OM2616	1485372	1209666	0.551151	0.0110193	8031	0.00540673
DTK397	OM2622	1480868	1212062	0.54991	0.0110662	7989	0.00539481
DTK397	OM2627	1479850	1213618	0.549422	0.0110846	7979	0.00539176
DTK397	OM2774	1463391	1090703	0.572959	0.0102178	7682	0.00524945
DTK397	OM3442	1462635	1184422	0.552551	0.0109665	7789	0.00532532
DTK397	OM671	1485433	1211387	0.550809	0.0110322	8028	0.00540448
DTK397	OM6730	1485432	1211199	0.550847	0.0110307	8027	0.00540382
DTK397	OM6740	1485807	1209400	0.551278	0.0110145	8027	0.00540245
DTK397	OM6843	1485399	1210802	0.550923	0.0110279	8025	0.00540259
DTK397	OM8206	1486099	1209853	0.551233	0.0110161	8035	0.00540677
DTK397	OM8464	1486106	1211286	0.550942	0.0110271	8030	0.00540338
DTK397	OM8477	1485622	1208894	0.55135	0.0110117	8029	0.00540447
DTK397	YS-105	1525761	1012370	0.601136	0.00924196	6720	0.00440436
DTK397	YS-112	1505258	1079496	0.58236	0.00988505	7038	0.00467561
DTK397	YS-133	1788952	520731	0.774544	0.00438312	4544	0.00254003
DTK397	YS-157	1558523	961866	0.618366	0.00867563	6958	0.00446448
DTK397	YS-2	1557720	1016285	0.605174	0.00910724	6696	0.00429859
DTK397	YS-30	1616185	914721	0.63858	0.00803844	7105	0.00439616
DTK397	YS-49	1631788	850580	0.657351	0.0074713	6822	0.00418069
DTK397	YS-92	1631162	863342	0.653902	0.00757379	6829	0.00418659
DTK397	YS-98	1533959	975818	0.611193	0.00890871	7392	0.0048189
GUT-183_complete	GUT-184_complete	1575557	1020859	0.60682	0.00905268	6766	0.00429435
GUT-183_complete	GUT-187_complete_not_mine	1545849	1054942	0.594377	0.00947026	7549	0.0048834
GUT-183_complete	GUT-189_complete	1610076	911489	0.638523	0.0080402	6323	0.00392714
GUT-183_complete	MO347	1500936	1069053	0.584024	0.00982691	7515	0.00500688
GUT-183_complete	OM1195	1484116	1120190	0.56987	0.0103288	7758	0.00522735
GUT-183_complete	OM1519	1505352	1229342	0.550465	0.0110452	8152	0.00541534
GUT-183_complete	OM2067	1490317	1098936	0.575578	0.0101244	7790	0.00522708
GUT-183_complete	OM2267	1509138	1128601	0.572133	0.0102474	7856	0.00520562
GUT-183_complete	OM2605	1504730	1229531	0.550324	0.0110505	8143	0.0054116
GUT-183_complete	OM2616	1505373	1228699	0.550597	0.0110401	8153	0.00541593
GUT-183_complete	OM2622	1500714	1231405	0.549286	0.0110898	8108	0.00540276
GUT-183_complete	OM2627	1499812	1232729	0.548871	0.0111055	8100	0.00540068
GUT-183_complete	OM2774	1490421	1095678	0.57632	0.010098	7762	0.00520792
GUT-183_complete	OM3442	1491734	1185259	0.557242	0.0107911	7822	0.00524356
GUT-183_complete	OM671	1505257	1230774	0.550161	0.0110567	8149	0.00541369
GUT-183_complete	OM6730	1505256	1230586	0.550198	0.0110552	8151	0.00541503
GUT-183_complete	OM6740	1505823	1228403	0.550731	0.0110351	8147	0.00541033
GUT-183_complete	OM6843	1505318	1229999	0.550327	0.0110504	8149	0.00541347
GUT-183_complete	OM8206	1506152	1228782	0.550709	0.0110359	8150	0.00541114
GUT-183_complete	OM8464	1506044	1230445	0.550356	0.0110493	8150	0.00541153
GUT-183_complete	OM8477	1505844	1227485	0.550919	0.011028	8141	0.00540627
GUT-183_complete	YS-105	1528090	1066747	0.588896	0.00965799	6754	0.0044199
GUT-183_complete	YS-112	1558022	1033003	0.601315	0.00923595	7022	0.004507
GUT-183_complete	YS-133	1628009	901652	0.643568	0.00788548	6725	0.00413081
GUT-183_complete	YS-157	1572267	993413	0.612807	0.00885594	6875	0.00437267
GUT-183_complete	YS-2	1552292	1086176	0.588331	0.0096775	6741	0.00434261
GUT-183_complete	YS-30	1583931	1038264	0.604048	0.00914468	7255	0.00458038
GUT-183_complete	YS-49	1584830	1003531	0.612291	0.00887279	7229	0.00456137
GUT-183_complete	YS-92	1583757	1017187	0.608916	0.00898349	7321	0.00462255
GUT-183_complete	YS-98	1528846	1045079	0.593975	0.00948394	7530	0.00492528
GUT-184_complete	GUT-187_complete_not_mine	1539334	1016385	0.60231	0.00920266	7529	0.00489108
GUT-184_complete	GUT-189_complete	1534997	1010060	0.603129	0.00917531	6552	0.00426841
GUT-184_complete	MO347	1513580	992178	0.604041	0.00914491	7550	0.00498817
GUT-184_complete	OM1195	1480187	1076461	0.578956	0.0100047	7797	0.00526758
GUT-184_complete	OM1519	1483055	1222349	0.548182	0.0111317	7845	0.00528976
GUT-184_complete	OM2067	1483287	1061409	0.582894	0.00986639	7779	0.00524443
GUT-184_complete	OM2267	1472799	1149692	0.561603	0.0106299	7694	0.00522407
GUT-184_complete	OM2605	1482693	1222018	0.548189	0.0111314	7833	0.00528295
GUT-184_complete	OM2616	1482879	1222100	0.548204	0.0111309	7842	0.00528836
GUT-184_complete	OM2622	1478483	1224280	0.547027	0.0111757	7794	0.00527162
GUT-184_complete	OM2627	1477342	1226082	0.546471	0.0111969	7800	0.00527975
GUT-184_complete	OM2774	1482295	1060343	0.582975	0.00986353	7697	0.00519262
GUT-184_complete	OM3442	1483217	1150706	0.563121	0.0105741	7722	0.00520625
GUT-184_complete	OM671	1483006	1223689	0.547903	0.0111423	7841	0.00528723
GUT-184_complete	OM6730	1482870	1223771	0.547864	0.0111438	7847	0.00529177
GUT-184_complete	OM6740	1483336	1221790	0.548343	0.0111256	7841	0.00528606
GUT-184_complete	OM6843	1483005	1223038	0.548035	0.0111373	7841	0.00528724
GUT-184_complete	OM8206	1483790	1221919	0.548392	0.0111237	7841	0.00528444
GUT-184_complete	OM8464	1483691	1223564	0.548043	0.011137	7838	0.00528277
GUT-184_complete	OM8477	1483283	1221020	0.54849	0.01112	7839	0.0052849
GUT-184_complete	YS-105	1508535	1054270	0.588627	0.00966729	6771	0.00448846
GUT-184_complete	YS-112	1544382	1008696	0.60491	0.00911601	7187	0.00465364
GUT-184_complete	YS-133	1557385	991313	0.611051	0.00891336	6879	0.00441702
GUT-184_complete	YS-157	1569484	947392	0.623584	0.0085084	7042	0.00448682
GUT-184_complete	YS-2	1526875	1085423	0.584495	0.0098105	6812	0.0044614
GUT-184_complete	YS-30	1523246	1108047	0.578896	0.0100068	7271	0.00477336
GUT-184_complete	YS-49	1521730	1078144	0.585309	0.00978217	7170	0.00471174
GUT-184_complete	YS-92	1527166	1078782	0.586031	0.0097571	7277	0.00476504
GUT-184_complete	YS-98	1528826	993532	0.60611	0.00907619	7421	0.00485405
GUT-187	GUT-189_complete	1482936	1088849	0.576617	0.0100874	7304	0.00492536
GUT-187	MO347	1532070	929865	0.622303	0.00854928	6816	0.00444888
GUT-187	OM1195	1451920	1107662	0.567249	0.0104236	7940	0.00546862
GUT-187	OM1519	1458671	1245784	0.539359	0.0114708	7977	0.00546868
GUT-187	OM2067	1456777	1089096	0.572211	0.0102446	7913	0.00543185
GUT-187	OM2267	1476174	1117609	0.56912	0.0103559	7924	0.00536793
GUT-187	OM2605	1458052	1245967	0.539217	0.0114763	7973	0.00546825
GUT-187	OM2616	1458572	1245381	0.539422	0.0114683	7977	0.00546905
GUT-187	OM2622	1454678	1246557	0.538523	0.0115032	7923	0.00544657
GUT-187	OM2627	1453672	1248089	0.538046	0.0115218	7920	0.00544827
GUT-187	OM2774	1452128	1095344	0.570027	0.0103231	7885	0.00542996
GUT-187	OM3442	1455227	1181353	0.551937	0.0109896	7872	0.00540947
GUT-187	OM671	1458539	1247290	0.539036	0.0114833	7976	0.00546849
GUT-187	OM6730	1458442	1247294	0.539019	0.011484	7980	0.00547159
GUT-187	OM6740	1458833	1245463	0.53945	0.0114672	7979	0.00546944
GUT-187	OM6843	1458495	1246725	0.539141	0.0114792	7974	0.00546728
GUT-187	OM8206	1459323	1245520	0.539522	0.0114644	7980	0.00546829
GUT-187	OM8464	1459168	1247277	0.539146	0.011479	7980	0.00546887
GUT-187	OM8477	1458912	1244429	0.53967	0.0114587	7970	0.00546298
GUT-187	YS-105	1477472	1091063	0.57522	0.0101371	7014	0.0047473
GUT-187	YS-112	1556413	959301	0.618676	0.00866563	7425	0.00477058
GUT-187	YS-133	1504279	1072192	0.583852	0.0098329	7495	0.00498245
GUT-187	YS-157	1506703	1047621	0.589864	0.00962467	7438	0.00493661
GUT-187	YS-2	1477449	1158942	0.560406	0.010674	7263	0.00491591
GUT-187	YS-30	1519540	1090126	0.582274	0.00988808	7179	0.00472446
GUT-187	YS-49	1519348	1057575	0.589598	0.00963382	7399	0.00486985
GUT-187	YS-92	1516338	1075105	0.585133	0.00978831	7429	0.0048993
GUT-187	YS-98	1559192	907467	0.632107	0.0082394	6987	0.00448117
GUT-189_complete	MO347	1474380	1030246	0.588663	0.00966604	7200	0.00488341
GUT-189_complete	OM1195	1456753	1082997	0.573581	0.0101956	7655	0.00525484
GUT-189_complete	OM1519	1475271	1197585	0.551946	0.0109893	8032	0.00544442
GUT-189_complete	OM2067	1457983	1071685	0.576353	0.0100968	7640	0.00524012
GUT-189_complete	OM2267	1464836	1125286	0.565547	0.0104855	7679	0.00524223
GUT-189_complete	OM2605	1474850	1197372	0.551919	0.0109903	8036	0.00544869
GUT-189_complete	OM2616	1475292	1196942	0.552082	0.0109842	8031	0.00544367
GUT-189_complete	OM2622	1470650	1199614	0.550751	0.0110343	7995	0.00543637
GUT-189_complete	OM2627	1469670	1201094	0.550281	0.0110521	7994	0.00543932
GUT-189_complete	OM2774	1463183	1058235	0.580302	0.00995728	7563	0.00516887
GUT-189_complete	OM3442	1462046	1152716	0.559151	0.0107203	7571	0.00517836
GUT-189_complete	OM671	1475210	1198949	0.551654	0.0110003	8030	0.00544329
GUT-189_complete	OM6730	1475115	1198949	0.551638	0.0110009	8034	0.00544635
GUT-189_complete	OM6740	1475613	1196904	0.552144	0.0109818	8035	0.00544519
GUT-189_complete	OM6843	1475217	1198282	0.551793	0.0109951	8030	0.00544327
GUT-189_complete	OM8206	1476015	1197137	0.552163	0.0109811	8037	0.00544507
GUT-189_complete	OM8464	1475894	1198826	0.551794	0.010995	8035	0.00544416
GUT-189_complete	OM8477	1475750	1195754	0.552404	0.010972	8034	0.00544401
GUT-189_complete	YS-105	1491741	1047526	0.587469	0.00970727	6674	0.00447397
GUT-189_complete	YS-112	1512661	1031806	0.59449	0.00946638	7016	0.00463818
GUT-189_complete	YS-133	1592729	880293	0.644042	0.00787104	6626	0.00416016
GUT-189_complete	YS-157	1534110	977808	0.610732	0.00892381	6692	0.00436214
GUT-189_complete	YS-2	1516939	1064963	0.587528	0.00970525	6639	0.00437658
GUT-189_complete	YS-30	1556200	1001807	0.608364	0.00900168	7094	0.00455854
GUT-189_complete	YS-49	1544817	991638	0.609046	0.00897923	7147	0.00462644
GUT-189_complete	YS-92	1557234	978314	0.614161	0.00881183	7191	0.0046178
GUT-189_complete	YS-98	1486551	1037750	0.588896	0.00965799	7313	0.00491944
MO347	OM1195	1467559	1000669	0.59458	0.00946333	7866	0.00535992
MO347	OM1519	1472864	1141683	0.563334	0.0105663	8080	0.00548591
MO347	OM2067	1454561	1017813	0.588326	0.00967767	7841	0.00539063
MO347	OM2267	1459410	1075422	0.575742	0.0101185	7909	0.00541931
MO347	OM2605	1472346	1141664	0.563252	0.0105693	8080	0.00548784
MO347	OM2616	1473058	1140694	0.56358	0.0105573	8070	0.0054784
MO347	OM2622	1468689	1142820	0.562391	0.0106009	8027	0.00546542
MO347	OM2627	1467571	1144576	0.561826	0.0106217	8031	0.00547231
MO347	OM2774	1469640	984605	0.598816	0.00931992	7983	0.00543194
MO347	OM3442	1475197	1065698	0.580582	0.00994744	7976	0.00540674
MO347	OM671	1472941	1142771	0.563113	0.0105744	8071	0.00547951
MO347	OM6730	1472837	1142789	0.563092	0.0105752	8080	0.00548601
MO347	OM6740	1473287	1140840	0.563587	0.0105571	8073	0.00547958
MO347	OM6843	1472778	1142444	0.563156	0.0105728	8075	0.00548284
MO347	OM8206	1473714	1141023	0.563618	0.0105559	8074	0.00547868
MO347	OM8464	1473484	1142930	0.563169	0.0105724	8077	0.00548157
MO347	OM8477	1473253	1140032	0.563755	0.0105509	8075	0.00548107
MO347	YS-105	1475152	1019988	0.59121	0.00957843	7063	0.00478798
MO347	YS-112	1495990	1004432	0.598295	0.00933747	7405	0.0049499
MO347	YS-133	1508022	988991	0.60393	0.00914859	7476	0.00495749
MO347	YS-157	1514649	956014	0.613054	0.00884789	7597	0.00501568
MO347	YS-2	1476541	1085043	0.576417	0.0100946	7376	0.00499546
MO347	YS-30	1514705	1024081	0.596626	0.00939389	7251	0.00478707
MO347	YS-49	1503981	1012594	0.59763	0.00935992	7399	0.00491961
MO347	YS-92	1508298	1015470	0.597637	0.00935967	7433	0.00492807
MO347	YS-98	1555009	840118	0.649239	0.0077136	6981	0.00448936
OM1195	OM1519	1707283	690342	0.712073	0.00593977	5032	0.00294737
OM1195	OM2067	1902412	139608	0.931632	0.00116243	1259	0.000661791
OM1195	OM2267	1725413	560913	0.754666	0.00485843	4616	0.0026753
OM1195	OM2605	1707973	687907	0.712879	0.00591845	5023	0.00294091
OM1195	OM2616	1707972	688363	0.712743	0.00592203	5026	0.00294267
OM1195	OM2622	1699798	698099	0.70887	0.00602478	5019	0.0029527
OM1195	OM2627	1697944	701327	0.707692	0.0060562	5023	0.00295828
OM1195	OM2774	1692154	557074	0.752327	0.00491555	5276	0.00311792
OM1195	OM3442	1702405	628779	0.730275	0.00546669	5213	0.00306214
OM1195	OM671	1707341	691468	0.711745	0.00594844	5030	0.0029461
OM1195	OM6730	1706930	692100	0.711508	0.00595471	5034	0.00294915
OM1195	OM6740	1707645	689621	0.71233	0.00593296	5023	0.00294148
OM1195	OM6843	1707027	691443	0.711715	0.00594924	5034	0.00294899
OM1195	OM8206	1708389	689170	0.712554	0.00592705	5027	0.00294254
OM1195	OM8464	1708763	689869	0.712391	0.00593136	5028	0.00294248
OM1195	OM8477	1707361	689313	0.712388	0.00593144	5029	0.00294548
OM1195	YS-105	1445746	1096297	0.568734	0.0103698	7529	0.00520769
OM1195	YS-112	1453688	1106533	0.567798	0.0104037	7842	0.00539456
OM1195	YS-133	1476025	1070482	0.579627	0.00998102	7847	0.00531631
OM1195	YS-157	1468786	1065237	0.579626	0.00998106	7906	0.00538268
OM1195	YS-2	1459984	1135654	0.562476	0.0105978	7645	0.00523636
OM1195	YS-30	1449278	1172432	0.552799	0.0109572	7740	0.00534059
OM1195	YS-49	1440264	1157525	0.554419	0.0108964	7762	0.00538929
OM1195	YS-92	1448585	1152393	0.556939	0.0108024	7766	0.00536109
OM1195	YS-98	1479621	1008391	0.5947	0.00945924	7950	0.005373
OM1519	OM2067	1696506	703044	0.70701	0.0060744	5004	0.00294959
OM1519	OM2267	1899853	363657	0.839339	0.00294837	2040	0.00107377
OM1519	OM2605	2122175	11127	0.994784	8.45e-05	8	3.77e-06
OM1519	OM2616	2122495	10941	0.994872	8.3e-05	5	2.36e-06
OM1519	OM2622	2113152	23015	0.989226	0.000175191	36	1.7e-05
OM1519	OM2627	2113408	22023	0.989687	0.000167637	49	2.32e-05
OM1519	OM2774	1705260	682486	0.714171	0.00588435	5285	0.00309923
OM1519	OM3442	1702608	779997	0.685815	0.0066532	5414	0.00317983
OM1519	OM671	2125067	7640	0.996418	5.79e-05	5	2.35e-06
OM1519	OM6730	2125212	7160	0.996642	5.43e-05	8	3.76e-06
OM1519	OM6740	2123491	9553	0.995521	7.25e-05	7	3.3e-06
OM1519	OM6843	2124951	7219	0.996614	5.47e-05	4	1.88e-06
OM1519	OM8206	2123967	9638	0.995483	7.31e-05	8	3.77e-06
OM1519	OM8464	2123950	11119	0.994792	8.43e-05	9	4.24e-06
OM1519	OM8477	2123503	8653	0.995942	6.57e-05	6	2.83e-06
OM1519	YS-105	1475504	1188405	0.553887	0.0109164	7704	0.00522127
OM1519	YS-112	1455408	1254717	0.537026	0.0115616	8010	0.00550361
OM1519	YS-133	1497875	1178406	0.559685	0.0107006	8223	0.00548978
OM1519	YS-157	1478489	1197455	0.552511	0.010968	7939	0.00536967
OM1519	YS-2	1473231	1260784	0.538853	0.0114904	7772	0.00527548
OM1519	YS-30	1464717	1293178	0.5311	0.011795	8055	0.00549936
OM1519	YS-49	1456122	1277433	0.532684	0.0117322	8049	0.0055277
OM1519	YS-92	1464292	1272603	0.535019	0.0116403	8077	0.00551598
OM1519	YS-98	1482887	1153483	0.562473	0.0105979	8024	0.00541107
OM2067	OM2267	1715585	571717	0.750047	0.00497144	4461	0.00260028
OM2067	OM2605	1697127	700747	0.707763	0.00605429	4996	0.0029438
OM2067	OM2616	1697202	701051	0.707683	0.00605644	5002	0.0029472
OM2067	OM2622	1688693	711457	0.703578	0.00616645	5002	0.00296205
OM2067	OM2627	1686855	714653	0.702415	0.00619779	5006	0.00296765
OM2067	OM2774	1687817	556896	0.751908	0.0049258	5154	0.00305365
OM2067	OM3442	1690425	643887	0.724164	0.00562363	5137	0.00303888
OM2067	OM671	1696663	703972	0.706756	0.0060812	5003	0.00294873
OM2067	OM6730	1696208	704692	0.706488	0.00608836	5005	0.0029507
OM2067	OM6740	1696999	702061	0.70736	0.00606506	4998	0.0029452
OM2067	OM6843	1696309	704027	0.706696	0.00608279	5004	0.00294993
OM2067	OM8206	1697778	701540	0.707609	0.00605842	5001	0.00294561
OM2067	OM8464	1698138	702267	0.707438	0.00606297	5000	0.0029444
OM2067	OM8477	1696794	701595	0.707472	0.00606205	4999	0.00294614
OM2067	YS-105	1447869	1083199	0.572039	0.0102508	7558	0.00522009
OM2067	YS-112	1453958	1097141	0.569934	0.0103265	7834	0.00538805
OM2067	YS-133	1479894	1053892	0.584064	0.00982551	7850	0.00530443
OM2067	YS-157	1469448	1055061	0.582073	0.00989511	7922	0.00539114
OM2067	YS-2	1463090	1120590	0.566281	0.0104587	7688	0.00525463
OM2067	YS-30	1450554	1161028	0.555431	0.0108586	7751	0.00534348
OM2067	YS-49	1441841	1145519	0.557263	0.0107903	7736	0.00536536
OM2067	YS-92	1449947	1140817	0.55966	0.0107015	7733	0.0053333
OM2067	YS-98	1484025	990731	0.599665	0.00929132	7955	0.00536042
OM2267	OM2605	1900541	361226	0.84029	0.00292851	2044	0.00107548
OM2267	OM2616	1901033	360696	0.840522	0.00292369	2041	0.00107363
OM2267	OM2622	1891789	372572	0.835463	0.00302965	2059	0.00108839
OM2267	OM2627	1890057	375556	0.834237	0.00305547	2064	0.00109203
OM2267	OM2774	1716550	566737	0.751789	0.00492871	4907	0.00285864
OM2267	OM3442	1717454	657136	0.723263	0.00564692	4999	0.0029107
OM2267	OM671	1900341	363923	0.839275	0.00294971	2038	0.00107244
OM2267	OM6730	1899668	365079	0.838799	0.00295966	2042	0.00107492
OM2267	OM6740	1900639	362088	0.839977	0.00293505	2039	0.0010728
OM2267	OM6843	1899883	364186	0.839145	0.00295242	2039	0.00107322
OM2267	OM8206	1901449	361505	0.840251	0.00292934	2043	0.00107444
OM2267	OM8464	1901789	362272	0.83999	0.00293478	2044	0.00107478
OM2267	OM8477	1900172	362146	0.839923	0.00293619	2043	0.00107517
OM2267	YS-105	1462205	1121834	0.56586	0.0104741	7543	0.00515865
OM2267	YS-112	1476885	1118594	0.569022	0.0103594	7950	0.00538295
OM2267	YS-133	1470162	1140663	0.563102	0.0105748	7804	0.00530826
OM2267	YS-157	1463149	1134966	0.563158	0.0105728	7789	0.00532345
OM2267	YS-2	1459556	1194965	0.549838	0.0110689	7608	0.00521254
OM2267	YS-30	1451643	1226157	0.542103	0.0113645	7722	0.00531949
OM2267	YS-49	1442727	1211054	0.54365	0.0113049	7715	0.00534751
OM2267	YS-92	1448233	1211552	0.544492	0.0112726	7743	0.00534652
OM2267	YS-98	1472726	1080636	0.576779	0.0100817	7934	0.00538729
OM2605	OM2616	2123289	8298	0.996107	6.3e-05	11	5.18e-06
OM2605	OM2622	2113781	20702	0.990301	0.000157577	35	1.66e-05
OM2605	OM2627	2111383	25018	0.98829	0.000190551	47	2.23e-05
OM2605	OM2774	1705400	681151	0.714588	0.00587339	5281	0.00309663
OM2605	OM3442	1702749	778660	0.686202	0.0066424	5420	0.00318309
OM2605	OM671	2122242	12235	0.994268	9.29e-05	11	5.18e-06
OM2605	OM6730	2122111	12307	0.994234	9.34e-05	11	5.18e-06
OM2605	OM6740	2122942	9596	0.9955	7.28e-05	7	3.3e-06
OM2605	OM6843	2121993	12080	0.994339	9.17e-05	11	5.18e-06
OM2605	OM8206	2124284	7949	0.996272	6.03e-05	0	0
OM2605	OM8464	2124201	9562	0.995519	7.25e-05	2	9.42e-07
OM2605	OM8477	2122928	8748	0.995896	6.64e-05	11	5.18e-06
OM2605	YS-105	1475030	1188298	0.55383	0.0109185	7698	0.00521888
OM2605	YS-112	1454879	1254720	0.536935	0.0115652	8002	0.00550011
OM2605	YS-133	1497328	1178445	0.559587	0.0107042	8215	0.00548644
OM2605	YS-157	1477932	1197514	0.552406	0.010972	7930	0.00536561
OM2605	YS-2	1472769	1260653	0.5388	0.0114925	7762	0.00527034
OM2605	YS-30	1464326	1292905	0.531086	0.0117955	8056	0.00550151
OM2605	YS-49	1455562	1277498	0.532576	0.0117365	8044	0.00552639
OM2605	YS-92	1463839	1272454	0.534972	0.0116421	8077	0.00551768
OM2605	YS-98	1482238	1153726	0.562313	0.0106038	8022	0.00541209
OM2616	OM2622	2113900	20918	0.990202	0.00015921	39	1.84e-05
OM2616	OM2627	2111536	25166	0.988222	0.000191661	52	2.46e-05
OM2616	OM2774	1705522	681361	0.714539	0.00587466	5285	0.00309876
OM2616	OM3442	1703077	778458	0.6863	0.00663968	5426	0.003186
OM2616	OM671	2122469	12235	0.994269	9.28e-05	6	2.83e-06
OM2616	OM6730	2122303	12377	0.994202	9.39e-05	11	5.18e-06
OM2616	OM6740	2123498	8938	0.995809	6.78e-05	7	3.3e-06
OM2616	OM6843	2122151	12218	0.994276	9.27e-05	7	3.3e-06
OM2616	OM8206	2124534	7903	0.996294	5.99e-05	9	4.24e-06
OM2616	OM8464	2124363	9692	0.995458	7.35e-05	10	4.71e-06
OM2616	OM8477	2123106	8846	0.995851	6.71e-05	6	2.83e-06
OM2616	YS-105	1475400	1188012	0.553951	0.010914	7698	0.00521757
OM2616	YS-112	1455466	1254000	0.537178	0.0115557	8008	0.00550202
OM2616	YS-133	1497673	1178209	0.559693	0.0107003	8226	0.00549252
OM2616	YS-157	1478340	1197152	0.552549	0.0109666	7937	0.00536886
OM2616	YS-2	1473174	1260297	0.538939	0.0114871	7767	0.00527229
OM2616	YS-30	1464901	1292209	0.531318	0.0117863	8054	0.00549798
OM2616	YS-49	1456170	1276736	0.532828	0.0117266	8039	0.00552065
OM2616	YS-92	1464526	1271534	0.535268	0.0116305	8072	0.00551168
OM2616	YS-98	1482846	1152964	0.562577	0.0105941	8030	0.00541526
OM2622	OM2627	2114847	11932	0.99439	9.09e-05	30	1.42e-05
OM2622	OM2774	1697451	690891	0.710724	0.00597552	5276	0.00310819
OM2622	OM3442	1694748	788504	0.682471	0.00674682	5420	0.00319812
OM2622	OM671	2114255	22051	0.989678	0.000167782	36	1.7e-05
OM2622	OM6730	2113912	22547	0.989447	0.000171577	37	1.75e-05
OM2622	OM6740	2113832	21658	0.989858	0.000164835	37	1.75e-05
OM2622	OM6843	2113713	22482	0.989476	0.000171099	36	1.7e-05
OM2622	OM8206	2115533	19293	0.990963	0.000146757	34	1.61e-05
OM2622	OM8464	2116341	19124	0.991045	0.000145418	36	1.7e-05
OM2622	OM8477	2113654	21138	0.990098	0.000160899	37	1.75e-05
OM2622	YS-105	1470684	1190832	0.552574	0.0109656	7660	0.00520846
OM2622	YS-112	1451184	1255952	0.536059	0.0115995	7958	0.0054838
OM2622	YS-133	1493233	1180477	0.558487	0.0107449	8183	0.00548006
OM2622	YS-157	1473861	1199498	0.551314	0.0110131	7897	0.00535804
OM2622	YS-2	1468540	1262953	0.537633	0.011538	7729	0.00526305
OM2622	YS-30	1460159	1295081	0.529957	0.0118404	8008	0.00548433
OM2622	YS-49	1451330	1279804	0.531402	0.011783	7997	0.00551012
OM2622	YS-92	1459658	1274658	0.533829	0.0116871	8028	0.00549992
OM2622	YS-98	1478407	1155230	0.561356	0.010639	7984	0.00540041
OM2627	OM2774	1696045	693223	0.70986	0.00599845	5278	0.00311195
OM2627	OM3442	1693258	791004	0.681594	0.00677149	5420	0.00320093
OM2627	OM671	2114449	21183	0.990081	0.000161181	52	2.46e-05
OM2627	OM6730	2114256	21379	0.989989	0.000162682	51	2.41e-05
OM2627	OM6740	2112522	23798	0.98886	0.000181187	51	2.41e-05
OM2627	OM6843	2113896	21636	0.989869	0.000164663	50	2.37e-05
OM2627	OM8206	2113134	23611	0.98895	0.000179715	47	2.22e-05
OM2627	OM8464	2113918	23490	0.98901	0.000178731	48	2.27e-05
OM2627	OM8477	2112254	23458	0.989016	0.000178629	53	2.51e-05
OM2627	YS-105	1470016	1191688	0.552284	0.0109766	7658	0.00520947
OM2627	YS-112	1450072	1257696	0.535523	0.0116205	7951	0.00548318
OM2627	YS-133	1492082	1182299	0.557917	0.0107661	8176	0.00547959
OM2627	YS-157	1472808	1201124	0.550802	0.0110324	7900	0.0053639
OM2627	YS-2	1467407	1264739	0.53709	0.0115592	7729	0.00526711
OM2627	YS-30	1459090	1296739	0.529456	0.0118603	8020	0.00549658
OM2627	YS-49	1450326	1281332	0.530932	0.0118016	8006	0.00552014
OM2627	YS-92	1458541	1276412	0.533297	0.0117081	8033	0.00550756
OM2627	YS-98	1477183	1157198	0.560732	0.0106619	7989	0.00540827
OM2774	OM3442	1864377	292933	0.864214	0.00243959	2106	0.0011296
OM2774	OM671	1705590	683068	0.714037	0.0058879	5285	0.00309863
OM2774	OM6730	1705406	683246	0.713962	0.00588988	5291	0.00310249
OM2774	OM6740	1705508	681993	0.714349	0.00587968	5283	0.00309761
OM2774	OM6843	1705399	682797	0.714095	0.00588636	5289	0.00310133
OM2774	OM8206	1706333	681380	0.714631	0.00587225	5282	0.00309553
OM2774	OM8464	1706144	683205	0.714062	0.00588723	5293	0.00310232
OM2774	OM8477	1705705	680723	0.714752	0.00586906	5286	0.00309901
OM2774	YS-105	1454580	1066727	0.576915	0.0100769	7521	0.00517056
OM2774	YS-112	1457513	1086981	0.572811	0.0102231	7876	0.00540373
OM2774	YS-133	1480257	1050116	0.584996	0.00979308	7869	0.00531597
OM2774	YS-157	1475543	1039821	0.586612	0.00973695	7805	0.00528958
OM2774	YS-2	1465981	1111758	0.568708	0.0103707	7609	0.00519038
OM2774	YS-30	1452299	1154488	0.557122	0.0107956	7786	0.00536116
OM2774	YS-49	1442780	1140591	0.558487	0.0107449	7759	0.00537781
OM2774	YS-92	1450501	1136659	0.560654	0.0106648	7754	0.00534574
OM2774	YS-98	1487916	979899	0.602929	0.00918199	7902	0.00531078
OM3442	OM671	1702551	781353	0.685434	0.00666385	5424	0.00318581
OM3442	OM6730	1702238	781789	0.685274	0.00666832	5421	0.00318463
OM3442	OM6740	1702659	779898	0.685849	0.00665226	5423	0.00318502
OM3442	OM6843	1702191	781420	0.685369	0.00666564	5422	0.00318531
OM3442	OM8206	1703422	779409	0.686081	0.0066458	5423	0.00318359
OM3442	OM8464	1703422	780856	0.685681	0.00665694	5430	0.0031877
OM3442	OM8477	1702305	779730	0.685851	0.00665221	5425	0.00318686
OM3442	YS-105	1455981	1156132	0.557396	0.0107854	7633	0.00524251
OM3442	YS-112	1455630	1182954	0.551671	0.0109996	7948	0.00546018
OM3442	YS-133	1480517	1141803	0.564583	0.0105206	7920	0.00534948
OM3442	YS-157	1476317	1130480	0.566334	0.0104568	7822	0.00529832
OM3442	YS-2	1467969	1199989	0.550222	0.0110543	7701	0.00524602
OM3442	YS-30	1452966	1245361	0.538469	0.0115053	7789	0.00536076
OM3442	YS-49	1444087	1230184	0.539993	0.0114461	7757	0.00537156
OM3442	YS-92	1452263	1225342	0.542374	0.011354	7731	0.00532342
OM3442	YS-98	1491693	1064552	0.583549	0.00984351	7931	0.00531678
OM671	OM6730	2126040	6746	0.996837	5.11e-05	12	5.64e-06
OM671	OM6740	2123227	11323	0.994695	8.59e-05	10	4.71e-06
OM671	OM6843	2126144	6075	0.997151	4.61e-05	7	3.29e-06
OM671	OM8206	2124063	10688	0.994993	8.11e-05	11	5.18e-06
OM671	OM8464	2124552	11157	0.994776	8.46e-05	13	6.12e-06
OM671	OM8477	2123628	9645	0.995479	7.32e-05	7	3.3e-06
OM671	YS-105	1475628	1189399	0.553701	0.0109233	7698	0.00521676
OM671	YS-112	1455476	1255823	0.536819	0.0115697	8002	0.00549786
OM671	YS-133	1497790	1179818	0.559376	0.010712	8222	0.00548942
OM671	YS-157	1478479	1198717	0.552249	0.0109779	7932	0.00536497
OM671	YS-2	1473201	1262086	0.538591	0.0115006	7762	0.0052688
OM671	YS-30	1464808	1294238	0.530911	0.0118025	8053	0.00549765
OM671	YS-49	1456213	1278493	0.532493	0.0117398	8040	0.00552117
OM671	YS-92	1464325	1273779	0.534795	0.0116491	8074	0.0055138
OM671	YS-98	1482718	1155063	0.562108	0.0106113	8024	0.00541168
OM6730	OM6740	2123397	10793	0.994943	8.19e-05	9	4.24e-06
OM6730	OM6843	2126144	5885	0.99724	4.46e-05	9	4.23e-06
OM6730	OM8206	2123990	10644	0.995014	8.07e-05	11	5.18e-06
OM6730	OM8464	2124702	10667	0.995005	8.09e-05	11	5.18e-06
OM6730	OM8477	2123675	9361	0.995611	7.1e-05	12	5.65e-06
OM6730	YS-105	1475331	1189803	0.553567	0.0109283	7707	0.00522391
OM6730	YS-112	1455315	1255955	0.536765	0.0115718	8008	0.00550259
OM6730	YS-133	1497720	1179768	0.559375	0.010712	8225	0.00549168
OM6730	YS-157	1478423	1198639	0.552256	0.0109776	7939	0.00536991
OM6730	YS-2	1473075	1262148	0.538558	0.0115019	7773	0.00527672
OM6730	YS-30	1464613	1294438	0.530839	0.0118053	8060	0.00550316
OM6730	YS-49	1456035	1278659	0.532431	0.0117423	8048	0.00552734
OM6730	YS-92	1464142	1273955	0.53473	0.0116516	8078	0.00551722
OM6730	YS-98	1482665	1154979	0.562117	0.010611	8028	0.00541457
OM6740	OM6843	2123488	10148	0.995244	7.7e-05	11	5.18e-06
OM6740	OM8206	2124643	8289	0.996114	6.29e-05	6	2.82e-06
OM6740	OM8464	2124947	9128	0.995723	6.92e-05	8	3.76e-06
OM6740	OM8477	2124043	7576	0.996446	5.75e-05	9	4.24e-06
OM6740	YS-105	1475661	1188094	0.553978	0.010913	7702	0.00521936
OM6740	YS-112	1455751	1254034	0.53722	0.0115541	8004	0.00549819
OM6740	YS-133	1498106	1177947	0.559819	0.0106956	8225	0.00549027
OM6740	YS-157	1478704	1197028	0.552635	0.0109633	7935	0.00536619
OM6740	YS-2	1473659	1259931	0.539093	0.0114811	7762	0.00526716
OM6740	YS-30	1465070	1292475	0.531295	0.0117872	8056	0.00549871
OM6740	YS-49	1456452	1276776	0.532869	0.011725	8046	0.00552438
OM6740	YS-92	1464840	1271510	0.535326	0.0116282	8077	0.00551391
OM6740	YS-98	1483240	1152780	0.562682	0.0105902	8024	0.00540978
OM6843	OM8206	2123865	10431	0.995113	7.91e-05	11	5.18e-06
OM6843	OM8464	2124201	11206	0.994752	8.5e-05	10	4.71e-06
OM6843	OM8477	2123748	8752	0.995896	6.64e-05	8	3.77e-06
OM6843	YS-105	1475529	1188944	0.553779	0.0109204	7699	0.00521779
OM6843	YS-112	1455427	1255268	0.53692	0.0115658	8001	0.00549736
OM6843	YS-133	1497747	1179251	0.559488	0.0107079	8222	0.00548958
OM6843	YS-157	1478447	1198128	0.552365	0.0109735	7931	0.00536441
OM6843	YS-2	1473088	1261659	0.538656	0.0114981	7763	0.00526988
OM6843	YS-30	1464589	1294023	0.530915	0.0118023	8059	0.00550257
OM6843	YS-49	1456082	1278102	0.532547	0.0117377	8045	0.0055251
OM6843	YS-92	1464172	1273432	0.534837	0.0116474	8077	0.00551643
OM6843	YS-98	1482779	1154288	0.562283	0.0106049	8020	0.00540876
OM8206	OM8464	2125848	8363	0.996081	6.34e-05	3	1.41e-06
OM8206	OM8477	2124330	8039	0.99623	6.1e-05	11	5.18e-06
OM8206	YS-105	1475950	1188553	0.553931	0.0109147	7702	0.00521833
OM8206	YS-112	1456161	1254251	0.537247	0.011553	8008	0.00549939
OM8206	YS-133	1498528	1178140	0.559848	0.0106945	8224	0.00548805
OM8206	YS-157	1479097	1197279	0.552649	0.0109628	7938	0.00536679
OM8206	YS-2	1473955	1260376	0.539055	0.0114825	7767	0.0052695
OM8206	YS-30	1465532	1292588	0.531352	0.011785	8059	0.00549903
OM8206	YS-49	1456831	1277055	0.532879	0.0117246	8049	0.00552501
OM8206	YS-92	1465103	1272021	0.535271	0.0116304	8081	0.00551565
OM8206	YS-98	1483489	1153319	0.562608	0.0105929	8031	0.00541359
OM8464	OM8477	2124426	9294	0.995644	7.05e-05	12	5.65e-06
OM8464	YS-105	1475755	1190390	0.553516	0.0109302	7701	0.00521835
OM8464	YS-112	1456096	1255828	0.536924	0.0115656	8010	0.00550101
OM8464	YS-133	1498435	1179773	0.559492	0.0107077	8225	0.00548906
OM8464	YS-157	1479030	1198860	0.552312	0.0109755	7935	0.005365
OM8464	YS-2	1473795	1262143	0.53868	0.0114971	7769	0.00527143
OM8464	YS-30	1465312	1294475	0.530951	0.0118009	8059	0.00549985
OM8464	YS-49	1456598	1278968	0.532467	0.0117409	8048	0.0055252
OM8464	YS-92	1464858	1273958	0.534851	0.0116469	8081	0.00551658
OM8464	YS-98	1483454	1154836	0.562279	0.010605	8032	0.00541439
OM8477	YS-105	1475760	1187020	0.554218	0.010904	7701	0.00521833
OM8477	YS-112	1455732	1253196	0.537383	0.0115477	8003	0.00549758
OM8477	YS-133	1498229	1176825	0.560074	0.0106862	8220	0.00548648
OM8477	YS-157	1478708	1196144	0.552819	0.0109564	7933	0.00536482
OM8477	YS-2	1473609	1259155	0.539238	0.0114755	7764	0.0052687
OM8477	YS-30	1465273	1291193	0.531577	0.0117761	8055	0.00549727
OM8477	YS-49	1456427	1275950	0.533026	0.0117188	8043	0.00552242
OM8477	YS-92	1464726	1270862	0.535434	0.011624	8075	0.00551298
OM8477	YS-98	1483140	1152104	0.562809	0.0105856	8031	0.00541486
YS-105	YS-112	1489088	1070238	0.581828	0.00990368	6941	0.00466124
YS-105	YS-133	1517152	1022733	0.597331	0.00937003	6746	0.00444649
YS-105	YS-157	1516284	1004746	0.601454	0.00923129	7053	0.0046515
YS-105	YS-2	1873957	342213	0.845584	0.0028186	1537	0.00082019
YS-105	YS-30	1499899	1105695	0.575646	0.010122	7071	0.00471432
YS-105	YS-49	1484004	1104550	0.573295	0.0102058	7093	0.00477964
YS-105	YS-92	1490284	1103500	0.57456	0.0101606	7105	0.00476755
YS-105	YS-98	1504570	992998	0.602414	0.00919918	7115	0.00472893
YS-112	YS-133	1522941	1037275	0.594849	0.00945419	7103	0.004664
YS-112	YS-157	1516875	1029684	0.595657	0.00942674	7235	0.00476967
YS-112	YS-2	1511266	1093715	0.580145	0.0099628	7074	0.00468084
YS-112	YS-30	1545784	1040045	0.59779	0.0093545	7264	0.00469923
YS-112	YS-49	1537663	1023352	0.600412	0.00926624	7228	0.00470064
YS-112	YS-92	1553533	1003122	0.607643	0.00902548	7273	0.00468159
YS-112	YS-98	1519609	989040	0.605748	0.00908819	7551	0.00496904
YS-133	YS-157	1579881	912295	0.633936	0.00818231	6914	0.00437628
YS-133	YS-2	1543651	1037568	0.598032	0.00934635	6656	0.00431186
YS-133	YS-30	1594019	952198	0.626034	0.00843055	7342	0.00460597
YS-133	YS-49	1584513	938275	0.62808	0.00836587	7313	0.0046153
YS-133	YS-92	1591255	936301	0.629563	0.00831917	7340	0.00461271
YS-133	YS-98	1530913	975055	0.610907	0.00891809	7595	0.00496109
YS-157	YS-2	1539067	1027013	0.599774	0.00928768	7139	0.00463852
YS-157	YS-30	1537489	1045535	0.595228	0.00944129	6973	0.00453532
YS-157	YS-49	1551494	984590	0.611768	0.0088899	6522	0.00420369
YS-157	YS-92	1549771	999546	0.607916	0.00901645	6647	0.00428902
YS-157	YS-98	1532565	952028	0.616827	0.00872531	7461	0.00486831
YS-2	YS-30	1507153	1159020	0.565287	0.010495	7327	0.00486148
YS-2	YS-49	1498785	1142821	0.567376	0.010419	7185	0.00479388
YS-2	YS-92	1501852	1148197	0.566726	0.0104426	7209	0.00480007
YS-2	YS-98	1516273	1037425	0.593756	0.0094914	7438	0.00490545
YS-30	YS-49	1848315	459127	0.801023	0.00377655	4402	0.00238163
YS-30	YS-92	1864340	438587	0.809552	0.0035873	4011	0.00215143
YS-30	YS-98	1517471	1050395	0.590946	0.00958748	7365	0.00485347
YS-49	YS-92	1993551	147230	0.931226	0.00116971	1174	0.000588899
YS-49	YS-98	1516383	1019636	0.597938	0.00934951	7475	0.00492949
YS-92	YS-98	1521062	1021788	0.598172	0.00934162	7421	0.00487883
