# Supplementary material for: Streptococcus ruminantium-associated sheep mastitis outbreak detected in Italy is distinct from bovine isolates
Source: Vet Res. 2023 Dec 12;54:118. doi: 10.1186/s13567-023-01248-9 (PMC10717183; doi:10.1186/s13567-023-01248-9)
Supplement: Supplementary file 11 — Additional file 11: Output of antimicrobial resistance analysis as determined by AMRFinder, presented in long table format. [file 13567_2023_1248_MOESM11_ESM.xlsx]

## Sheet: Legend
Sheet	Description
Additional file 11	Output of antimicrobial resistance analysis as determined by AMRFinder, presented in longtable format
Column	Description
Name	Name of isolate
Protein identifier	Antimicrobial resistance gene in isolate
Contig id	Which contig the gene is found on
Start	The start coordinates of the gene
Stop	The stop coordinates of the gene
Strand	The strand orientation of the gene
Gene symbol	The gene symbol of the gene
Sequence name	Name of the gene
Class	The class of antimicrobial the gene confers resistance to
Subclass	The subclass of antimicrobial the gene confers resistance to
Method	Method AMRFinder used to determine gene presence
Target length	The length of the identified gene
Reference sequence length	Length of the sequence reference
% Coverage of reference sequence	Query coverage of identified sequence to reference sequence
% Identity to reference sequence	Identity of identified sequence to reference sequence
Alignment length	Length of alignment between identified sequence and reference
Accession of closest sequence	Accession of closest sequence from Genbank
Name of closest sequence	Name of closest sequence
HMM id	The Hidden Markov Model ID used to identify the gene
HMM description	Description of the associated Hidden Markov Model

## Sheet: Additional file 11
Name	Protein identifier	Contig id	Start	Stop	Strand	Gene symbol	Sequence name	Class	Subclass	Method	Target length	Reference sequence length	% Coverage of reference sequence	% Identity to reference sequence	Alignment length	Accession of closest sequence	Name of closest sequence	HMM id	HMM description
DAT837	MGKABF_03470	contig_12	486	1136	+	catA	type A-9 chloramphenicol O-acetyltransferase	PHENICOL	CHLORAMPHENICOL	EXACTP	216	216	100	100	216	WP_001010387.1	type A-9 chloramphenicol O-acetyltransferase	NF000491.1	type A chloramphenicol O-acetyltransferase
DAT837	MGKABF_04590	contig_22	436	1842	+	tet(O)	tetracycline resistance ribosomal protection protein Tet(O)	TETRACYCLINE	TETRACYCLINE	PARTIALP	468	639	51.96	99.1	332	WP_063856405.1	tetracycline resistance ribosomal protection protein Tet(O)	NA	NA
DAT837	MGKABF_04595	contig_22	1965	3884	+	tet(O)	tetracycline resistance ribosomal protection protein Tet(O)	TETRACYCLINE	TETRACYCLINE	EXACTP	639	639	100	100	639	WP_000691759.1	tetracycline resistance ribosomal protection protein Tet(O)	NF033148.1	TetM/TetW/TetO/TetS family tetracycline resistance ribosomal protection protein
DAT837	MGKABF_04625	contig_23	561	1298	-	erm(B)	23S rRNA (adenine(2058)-N(6))-methyltransferase Erm(B)	MACROLIDE	MACROLIDE	EXACTP	245	245	100	100	245	WP_002292226.1	23S rRNA (adenine(2058)-N(6))-methyltransferase Erm(B)	NF012220.1	23S rRNA (adenine(2058)-N(6))-methyltransferase Erm(B)
DAT837	MGKABF_04630	contig_23	2048	2842	-	aph(3')-IIIa	aminoglycoside O-phosphotransferase APH(3')-IIIa	AMINOGLYCOSIDE	AMIKACIN/KANAMYCIN	EXACTP	264	264	100	100	264	WP_001096887.1	aminoglycoside O-phosphotransferase APH(3')-IIIa	NF033064.0	aminoglycoside O-phosphotransferase APH(3')-IIIa
DAT837	MGKABF_04640	contig_23	3412	4320	-	ant(6)-Ia	aminoglycoside nucleotidyltransferase ANT(6)-Ia	AMINOGLYCOSIDE	STREPTOMYCIN	EXACTP	302	302	100	100	302	WP_001255866.1	aminoglycoside nucleotidyltransferase ANT(6)-Ia	NF033084.2	aminoglycoside 6-nucleotidyltransferase
DAT837	MGKABF_08150	contig_48	93436	94059	+	catP	type A-11 chloramphenicol O-acetyltransferase CatP	PHENICOL	CHLORAMPHENICOL	EXACTP	207	207	100	100	207	WP_002570989.1	type A-11 chloramphenicol O-acetyltransferase CatP	NF000491.1	type A chloramphenicol O-acetyltransferase
DTK360	DNADNJ_03745	contig_19	75555	76421	-	aadE	aminoglycoside 6-adenylyltransferase AadE	AMINOGLYCOSIDE	STREPTOMYCIN	EXACTP	288	288	100	100	288	WP_001255868.1	aminoglycoside 6-adenylyltransferase AadE	NF033084.2	aminoglycoside 6-nucleotidyltransferase
DTK360	DNADNJ_03775	contig_19	79380	80117	-	erm(B)	23S rRNA (adenine(2058)-N(6))-methyltransferase Erm(B)	MACROLIDE	MACROLIDE	BLASTP	245	245	100	99.59	245	WP_001038795.1	23S rRNA (adenine(2058)-N(6))-methyltransferase Erm(B)	NF012220.1	23S rRNA (adenine(2058)-N(6))-methyltransferase Erm(B)
DTK360	DNADNJ_03805	contig_19	84108	86027	-	tet(O)	tetracycline resistance ribosomal protection protein Tet(O)	TETRACYCLINE	TETRACYCLINE	EXACTP	639	639	100	100	639	WP_000691759.1	tetracycline resistance ribosomal protection protein Tet(O)	NF033148.1	TetM/TetW/TetO/TetS family tetracycline resistance ribosomal protection protein
DTK364	CLCKMJ_09025	contig_57	15923	17842	-	tet(O)	tetracycline resistance ribosomal protection protein Tet(O)	TETRACYCLINE	TETRACYCLINE	EXACTP	639	639	100	100	639	WP_000691759.1	tetracycline resistance ribosomal protection protein Tet(O)	NF033148.1	TetM/TetW/TetO/TetS family tetracycline resistance ribosomal protection protein
DTK366	MANBEA_07855	contig_42	59939	61858	+	tet(O)	tetracycline resistance ribosomal protection protein Tet(O)	TETRACYCLINE	TETRACYCLINE	EXACTP	639	639	100	100	639	WP_000691759.1	tetracycline resistance ribosomal protection protein Tet(O)	NF033148.1	TetM/TetW/TetO/TetS family tetracycline resistance ribosomal protection protein
DTK366	MANBEA_07885	contig_42	65849	66586	+	erm(B)	23S rRNA (adenine(2058)-N(6))-methyltransferase Erm(B)	MACROLIDE	MACROLIDE	BLASTP	245	245	100	99.59	245	WP_001038795.1	23S rRNA (adenine(2058)-N(6))-methyltransferase Erm(B)	NF012220.1	23S rRNA (adenine(2058)-N(6))-methyltransferase Erm(B)
DTK366	MANBEA_07915	contig_42	69545	70411	+	aadE	aminoglycoside 6-adenylyltransferase AadE	AMINOGLYCOSIDE	STREPTOMYCIN	EXACTP	288	288	100	100	288	WP_001255868.1	aminoglycoside 6-adenylyltransferase AadE	NF033084.2	aminoglycoside 6-nucleotidyltransferase
DTK377	HMFGAM_00365	contig_3	18797	20716	+	tet(O)	tetracycline resistance ribosomal protection protein Tet(O)	TETRACYCLINE	TETRACYCLINE	EXACTP	639	639	100	100	639	WP_000691759.1	tetracycline resistance ribosomal protection protein Tet(O)	NF033148.1	TetM/TetW/TetO/TetS family tetracycline resistance ribosomal protection protein
DTK377	HMFGAM_00395	contig_3	24707	25444	+	erm(B)	23S rRNA (adenine(2058)-N(6))-methyltransferase Erm(B)	MACROLIDE	MACROLIDE	BLASTP	245	245	100	99.59	245	WP_001038795.1	23S rRNA (adenine(2058)-N(6))-methyltransferase Erm(B)	NF012220.1	23S rRNA (adenine(2058)-N(6))-methyltransferase Erm(B)
DTK377	HMFGAM_00425	contig_3	28403	29269	+	aadE	aminoglycoside 6-adenylyltransferase AadE	AMINOGLYCOSIDE	STREPTOMYCIN	EXACTP	288	288	100	100	288	WP_001255868.1	aminoglycoside 6-adenylyltransferase AadE	NF033084.2	aminoglycoside 6-nucleotidyltransferase
DTK390	FBGAGO_08540	contig_44	203529	205448	+	tet(O)	tetracycline resistance ribosomal protection protein Tet(O)	TETRACYCLINE	TETRACYCLINE	EXACTP	639	639	100	100	639	WP_000691759.1	tetracycline resistance ribosomal protection protein Tet(O)	NF033148.1	TetM/TetW/TetO/TetS family tetracycline resistance ribosomal protection protein
DTK397	AKFGOF_04110	contig_18	54274	56193	+	tet(O)	tetracycline resistance ribosomal protection protein Tet(O)	TETRACYCLINE	TETRACYCLINE	BLASTP	639	639	100	99.84	639	WP_000691759.1	tetracycline resistance ribosomal protection protein Tet(O)	NF033148.1	TetM/TetW/TetO/TetS family tetracycline resistance ribosomal protection protein
DTK397	AKFGOF_04140	contig_18	60184	60921	+	erm(B)	23S rRNA (adenine(2058)-N(6))-methyltransferase Erm(B)	MACROLIDE	MACROLIDE	BLASTP	245	245	100	99.59	245	WP_001038795.1	23S rRNA (adenine(2058)-N(6))-methyltransferase Erm(B)	NF012220.1	23S rRNA (adenine(2058)-N(6))-methyltransferase Erm(B)
DTK397	AKFGOF_04170	contig_18	63880	64746	+	aadE	aminoglycoside 6-adenylyltransferase AadE	AMINOGLYCOSIDE	STREPTOMYCIN	EXACTP	288	288	100	100	288	WP_001255868.1	aminoglycoside 6-adenylyltransferase AadE	NF033084.2	aminoglycoside 6-nucleotidyltransferase
GUT-183	KGBGLP_05595	contig_1	1166663	1167529	-	aadE	aminoglycoside 6-adenylyltransferase AadE	AMINOGLYCOSIDE	STREPTOMYCIN	EXACTP	288	288	100	100	288	WP_001255868.1	aminoglycoside 6-adenylyltransferase AadE	NF033084.2	aminoglycoside 6-nucleotidyltransferase
GUT-183	KGBGLP_05635	contig_1	1171890	1172627	-	erm(B)	23S rRNA (adenine(2058)-N(6))-methyltransferase Erm(B)	MACROLIDE	MACROLIDE	BLASTP	245	245	100	99.59	245	WP_001038795.1	23S rRNA (adenine(2058)-N(6))-methyltransferase Erm(B)	NF012220.1	23S rRNA (adenine(2058)-N(6))-methyltransferase Erm(B)
GUT-183	KGBGLP_05665	contig_1	1176618	1178537	-	tet(O)	tetracycline resistance ribosomal protection protein Tet(O)	TETRACYCLINE	TETRACYCLINE	EXACTP	639	639	100	100	639	WP_000691759.1	tetracycline resistance ribosomal protection protein Tet(O)	NF033148.1	TetM/TetW/TetO/TetS family tetracycline resistance ribosomal protection protein
GUT-184	KBMLLE_00830	contig_1	168315	170234	-	tet(M)	tetracycline resistance ribosomal protection protein Tet(M)	TETRACYCLINE	TETRACYCLINE	EXACTP	639	639	100	100	639	WP_000691727.1	tetracycline resistance ribosomal protection protein Tet(M)	NF012155.1	tetracycline resistance ribosomal protection protein Tet(M)
GUT-189	EFABAC_05340	contig_1	1101918	1102784	-	aadE	aminoglycoside 6-adenylyltransferase AadE	AMINOGLYCOSIDE	STREPTOMYCIN	EXACTP	288	288	100	100	288	WP_001255868.1	aminoglycoside 6-adenylyltransferase AadE	NF033084.2	aminoglycoside 6-nucleotidyltransferase
GUT-189	EFABAC_05370	contig_1	1105743	1106480	-	erm(B)	23S rRNA (adenine(2058)-N(6))-methyltransferase Erm(B)	MACROLIDE	MACROLIDE	BLASTP	245	245	100	99.59	245	WP_001038795.1	23S rRNA (adenine(2058)-N(6))-methyltransferase Erm(B)	NF012220.1	23S rRNA (adenine(2058)-N(6))-methyltransferase Erm(B)
GUT-189	EFABAC_05400	contig_1	1110471	1112390	-	tet(O)	tetracycline resistance ribosomal protection protein Tet(O)	TETRACYCLINE	TETRACYCLINE	EXACTP	639	639	100	100	639	WP_000691759.1	tetracycline resistance ribosomal protection protein Tet(O)	NF033148.1	TetM/TetW/TetO/TetS family tetracycline resistance ribosomal protection protein
YS-112	KGDCHC_08140	contig_41	25127	27046	+	tet(M)	tetracycline resistance ribosomal protection protein Tet(M)	TETRACYCLINE	TETRACYCLINE	EXACTP	639	639	100	100	639	WP_000691727.1	tetracycline resistance ribosomal protection protein Tet(M)	NF012155.1	tetracycline resistance ribosomal protection protein Tet(M)
YS-133	IACPJL_05290	contig_26	52388	53254	-	aadE	aminoglycoside 6-adenylyltransferase AadE	AMINOGLYCOSIDE	STREPTOMYCIN	EXACTP	288	288	100	100	288	WP_001255868.1	aminoglycoside 6-adenylyltransferase AadE	NF033084.2	aminoglycoside 6-nucleotidyltransferase
YS-133	IACPJL_05320	contig_26	56213	56950	-	erm(B)	23S rRNA (adenine(2058)-N(6))-methyltransferase Erm(B)	MACROLIDE	MACROLIDE	BLASTP	245	245	100	99.59	245	WP_001038795.1	23S rRNA (adenine(2058)-N(6))-methyltransferase Erm(B)	NF012220.1	23S rRNA (adenine(2058)-N(6))-methyltransferase Erm(B)
YS-133	IACPJL_05350	contig_26	60941	62860	-	tet(O)	tetracycline resistance ribosomal protection protein Tet(O)	TETRACYCLINE	TETRACYCLINE	EXACTP	639	639	100	100	639	WP_000691759.1	tetracycline resistance ribosomal protection protein Tet(O)	NF033148.1	TetM/TetW/TetO/TetS family tetracycline resistance ribosomal protection protein
YS-2	GCEECL_08235	contig_35	220164	221072	+	ant(6)-Ia	aminoglycoside nucleotidyltransferase ANT(6)-Ia	AMINOGLYCOSIDE	STREPTOMYCIN	EXACTP	302	302	100	100	302	WP_001255864.1	aminoglycoside nucleotidyltransferase ANT(6)-Ia	NF033084.2	aminoglycoside 6-nucleotidyltransferase
YS-2	GCEECL_08240	contig_35	221069	221611	+	sat4	streptothricin N-acetyltransferase Sat4	STREPTOTHRICIN	STREPTOTHRICIN	EXACTP	180	180	100	100	180	WP_000627290.1	streptothricin N-acetyltransferase Sat4	NF000360.1	streptothricin N-acetyltransferase Sat4
YS-2	GCEECL_08245	contig_35	221704	222498	+	aph(3')-IIIa	aminoglycoside O-phosphotransferase APH(3')-IIIa	AMINOGLYCOSIDE	AMIKACIN/KANAMYCIN	EXACTP	264	264	100	100	264	WP_001096887.1	aminoglycoside O-phosphotransferase APH(3')-IIIa	NF033064.0	aminoglycoside O-phosphotransferase APH(3')-IIIa
YS-30	MFNDHA_09010	contig_36	83100	83966	-	aadE	aminoglycoside 6-adenylyltransferase AadE	AMINOGLYCOSIDE	STREPTOMYCIN	EXACTP	288	288	100	100	288	WP_001255868.1	aminoglycoside 6-adenylyltransferase AadE	NF033084.2	aminoglycoside 6-nucleotidyltransferase
YS-30	MFNDHA_09040	contig_36	86925	87662	-	erm(B)	23S rRNA (adenine(2058)-N(6))-methyltransferase Erm(B)	MACROLIDE	MACROLIDE	BLASTP	245	245	100	99.59	245	WP_001038795.1	23S rRNA (adenine(2058)-N(6))-methyltransferase Erm(B)	NF012220.1	23S rRNA (adenine(2058)-N(6))-methyltransferase Erm(B)
YS-30	MFNDHA_09070	contig_36	91653	93572	-	tet(O)	tetracycline resistance ribosomal protection protein Tet(O)	TETRACYCLINE	TETRACYCLINE	EXACTP	639	639	100	100	639	WP_000691759.1	tetracycline resistance ribosomal protection protein Tet(O)	NF033148.1	TetM/TetW/TetO/TetS family tetracycline resistance ribosomal protection protein
YS-49	MOJABG_01665	contig_5	31005	31871	-	aadE	aminoglycoside 6-adenylyltransferase AadE	AMINOGLYCOSIDE	STREPTOMYCIN	EXACTP	288	288	100	100	288	WP_001255868.1	aminoglycoside 6-adenylyltransferase AadE	NF033084.2	aminoglycoside 6-nucleotidyltransferase
YS-49	MOJABG_01695	contig_5	34830	35567	-	erm(B)	23S rRNA (adenine(2058)-N(6))-methyltransferase Erm(B)	MACROLIDE	MACROLIDE	BLASTP	245	245	100	99.59	245	WP_001038795.1	23S rRNA (adenine(2058)-N(6))-methyltransferase Erm(B)	NF012220.1	23S rRNA (adenine(2058)-N(6))-methyltransferase Erm(B)
YS-49	MOJABG_01725	contig_5	39558	41477	-	tet(O)	tetracycline resistance ribosomal protection protein Tet(O)	TETRACYCLINE	TETRACYCLINE	EXACTP	639	639	100	100	639	WP_000691759.1	tetracycline resistance ribosomal protection protein Tet(O)	NF033148.1	TetM/TetW/TetO/TetS family tetracycline resistance ribosomal protection protein
YS-92	GNKADC_05320	contig_29	30892	31758	-	aadE	aminoglycoside 6-adenylyltransferase AadE	AMINOGLYCOSIDE	STREPTOMYCIN	EXACTP	288	288	100	100	288	WP_001255868.1	aminoglycoside 6-adenylyltransferase AadE	NF033084.2	aminoglycoside 6-nucleotidyltransferase
YS-92	GNKADC_05365	contig_29	37660	39579	-	tet(O)	tetracycline resistance ribosomal protection protein Tet(O)	TETRACYCLINE	TETRACYCLINE	EXACTP	639	639	100	100	639	WP_000691759.1	tetracycline resistance ribosomal protection protein Tet(O)	NF033148.1	TetM/TetW/TetO/TetS family tetracycline resistance ribosomal protection protein
