# Supplementary material for: Streptococcus ruminantium-associated sheep mastitis outbreak detected in Italy is distinct from bovine isolates
Source: Vet Res. 2023 Dec 12;54:118. doi: 10.1186/s13567-023-01248-9 (PMC10717183; doi:10.1186/s13567-023-01248-9)
Supplement: Supplementary file 12 — Additional file 12: Output of Twilight of the pangenome analysis, based on isolate source. [file 13567_2023_1248_MOESM12_ESM.xlsx]

## Sheet: Legend
Sheet	Description
Additional file 12	Output of Twilight of the pangenome analysis, based on isolate source
Column	Description
gene_name	Name of gene
Non-unique Gene name	The non-unique gene identifier
Annotation	Annotation of the gene
core	Number of groups the gene is core in
inter	Number of groups the gene is intermediate in
rare	Number of groups the gene is rare in
total	Total number of groups the gene is present in
details	Specific distribution details of gene
general_class	The distribution class of the gene
specific_class	Specific distribution details of gene

## Sheet: Additional file 12
gene_name	Non-unique Gene name	Annotation	core	inter	rare	total	details	general_class	specific_class
group_3414		PNP-UDP-1 domain-containing protein	2	0	0	2	Core: Cow+Sheep Inter: Rare:	Core	Collection core
sufC	sufC	Fe-S cluster assembly ATPase SufC	2	0	0	2	Core: Cow+Sheep Inter: Rare:	Core	Collection core
group_3413		dihydroorotate dehydrogenase electron transfer subunit	2	0	0	2	Core: Cow+Sheep Inter: Rare:	Core	Collection core
group_3410	prfB	peptide chain release factor 2	2	0	0	2	Core: Cow+Sheep Inter: Rare:	Core	Collection core
rpmJ	rpmJ	50S ribosomal protein L36	2	0	0	2	Core: Cow+Sheep Inter: Rare:	Core	Collection core
group_3375		hypothetical protein	2	0	0	2	Core: Cow+Sheep Inter: Rare:	Core	Collection core
group_3354		DUF1189 domain-containing protein	2	0	0	2	Core: Cow+Sheep Inter: Rare:	Core	Collection core
group_3352		Epoxyqueuosine reductase QueH;DNA integration/recombination/inversion protein	2	0	0	2	Core: Cow+Sheep Inter: Rare:	Core	Collection core
rpmH	rpmH	50S ribosomal protein L34	2	0	0	2	Core: Cow+Sheep Inter: Rare:	Core	Collection core
group_3336		isopeptide-forming domain-containing fimbrial protein;GRAM-POS-ANCHORING domain-containing protein;hypothetical protein	2	0	0	2	Core: Cow+Sheep Inter: Rare:	Core	Collection core
rpmG	rpmG	50S ribosomal protein L33	2	0	0	2	Core: Cow+Sheep Inter: Rare:	Core	Collection core
group_3309		hypothetical protein	2	0	0	2	Core: Cow+Sheep Inter: Rare:	Core	Collection core
group_3303		UDP-N-acetylglucosamine 1-carboxyvinyltransferase	2	0	0	2	Core: Cow+Sheep Inter: Rare:	Core	Collection core
group_3302		phosphoribosylaminoimidazolecarboxamide formyltransferase	2	0	0	2	Core: Cow+Sheep Inter: Rare:	Core	Collection core
group_3292		enoyl-CoA hydratase	2	0	0	2	Core: Cow+Sheep Inter: Rare:	Core	Collection core
group_3287		Nif3-like dinuclear metal center hexameric protein	2	0	0	2	Core: Cow+Sheep Inter: Rare:	Core	Collection core
group_3278		DUF3042 domain-containing protein	2	0	0	2	Core: Cow+Sheep Inter: Rare:	Core	Collection core
group_3273		phosphotransferase	2	0	0	2	Core: Cow+Sheep Inter: Rare:	Core	Collection core
group_3270		LytTR family transcriptional regulator	2	0	0	2	Core: Cow+Sheep Inter: Rare:	Core	Collection core
secE	secE	preprotein translocase subunit SecE	2	0	0	2	Core: Cow+Sheep Inter: Rare:	Core	Collection core
rpsU	rpsU	30S ribosomal protein S21	2	0	0	2	Core: Cow+Sheep Inter: Rare:	Core	Collection core
group_3248		Haloacid dehalogenase	2	0	0	2	Core: Cow+Sheep Inter: Rare:	Core	Collection core
group_3242		4-oxalocrotonate tautomerase	2	0	0	2	Core: Cow+Sheep Inter: Rare:	Core	Collection core
rpmF	rpmF	50S ribosomal protein L32	2	0	0	2	Core: Cow+Sheep Inter: Rare:	Core	Collection core
rpmD	rpmD	50S ribosomal protein L30	2	0	0	2	Core: Cow+Sheep Inter: Rare:	Core	Collection core
group_3238		hypothetical protein	2	0	0	2	Core: Cow+Sheep Inter: Rare:	Core	Collection core
group_3231		hypothetical protein	2	0	0	2	Core: Cow+Sheep Inter: Rare:	Core	Collection core
rpsZ	rpsZ	type Z 30S ribosomal protein S14	2	0	0	2	Core: Cow+Sheep Inter: Rare:	Core	Collection core
group_3221		sugar ABC transporter permease	2	0	0	2	Core: Cow+Sheep Inter: Rare:	Core	Collection core
rpmB	rpmB	50S ribosomal protein L28	2	0	0	2	Core: Cow+Sheep Inter: Rare:	Core	Collection core
group_3212	pstB	phosphate ABC transporter ATP-binding protein PstB	2	0	0	2	Core: Cow+Sheep Inter: Rare:	Core	Collection core
group_3202		DNA-directed RNA polymerase subunit beta	2	0	0	2	Core: Cow+Sheep Inter: Rare:	Core	Collection core
group_3197		DUF3272 domain-containing protein	2	0	0	2	Core: Cow+Sheep Inter: Rare:	Core	Collection core
rpmI	rpmI	50S ribosomal protein L35	2	0	0	2	Core: Cow+Sheep Inter: Rare:	Core	Collection core
atpE	atpE	F0F1 ATP synthase subunit C	2	0	0	2	Core: Cow+Sheep Inter: Rare:	Core	Collection core
group_3170		DUF4649 domain-containing protein	2	0	0	2	Core: Cow+Sheep Inter: Rare:	Core	Collection core
rpmC	rpmC	50S ribosomal protein L29	2	0	0	2	Core: Cow+Sheep Inter: Rare:	Core	Collection core
group_3147		hypothetical protein	2	0	0	2	Core: Cow+Sheep Inter: Rare:	Core	Collection core
group_3140		CsbD family protein	2	0	0	2	Core: Cow+Sheep Inter: Rare:	Core	Collection core
folP	folP	dihydropteroate synthase	2	0	0	2	Core: Cow+Sheep Inter: Rare:	Core	Collection core
group_3131		PC4 domain-containing protein	2	0	0	2	Core: Cow+Sheep Inter: Rare:	Core	Collection core
xseB	xseB	exodeoxyribonuclease VII small subunit	2	0	0	2	Core: Cow+Sheep Inter: Rare:	Core	Collection core
group_3122		ATP-binding cassette domain-containing protein;ABC transporter domain-containing protein	2	0	0	2	Core: Cow+Sheep Inter: Rare:	Core	Collection core
group_3118		DUF910 domain-containing protein	2	0	0	2	Core: Cow+Sheep Inter: Rare:	Core	Collection core
group_3117		hypothetical protein	2	0	0	2	Core: Cow+Sheep Inter: Rare:	Core	Collection core
nrdH	nrdH	NrdH-redoxin	2	0	0	2	Core: Cow+Sheep Inter: Rare:	Core	Collection core
infA	infA	translation initiation factor IF-1	2	0	0	2	Core: Cow+Sheep Inter: Rare:	Core	Collection core
group_3094		Acyl carrier protein	2	0	0	2	Core: Cow+Sheep Inter: Rare:	Core	Collection core
group_3093		DUF4059 domain-containing protein	2	0	0	2	Core: Cow+Sheep Inter: Rare:	Core	Collection core
ykuJ	ykuJ	DUF1797 domain-containing protein	2	0	0	2	Core: Cow+Sheep Inter: Rare:	Core	Collection core
group_3076		DNA-directed RNA polymerase subunit epsilon	2	0	0	2	Core: Cow+Sheep Inter: Rare:	Core	Collection core
group_3069		GlsB/YeaQ/YmgE family stress response membrane protein	2	0	0	2	Core: Cow+Sheep Inter: Rare:	Core	Collection core
group_3068		DUF2969 domain-containing protein	2	0	0	2	Core: Cow+Sheep Inter: Rare:	Core	Collection core
rpsT	rpsT	30S ribosomal protein S20	2	0	0	2	Core: Cow+Sheep Inter: Rare:	Core	Collection core
group_3067		DUF1858 domain-containing protein	2	0	0	2	Core: Cow+Sheep Inter: Rare:	Core	Collection core
group_3062		UPF0154 protein SSU98_1719	2	0	0	2	Core: Cow+Sheep Inter: Rare:	Core	Collection core
yidD	yidD	membrane protein insertion efficiency factor YidD	2	0	0	2	Core: Cow+Sheep Inter: Rare:	Core	Collection core
group_3061		DUF2829 domain-containing protein	2	0	0	2	Core: Cow+Sheep Inter: Rare:	Core	Collection core
rpsR	rpsR	30S ribosomal protein S18	2	0	0	2	Core: Cow+Sheep Inter: Rare:	Core	Collection core
dltC	dltC	D-alanine--poly(phosphoribitol) ligase subunit DltC	2	0	0	2	Core: Cow+Sheep Inter: Rare:	Core	Collection core
group_3048		Holin	2	0	0	2	Core: Cow+Sheep Inter: Rare:	Core	Collection core
rpmE2	rpmE2	type B 50S ribosomal protein L31	2	0	0	2	Core: Cow+Sheep Inter: Rare:	Core	Collection core
group_3043		RNA-binding protein	2	0	0	2	Core: Cow+Sheep Inter: Rare:	Core	Collection core
cysS	cysS	cysteine--tRNA ligase	2	0	0	2	Core: Cow+Sheep Inter: Rare:	Core	Collection core
group_3030		DUF1727 domain-containing protein	2	0	0	2	Core: Cow+Sheep Inter: Rare:	Core	Collection core
group_3022		Acyl carrier protein	2	0	0	2	Core: Cow+Sheep Inter: Rare:	Core	Collection core
group_3015		Biofilm formation stimulator VEG	2	0	0	2	Core: Cow+Sheep Inter: Rare:	Core	Collection core
group_2993		hypothetical protein	2	0	0	2	Core: Cow+Sheep Inter: Rare:	Core	Collection core
rpsQ	rpsQ	30S ribosomal protein S17	2	0	0	2	Core: Cow+Sheep Inter: Rare:	Core	Collection core
group_2984		GNAT family N-acetyltransferase;Histone acetyltransferase HPA2-like acetyltransferase	2	0	0	2	Core: Cow+Sheep Inter: Rare:	Core	Collection core
group_2982		Membrane protein	2	0	0	2	Core: Cow+Sheep Inter: Rare:	Core	Collection core
ptsH	ptsH	phosphocarrier protein HPr	2	0	0	2	Core: Cow+Sheep Inter: Rare:	Core	Collection core
group_2980		Membrane protein	2	0	0	2	Core: Cow+Sheep Inter: Rare:	Core	Collection core
group_2972		IreB family regulatory phosphoprotein	2	0	0	2	Core: Cow+Sheep Inter: Rare:	Core	Collection core
rpsN	rpsN	30S ribosomal protein S14	2	0	0	2	Core: Cow+Sheep Inter: Rare:	Core	Collection core
group_2966		UPF0298 protein SR187_3130	2	0	0	2	Core: Cow+Sheep Inter: Rare:	Core	Collection core
group_2965		DUF1294 domain-containing protein	2	0	0	2	Core: Cow+Sheep Inter: Rare:	Core	Collection core
rpsP	rpsP	30S ribosomal protein S16	2	0	0	2	Core: Cow+Sheep Inter: Rare:	Core	Collection core
group_2958		GIY-YIG nuclease family protein	2	0	0	2	Core: Cow+Sheep Inter: Rare:	Core	Collection core
group_2957		PspC domain-containing protein	2	0	0	2	Core: Cow+Sheep Inter: Rare:	Core	Collection core
hslR	hslR	Ribosomal 50S subunit-recycling heat shock protein contains S4 domain	2	0	0	2	Core: Cow+Sheep Inter: Rare:	Core	Collection core
group_2950		DNA-binding protein HU	2	0	0	2	Core: Cow+Sheep Inter: Rare:	Core	Collection core
sgaB	sgaB	PTS ascorbate transporter subunit IIB	2	0	0	2	Core: Cow+Sheep Inter: Rare:	Core	Collection core
group_2946		Membrane protein	2	0	0	2	Core: Cow+Sheep Inter: Rare:	Core	Collection core
group_2945	eutM	ethanolamine utilization microcompartment protein EutM	2	0	0	2	Core: Cow+Sheep Inter: Rare:	Core	Collection core
group_2944		UPF0223 protein BZG42_04245	2	0	0	2	Core: Cow+Sheep Inter: Rare:	Core	Collection core
group_2938		acylphosphatase	2	0	0	2	Core: Cow+Sheep Inter: Rare:	Core	Collection core
groES	groES	co-chaperone GroES	2	0	0	2	Core: Cow+Sheep Inter: Rare:	Core	Collection core
rpsS	rpsS	30S ribosomal protein S19	2	0	0	2	Core: Cow+Sheep Inter: Rare:	Core	Collection core
group_2929		PTS lactose transporter subunit IIB	2	0	0	2	Core: Cow+Sheep Inter: Rare:	Core	Collection core
rpsF	rpsF	30S ribosomal protein S6	2	0	0	2	Core: Cow+Sheep Inter: Rare:	Core	Collection core
group_2902		Cof-type HAD-IIB family hydrolase	2	0	0	2	Core: Cow+Sheep Inter: Rare:	Core	Collection core
group_2900		LuxR family transcriptional regulator;TatD related DNase	2	0	0	2	Core: Cow+Sheep Inter: Rare:	Core	Collection core
group_2893		Enterocin A Immunity	2	0	0	2	Core: Cow+Sheep Inter: Rare:	Core	Collection core
rpmA	rpmA	50S ribosomal protein L27	2	0	0	2	Core: Cow+Sheep Inter: Rare:	Core	Collection core
group_2886		DUF448 domain-containing protein	2	0	0	2	Core: Cow+Sheep Inter: Rare:	Core	Collection core
group_2885		microcompartment protein	2	0	0	2	Core: Cow+Sheep Inter: Rare:	Core	Collection core
group_2874		Ethanolamine utilization protein	2	0	0	2	Core: Cow+Sheep Inter: Rare:	Core	Collection core
group_2873		YbaB/EbfC family nucleoid-associated protein	2	0	0	2	Core: Cow+Sheep Inter: Rare:	Core	Collection core
rplW	rplW	50S ribosomal protein L23	2	0	0	2	Core: Cow+Sheep Inter: Rare:	Core	Collection core
group_2868		hypothetical protein	2	0	0	2	Core: Cow+Sheep Inter: Rare:	Core	Collection core
group_2867		hypothetical protein	2	0	0	2	Core: Cow+Sheep Inter: Rare:	Core	Collection core
cutC	;cutC	hypothetical protein;choline trimethylamine-lyase	2	0	0	2	Core: Cow+Sheep Inter: Rare:	Core	Collection core
group_2861		PTS sugar transporter subunit IIB	2	0	0	2	Core: Cow+Sheep Inter: Rare:	Core	Collection core
rplX	rplX	50S ribosomal protein L24	2	0	0	2	Core: Cow+Sheep Inter: Rare:	Core	Collection core
group_2860		UPF0473 protein SSU05_0068	2	0	0	2	Core: Cow+Sheep Inter: Rare:	Core	Collection core
group_2853		YlxQ-related RNA-binding protein	2	0	0	2	Core: Cow+Sheep Inter: Rare:	Core	Collection core
group_2849		Preprotein translocase subunit	2	0	0	2	Core: Cow+Sheep Inter: Rare:	Core	Collection core
group_2848		ribose-5-phosphate isomerase	2	0	0	2	Core: Cow+Sheep Inter: Rare:	Core	Collection core
yhbY	yhbY	ribosome assembly RNA-binding protein YhbY	2	0	0	2	Core: Cow+Sheep Inter: Rare:	Core	Collection core
rpsJ	rpsJ	30S ribosomal protein S10	2	0	0	2	Core: Cow+Sheep Inter: Rare:	Core	Collection core
group_2839		rRNA (Guanine-N1)-methyltransferase	2	0	0	2	Core: Cow+Sheep Inter: Rare:	Core	Collection core
group_2837		PTS sugar transporter subunit IIB	2	0	0	2	Core: Cow+Sheep Inter: Rare:	Core	Collection core
group_2836		Bacteriocin immunity protein	2	0	0	2	Core: Cow+Sheep Inter: Rare:	Core	Collection core
group_2835		Seryl-tRNA synthetase	2	0	0	2	Core: Cow+Sheep Inter: Rare:	Core	Collection core
group_2827		PTS lactose/cellobiose transporter subunit IIA	2	0	0	2	Core: Cow+Sheep Inter: Rare:	Core	Collection core
group_2826		PTS cellobiose transporter subunit IIA	2	0	0	2	Core: Cow+Sheep Inter: Rare:	Core	Collection core
group_2825		DUF896 domain-containing protein	2	0	0	2	Core: Cow+Sheep Inter: Rare:	Core	Collection core
rplU	rplU	50S ribosomal protein L21	2	0	0	2	Core: Cow+Sheep Inter: Rare:	Core	Collection core
rpoZ	rpoZ	DNA-directed RNA polymerase subunit omega	2	0	0	2	Core: Cow+Sheep Inter: Rare:	Core	Collection core
trxA	trxA	thioredoxin	2	0	0	2	Core: Cow+Sheep Inter: Rare:	Core	Collection core
group_2819		PTS cellobiose transporter subunit IIB	2	0	0	2	Core: Cow+Sheep Inter: Rare:	Core	Collection core
group_2818		PTS lactose/cellobiose transporter subunit IIA	2	0	0	2	Core: Cow+Sheep Inter: Rare:	Core	Collection core
group_2817		BMC domain-containing protein	2	0	0	2	Core: Cow+Sheep Inter: Rare:	Core	Collection core
group_2816		PadR family transcriptional regulator	2	0	0	2	Core: Cow+Sheep Inter: Rare:	Core	Collection core
yabA	yabA	DNA replication initiation control protein YabA	2	0	0	2	Core: Cow+Sheep Inter: Rare:	Core	Collection core
group_2814		DUF960 domain-containing protein	2	0	0	2	Core: Cow+Sheep Inter: Rare:	Core	Collection core
group_2802		ATP-binding cassette domain-containing protein;ABC transporter ATP-binding protein;Multidrug ABC transporter ATP-binding protein	2	0	0	2	Core: Cow+Sheep Inter: Rare:	Core	Collection core
group_2801		hypothetical protein;16S rRNA (uracil(1498)-N(3))-methyltransferase	2	0	0	2	Core: Cow+Sheep Inter: Rare:	Core	Collection core
yajC	yajC	preprotein translocase subunit YajC	2	0	0	2	Core: Cow+Sheep Inter: Rare:	Core	Collection core
ftsL	ftsL	cell division protein FtsL	2	0	0	2	Core: Cow+Sheep Inter: Rare:	Core	Collection core
group_2795		hypothetical protein	2	0	0	2	Core: Cow+Sheep Inter: Rare:	Core	Collection core
group_2794		PTS lactose/cellobiose transporter subunit IIA	2	0	0	2	Core: Cow+Sheep Inter: Rare:	Core	Collection core
group_2793		DNA methyltransferase	2	0	0	2	Core: Cow+Sheep Inter: Rare:	Core	Collection core
group_2792		PadR family transcriptional regulator	2	0	0	2	Core: Cow+Sheep Inter: Rare:	Core	Collection core
group_2782		PadR family transcriptional regulator	2	0	0	2	Core: Cow+Sheep Inter: Rare:	Core	Collection core
group_2775		Antibiotic biosynthesis monooxygenase	2	0	0	2	Core: Cow+Sheep Inter: Rare:	Core	Collection core
gpsB	gpsB	cell division regulator GpsB	2	0	0	2	Core: Cow+Sheep Inter: Rare:	Core	Collection core
group_2764		putative DNA-binding protein	2	0	0	2	Core: Cow+Sheep Inter: Rare:	Core	Collection core
group_2763		Glycine cleavage system protein H	2	0	0	2	Core: Cow+Sheep Inter: Rare:	Core	Collection core
gatB	gatB	Asp-tRNA(Asn)/Glu-tRNA(Gln) amidotransferase subunit GatB	2	0	0	2	Core: Cow+Sheep Inter: Rare:	Core	Collection core
group_2752		YlbF/YmcA family competence regulator	2	0	0	2	Core: Cow+Sheep Inter: Rare:	Core	Collection core
group_2751		ATP-binding protein	2	0	0	2	Core: Cow+Sheep Inter: Rare:	Core	Collection core
phnA	phnA	protein PhnA	2	0	0	2	Core: Cow+Sheep Inter: Rare:	Core	Collection core
group_2744		Aromatic ring hydroxylase	2	0	0	2	Core: Cow+Sheep Inter: Rare:	Core	Collection core
group_2733		50S ribosomal protein L22	2	0	0	2	Core: Cow+Sheep Inter: Rare:	Core	Collection core
rplS	rplS	50S ribosomal protein L19	2	0	0	2	Core: Cow+Sheep Inter: Rare:	Core	Collection core
group_2723		BMC domain-containing protein	2	0	0	2	Core: Cow+Sheep Inter: Rare:	Core	Collection core
group_2699		hypothetical protein	2	0	0	2	Core: Cow+Sheep Inter: Rare:	Core	Collection core
rplR	rplR	50S ribosomal protein L18	2	0	0	2	Core: Cow+Sheep Inter: Rare:	Core	Collection core
group_2690		Holo-[acyl-carrier-protein] synthase	2	0	0	2	Core: Cow+Sheep Inter: Rare:	Core	Collection core
rplT	rplT	50S ribosomal protein L20	2	0	0	2	Core: Cow+Sheep Inter: Rare:	Core	Collection core
rsfS	rsfS	ribosome silencing factor	2	0	0	2	Core: Cow+Sheep Inter: Rare:	Core	Collection core
folB	folB	dihydroneopterin aldolase	2	0	0	2	Core: Cow+Sheep Inter: Rare:	Core	Collection core
group_2655		Asp23/Gls24 family envelope stress response protein	2	0	0	2	Core: Cow+Sheep Inter: Rare:	Core	Collection core
rplL	rplL	50S ribosomal protein L7/L12	2	0	0	2	Core: Cow+Sheep Inter: Rare:	Core	Collection core
rpsM	rpsM	30S ribosomal protein S13	2	0	0	2	Core: Cow+Sheep Inter: Rare:	Core	Collection core
mscL	mscL	large conductance mechanosensitive channel protein MscL	2	0	0	2	Core: Cow+Sheep Inter: Rare:	Core	Collection core
rplN	rplN	50S ribosomal protein L14	2	0	0	2	Core: Cow+Sheep Inter: Rare:	Core	Collection core
group_2646		Septum formation initiation protein	2	0	0	2	Core: Cow+Sheep Inter: Rare:	Core	Collection core
group_2642		DUF956 domain-containing protein	2	0	0	2	Core: Cow+Sheep Inter: Rare:	Core	Collection core
group_2641		S1 RNA-binding domain-containing protein	2	0	0	2	Core: Cow+Sheep Inter: Rare:	Core	Collection core
group_2640		MerR family transcriptional regulator	2	0	0	2	Core: Cow+Sheep Inter: Rare:	Core	Collection core
group_2633		DUF1149 domain-containing protein	2	0	0	2	Core: Cow+Sheep Inter: Rare:	Core	Collection core
group_2632		GntR family transcriptional regulator	2	0	0	2	Core: Cow+Sheep Inter: Rare:	Core	Collection core
rpsK	rpsK	30S ribosomal protein S11	2	0	0	2	Core: Cow+Sheep Inter: Rare:	Core	Collection core
group_2598		Rhodanese-like domain-containing protein	2	0	0	2	Core: Cow+Sheep Inter: Rare:	Core	Collection core
group_2597		DUF1934 domain-containing protein	2	0	0	2	Core: Cow+Sheep Inter: Rare:	Core	Collection core
rplQ	rplQ	50S ribosomal protein L17	2	0	0	2	Core: Cow+Sheep Inter: Rare:	Core	Collection core
group_2587		cytidine deaminase	2	0	0	2	Core: Cow+Sheep Inter: Rare:	Core	Collection core
rpsI	rpsI	30S ribosomal protein S9	2	0	0	2	Core: Cow+Sheep Inter: Rare:	Core	Collection core
group_2579		Asp23/Gls24 family envelope stress response protein	2	0	0	2	Core: Cow+Sheep Inter: Rare:	Core	Collection core
group_2570	ssb	single-stranded DNA-binding protein	2	0	0	2	Core: Cow+Sheep Inter: Rare:	Core	Collection core
rpsH	rpsH	30S ribosomal protein S8	2	0	0	2	Core: Cow+Sheep Inter: Rare:	Core	Collection core
spx	spx	transcriptional regulator Spx	2	0	0	2	Core: Cow+Sheep Inter: Rare:	Core	Collection core
group_2560		transcriptional regulator Spx	2	0	0	2	Core: Cow+Sheep Inter: Rare:	Core	Collection core
group_2559		UDP kinase	2	0	0	2	Core: Cow+Sheep Inter: Rare:	Core	Collection core
group_2558		HIT family protein	2	0	0	2	Core: Cow+Sheep Inter: Rare:	Core	Collection core
rsgA	rsgA	ribosome small subunit-dependent GTPase A	2	0	0	2	Core: Cow+Sheep Inter: Rare:	Core	Collection core
group_2532		HIT family protein	2	0	0	2	Core: Cow+Sheep Inter: Rare:	Core	Collection core
rpsL	rpsL	30S ribosomal protein S12	2	0	0	2	Core: Cow+Sheep Inter: Rare:	Core	Collection core
group_2531		hypothetical protein	2	0	0	2	Core: Cow+Sheep Inter: Rare:	Core	Collection core
rplP	rplP	50S ribosomal protein L16	2	0	0	2	Core: Cow+Sheep Inter: Rare:	Core	Collection core
atpC	atpC	F0F1 ATP synthase subunit epsilon	2	0	0	2	Core: Cow+Sheep Inter: Rare:	Core	Collection core
nusB	nusB	transcription antitermination factor NusB	2	0	0	2	Core: Cow+Sheep Inter: Rare:	Core	Collection core
group_2516		Low molecular weight phosphotyrosine protein phosphatase	2	0	0	2	Core: Cow+Sheep Inter: Rare:	Core	Collection core
ruvX	ruvX	Holliday junction resolvase RuvX	2	0	0	2	Core: Cow+Sheep Inter: Rare:	Core	Collection core
fabZ	fabZ	3-hydroxyacyl-ACP dehydratase FabZ	2	0	0	2	Core: Cow+Sheep Inter: Rare:	Core	Collection core
group_2509		MORN repeat protein	2	0	0	2	Core: Cow+Sheep Inter: Rare:	Core	Collection core
rplK	rplK	50S ribosomal protein L11	2	0	0	2	Core: Cow+Sheep Inter: Rare:	Core	Collection core
group_2504		CoA-binding protein	2	0	0	2	Core: Cow+Sheep Inter: Rare:	Core	Collection core
group_2503		Arginine repressor	2	0	0	2	Core: Cow+Sheep Inter: Rare:	Core	Collection core
group_2496		NusG-II domain-containing protein	2	0	0	2	Core: Cow+Sheep Inter: Rare:	Core	Collection core
group_2492		Pyrimidine dimer DNA glycosylase /DNA-(Apurinic or apyrimidinic site) lyase	2	0	0	2	Core: Cow+Sheep Inter: Rare:	Core	Collection core
group_2484		MarR family transcriptional regulator	2	0	0	2	Core: Cow+Sheep Inter: Rare:	Core	Collection core
group_2471	argR	arginine repressor	2	0	0	2	Core: Cow+Sheep Inter: Rare:	Core	Collection core
group_2470		SUF system NifU family Fe-S cluster assembly protein	2	0	0	2	Core: Cow+Sheep Inter: Rare:	Core	Collection core
group_2469		CopY/TcrY family copper transport repressor	2	0	0	2	Core: Cow+Sheep Inter: Rare:	Core	Collection core
rplO	rplO	50S ribosomal protein L15	2	0	0	2	Core: Cow+Sheep Inter: Rare:	Core	Collection core
group_2461		DUF3284 domain-containing protein	2	0	0	2	Core: Cow+Sheep Inter: Rare:	Core	Collection core
dut	dut	dUTP diphosphatase	2	0	0	2	Core: Cow+Sheep Inter: Rare:	Core	Collection core
group_2460		DinF;Multi antimicrobial extrusion protein (Na(+)/drugantiporter);MATE family efflux transporter	2	0	0	2	Core: Cow+Sheep Inter: Rare:	Core	Collection core
rplM	rplM	50S ribosomal protein L13	2	0	0	2	Core: Cow+Sheep Inter: Rare:	Core	Collection core
group_2459		GNAT family N-acetyltransferase	2	0	0	2	Core: Cow+Sheep Inter: Rare:	Core	Collection core
group_2458		DUF1836 domain-containing protein	2	0	0	2	Core: Cow+Sheep Inter: Rare:	Core	Collection core
group_2454		DUF1694 domain-containing protein	2	0	0	2	Core: Cow+Sheep Inter: Rare:	Core	Collection core
group_2453		MarR family transcriptional regulator	2	0	0	2	Core: Cow+Sheep Inter: Rare:	Core	Collection core
group_2447		DUF3169 domain-containing protein	2	0	0	2	Core: Cow+Sheep Inter: Rare:	Core	Collection core
rplI	rplI	50S ribosomal protein L9	2	0	0	2	Core: Cow+Sheep Inter: Rare:	Core	Collection core
group_2445		GNAT family N-acetyltransferase	2	0	0	2	Core: Cow+Sheep Inter: Rare:	Core	Collection core
group_2443		universal stress protein	2	0	0	2	Core: Cow+Sheep Inter: Rare:	Core	Collection core
group_2439		YhcH/YjgK/YiaL family protein	2	0	0	2	Core: Cow+Sheep Inter: Rare:	Core	Collection core
group_2436		CtsR family transcriptional regulator	2	0	0	2	Core: Cow+Sheep Inter: Rare:	Core	Collection core
group_2435		CBS domain-containing protein	2	0	0	2	Core: Cow+Sheep Inter: Rare:	Core	Collection core
group_2427		flavodoxin	2	0	0	2	Core: Cow+Sheep Inter: Rare:	Core	Collection core
group_2426		NUDIX domain-containing protein	2	0	0	2	Core: Cow+Sheep Inter: Rare:	Core	Collection core
lspA	lspA	signal peptidase II	2	0	0	2	Core: Cow+Sheep Inter: Rare:	Core	Collection core
smpB	smpB	SsrA-binding protein SmpB	2	0	0	2	Core: Cow+Sheep Inter: Rare:	Core	Collection core
rimP	rimP	ribosome maturation factor RimP	2	0	0	2	Core: Cow+Sheep Inter: Rare:	Core	Collection core
rpsG	rpsG	30S ribosomal protein S7	2	0	0	2	Core: Cow+Sheep Inter: Rare:	Core	Collection core
accB	accB	acetyl-CoA carboxylase biotin carboxyl carrier protein	2	0	0	2	Core: Cow+Sheep Inter: Rare:	Core	Collection core
nrdR	nrdR	transcriptional regulator NrdR	2	0	0	2	Core: Cow+Sheep Inter: Rare:	Core	Collection core
rlmH	rlmH	23S rRNA (pseudouridine(1915)-N(3))-methyltransferase RlmH	2	0	0	2	Core: Cow+Sheep Inter: Rare:	Core	Collection core
group_2397		GtrA-like protein	2	0	0	2	Core: Cow+Sheep Inter: Rare:	Core	Collection core
group_2395		Cys-tRNA(Pro)/Cys-tRNA(Cys) deacylase	2	0	0	2	Core: Cow+Sheep Inter: Rare:	Core	Collection core
group_2387		FMN-binding domain-containing protein	2	0	0	2	Core: Cow+Sheep Inter: Rare:	Core	Collection core
greA	greA	transcription elongation factor GreA	2	0	0	2	Core: Cow+Sheep Inter: Rare:	Core	Collection core
group_2386		Prolyl-tRNA synthetase associated domain-containing protein	2	0	0	2	Core: Cow+Sheep Inter: Rare:	Core	Collection core
group_2385		30S ribosomal protein S16	2	0	0	2	Core: Cow+Sheep Inter: Rare:	Core	Collection core
group_2384		DNA mismatch repair protein MutT	2	0	0	2	Core: Cow+Sheep Inter: Rare:	Core	Collection core
luxS	luxS	S-ribosylhomocysteine lyase	2	0	0	2	Core: Cow+Sheep Inter: Rare:	Core	Collection core
group_2375		PTS ascorbate transporter subunit IIA	2	0	0	2	Core: Cow+Sheep Inter: Rare:	Core	Collection core
group_2374		N-acetyltransferase	2	0	0	2	Core: Cow+Sheep Inter: Rare:	Core	Collection core
group_2373		Membrane protein	2	0	0	2	Core: Cow+Sheep Inter: Rare:	Core	Collection core
tpx	tpx	thiol peroxidase	2	0	0	2	Core: Cow+Sheep Inter: Rare:	Core	Collection core
group_2372		PTS mannose transporter subunit IIAB	2	0	0	2	Core: Cow+Sheep Inter: Rare:	Core	Collection core
group_2365		Phosphoribosylanthranilate isomerase	2	0	0	2	Core: Cow+Sheep Inter: Rare:	Core	Collection core
ssb	ssb	single-stranded DNA-binding protein	2	0	0	2	Core: Cow+Sheep Inter: Rare:	Core	Collection core
group_2359		Shikimate kinase	2	0	0	2	Core: Cow+Sheep Inter: Rare:	Core	Collection core
group_2358		Methylated-DNA--protein-cysteine methyltransferase	2	0	0	2	Core: Cow+Sheep Inter: Rare:	Core	Collection core
group_2353		peptide ABC transporter permease	2	0	0	2	Core: Cow+Sheep Inter: Rare:	Core	Collection core
group_2350		carbonate dehydratase	2	0	0	2	Core: Cow+Sheep Inter: Rare:	Core	Collection core
rplJ	rplJ	50S ribosomal protein L10	2	0	0	2	Core: Cow+Sheep Inter: Rare:	Core	Collection core
rpsE	rpsE	30S ribosomal protein S5	2	0	0	2	Core: Cow+Sheep Inter: Rare:	Core	Collection core
group_2348		DUF5590 domain-containing protein	2	0	0	2	Core: Cow+Sheep Inter: Rare:	Core	Collection core
group_2347		N-acetyltransferase	2	0	0	2	Core: Cow+Sheep Inter: Rare:	Core	Collection core
ybeY	ybeY	rRNA maturation RNase YbeY	2	0	0	2	Core: Cow+Sheep Inter: Rare:	Core	Collection core
group_2346		DUF536 domain-containing protein	2	0	0	2	Core: Cow+Sheep Inter: Rare:	Core	Collection core
group_2334		GAF domain-containing protein	2	0	0	2	Core: Cow+Sheep Inter: Rare:	Core	Collection core
infC	infC	translation initiation factor IF-3	2	0	0	2	Core: Cow+Sheep Inter: Rare:	Core	Collection core
atpF	atpF	F0F1 ATP synthase subunit B	2	0	0	2	Core: Cow+Sheep Inter: Rare:	Core	Collection core
group_2332		Phosphatidylglycerophosphatase A	2	0	0	2	Core: Cow+Sheep Inter: Rare:	Core	Collection core
group_2326		hypothetical protein	2	0	0	2	Core: Cow+Sheep Inter: Rare:	Core	Collection core
apt	apt	adenine phosphoribosyltransferase	2	0	0	2	Core: Cow+Sheep Inter: Rare:	Core	Collection core
lacB	lacB	galactose-6-phosphate isomerase subunit LacB	2	0	0	2	Core: Cow+Sheep Inter: Rare:	Core	Collection core
mreD	mreD	rod shape-determining protein MreD	2	0	0	2	Core: Cow+Sheep Inter: Rare:	Core	Collection core
group_2313		Membrane protein	2	0	0	2	Core: Cow+Sheep Inter: Rare:	Core	Collection core
grpE	grpE	nucleotide exchange factor GrpE	2	0	0	2	Core: Cow+Sheep Inter: Rare:	Core	Collection core
group_2308		DNA starvation/stationary phase protection protein	2	0	0	2	Core: Cow+Sheep Inter: Rare:	Core	Collection core
group_2304		DNA-binding protein	2	0	0	2	Core: Cow+Sheep Inter: Rare:	Core	Collection core
group_2297		YfcE family phosphodiesterase	2	0	0	2	Core: Cow+Sheep Inter: Rare:	Core	Collection core
group_2296		YqeG family HAD IIIA-type phosphatase	2	0	0	2	Core: Cow+Sheep Inter: Rare:	Core	Collection core
typA	;typA	GTP-binding protein;Elongation factor Tu family protein;translational GTPase TypA	2	0	0	2	Core: Cow+Sheep Inter: Rare:	Core	Collection core
group_2292		Membrane protein	2	0	0	2	Core: Cow+Sheep Inter: Rare:	Core	Collection core
group_2291		MmcQ family protein;MmcQ/YjbR family DNA-binding protein	2	0	0	2	Core: Cow+Sheep Inter: Rare:	Core	Collection core
atpH	atpH	F0F1 ATP synthase subunit delta	2	0	0	2	Core: Cow+Sheep Inter: Rare:	Core	Collection core
group_2290		YtxH-like protein	2	0	0	2	Core: Cow+Sheep Inter: Rare:	Core	Collection core
rplF	rplF	50S ribosomal protein L6	2	0	0	2	Core: Cow+Sheep Inter: Rare:	Core	Collection core
group_2282		DhaL domain-containing protein	2	0	0	2	Core: Cow+Sheep Inter: Rare:	Core	Collection core
pgsA	pgsA	CDP-diacylglycerol--glycerol-3-phosphate 3-phosphatidyltransferase	2	0	0	2	Core: Cow+Sheep Inter: Rare:	Core	Collection core
group_2281		heptaprenyl diphosphate synthase	2	0	0	2	Core: Cow+Sheep Inter: Rare:	Core	Collection core
rsmD	rsmD	16S rRNA (guanine(966)-N(2))-methyltransferase RsmD	2	0	0	2	Core: Cow+Sheep Inter: Rare:	Core	Collection core
group_2280		YspA SLOG family	2	0	0	2	Core: Cow+Sheep Inter: Rare:	Core	Collection core
group_2265	lepB	signal peptidase I	2	0	0	2	Core: Cow+Sheep Inter: Rare:	Core	Collection core
rplE	rplE	50S ribosomal protein L5	2	0	0	2	Core: Cow+Sheep Inter: Rare:	Core	Collection core
hpt	hpt	hypoxanthine phosphoribosyltransferase	2	0	0	2	Core: Cow+Sheep Inter: Rare:	Core	Collection core
group_2262		Membrane protein	2	0	0	2	Core: Cow+Sheep Inter: Rare:	Core	Collection core
dhaS	dhaS	dihydroxyacetone kinase transcriptional activator DhaS	2	0	0	2	Core: Cow+Sheep Inter: Rare:	Core	Collection core
group_2261		Putative tRNA (cytidine(34)-2'-O)-methyltransferase	2	0	0	2	Core: Cow+Sheep Inter: Rare:	Core	Collection core
group_2260		NAD(P)H-dependent oxidoreductase	2	0	0	2	Core: Cow+Sheep Inter: Rare:	Core	Collection core
group_2259		DJ-1 family protein	2	0	0	2	Core: Cow+Sheep Inter: Rare:	Core	Collection core
group_2257		DNA-binding protein	2	0	0	2	Core: Cow+Sheep Inter: Rare:	Core	Collection core
group_2256		DUF6630 domain-containing protein	2	0	0	2	Core: Cow+Sheep Inter: Rare:	Core	Collection core
group_2255		Colicin V production protein	2	0	0	2	Core: Cow+Sheep Inter: Rare:	Core	Collection core
thiT	thiT	energy-coupled thiamine transporter ThiT	2	0	0	2	Core: Cow+Sheep Inter: Rare:	Core	Collection core
group_2242		Folate family ECF transporter S component	2	0	0	2	Core: Cow+Sheep Inter: Rare:	Core	Collection core
nrdG	nrdG	anaerobic ribonucleoside-triphosphate reductase activating protein	2	0	0	2	Core: Cow+Sheep Inter: Rare:	Core	Collection core
efp	efp	elongation factor P	2	0	0	2	Core: Cow+Sheep Inter: Rare:	Core	Collection core
group_2238		Riboflavin transporter	2	0	0	2	Core: Cow+Sheep Inter: Rare:	Core	Collection core
group_2237		Acetyltransferase	2	0	0	2	Core: Cow+Sheep Inter: Rare:	Core	Collection core
group_2236		N-acetyltransferase	2	0	0	2	Core: Cow+Sheep Inter: Rare:	Core	Collection core
group_2234		Cell division protein SepF	2	0	0	2	Core: Cow+Sheep Inter: Rare:	Core	Collection core
folE	folE	GTP cyclohydrolase I FolE	2	0	0	2	Core: Cow+Sheep Inter: Rare:	Core	Collection core
group_2222		thymidine kinase	2	0	0	2	Core: Cow+Sheep Inter: Rare:	Core	Collection core
rnz	rnz	ribonuclease Z	2	0	0	2	Core: Cow+Sheep Inter: Rare:	Core	Collection core
scpB	scpB	SMC-Scp complex subunit ScpB	2	0	0	2	Core: Cow+Sheep Inter: Rare:	Core	Collection core
group_2205		LemA family protein	2	0	0	2	Core: Cow+Sheep Inter: Rare:	Core	Collection core
clpP	clpP	ATP-dependent Clp protease proteolytic subunit	2	0	0	2	Core: Cow+Sheep Inter: Rare:	Core	Collection core
group_2188		dTDP-4-dehydrorhamnose 35-epimerase	2	0	0	2	Core: Cow+Sheep Inter: Rare:	Core	Collection core
group_2187		SNARE associated Golgi protein	2	0	0	2	Core: Cow+Sheep Inter: Rare:	Core	Collection core
group_2186		Membrane protein	2	0	0	2	Core: Cow+Sheep Inter: Rare:	Core	Collection core
recR	recR	recombination mediator RecR	2	0	0	2	Core: Cow+Sheep Inter: Rare:	Core	Collection core
group_2176		TetR/AcrR family transcriptional regulator	2	0	0	2	Core: Cow+Sheep Inter: Rare:	Core	Collection core
group_2170		DNA-binding response regulator	2	0	0	2	Core: Cow+Sheep Inter: Rare:	Core	Collection core
group_2169		L-threonylcarbamoyladenylate synthase	2	0	0	2	Core: Cow+Sheep Inter: Rare:	Core	Collection core
group_2168		BMC domain-containing protein	2	0	0	2	Core: Cow+Sheep Inter: Rare:	Core	Collection core
group_2165		DUF3885 domain-containing protein	2	0	0	2	Core: Cow+Sheep Inter: Rare:	Core	Collection core
gmk	gmk	guanylate kinase	2	0	0	2	Core: Cow+Sheep Inter: Rare:	Core	Collection core
rpsD	rpsD	30S ribosomal protein S4	2	0	0	2	Core: Cow+Sheep Inter: Rare:	Core	Collection core
group_2164		Superoxide dismutase	2	0	0	2	Core: Cow+Sheep Inter: Rare:	Core	Collection core
def	def	peptide deformylase	2	0	0	2	Core: Cow+Sheep Inter: Rare:	Core	Collection core
group_2153		PTS beta-glucoside transporter subunit IIABC	2	0	0	2	Core: Cow+Sheep Inter: Rare:	Core	Collection core
cysE	cysE	serine O-acetyltransferase	2	0	0	2	Core: Cow+Sheep Inter: Rare:	Core	Collection core
group_2145		2-dehydro-3-deoxy-phosphogluconate aldolase	2	0	0	2	Core: Cow+Sheep Inter: Rare:	Core	Collection core
group_2141		dihydrolipoamide acetyltransferase	2	0	0	2	Core: Cow+Sheep Inter: Rare:	Core	Collection core
rsmA	rsmA	16S rRNA (adenine(1518)-N(6)/adenine(1519)-N(6))-dimethyltransferase RsmA	2	0	0	2	Core: Cow+Sheep Inter: Rare:	Core	Collection core
nth	nth	endonuclease III	2	0	0	2	Core: Cow+Sheep Inter: Rare:	Core	Collection core
rplD	rplD	50S ribosomal protein L4	2	0	0	2	Core: Cow+Sheep Inter: Rare:	Core	Collection core
lepB	lepB	signal peptidase I	2	0	0	2	Core: Cow+Sheep Inter: Rare:	Core	Collection core
rplC	rplC	50S ribosomal protein L3	2	0	0	2	Core: Cow+Sheep Inter: Rare:	Core	Collection core
group_2132		Peptide ABC transporter ATP-binding protein	2	0	0	2	Core: Cow+Sheep Inter: Rare:	Core	Collection core
udk	udk	uridine kinase	2	0	0	2	Core: Cow+Sheep Inter: Rare:	Core	Collection core
yqeK	yqeK	bis(5'-nucleosyl)-tetraphosphatase (symmetrical) YqeK	2	0	0	2	Core: Cow+Sheep Inter: Rare:	Core	Collection core
group_2129		thiamine diphosphokinase	2	0	0	2	Core: Cow+Sheep Inter: Rare:	Core	Collection core
pyrE	pyrE	orotate phosphoribosyltransferase	2	0	0	2	Core: Cow+Sheep Inter: Rare:	Core	Collection core
group_2128		amino acid ABC transporter ATP-binding protein	2	0	0	2	Core: Cow+Sheep Inter: Rare:	Core	Collection core
trmB	trmB	tRNA (guanosine(46)-N7)-methyltransferase TrmB	2	0	0	2	Core: Cow+Sheep Inter: Rare:	Core	Collection core
tmk	tmk	dTMP kinase	2	0	0	2	Core: Cow+Sheep Inter: Rare:	Core	Collection core
group_2119		redox-sensing transcriptional repressor Rex	2	0	0	2	Core: Cow+Sheep Inter: Rare:	Core	Collection core
group_2118		Ribose/Galactose Isomerase	2	0	0	2	Core: Cow+Sheep Inter: Rare:	Core	Collection core
adk	adk	adenylate kinase	2	0	0	2	Core: Cow+Sheep Inter: Rare:	Core	Collection core
group_2116		amino acid ABC transporter permease	2	0	0	2	Core: Cow+Sheep Inter: Rare:	Core	Collection core
group_2115		DNA-binding response regulator	2	0	0	2	Core: Cow+Sheep Inter: Rare:	Core	Collection core
group_2114		ABC transporter ATP-binding protein	2	0	0	2	Core: Cow+Sheep Inter: Rare:	Core	Collection core
group_2112		5'-nucleotidase	2	0	0	2	Core: Cow+Sheep Inter: Rare:	Core	Collection core
group_2108		hypothetical protein	2	0	0	2	Core: Cow+Sheep Inter: Rare:	Core	Collection core
group_2103		hemolysin III	2	0	0	2	Core: Cow+Sheep Inter: Rare:	Core	Collection core
group_2102		DUF1129 domain-containing protein	2	0	0	2	Core: Cow+Sheep Inter: Rare:	Core	Collection core
group_2101		Phosphatase PAP2 family protein	2	0	0	2	Core: Cow+Sheep Inter: Rare:	Core	Collection core
group_2100		uracil-DNA glycosylase	2	0	0	2	Core: Cow+Sheep Inter: Rare:	Core	Collection core
rpsC	rpsC	30S ribosomal protein S3	2	0	0	2	Core: Cow+Sheep Inter: Rare:	Core	Collection core
group_2097		DUF1027 domain-containing protein	2	0	0	2	Core: Cow+Sheep Inter: Rare:	Core	Collection core
group_2096		Competence protein	2	0	0	2	Core: Cow+Sheep Inter: Rare:	Core	Collection core
serB	serB	phosphoserine phosphatase SerB	2	0	0	2	Core: Cow+Sheep Inter: Rare:	Core	Collection core
group_2095		CBS domain-containing protein	2	0	0	2	Core: Cow+Sheep Inter: Rare:	Core	Collection core
group_2091		cysteine ABC transporter permease	2	0	0	2	Core: Cow+Sheep Inter: Rare:	Core	Collection core
rpe	rpe	ribulose-phosphate 3-epimerase	2	0	0	2	Core: Cow+Sheep Inter: Rare:	Core	Collection core
group_2090		amino acid ABC transporter permease	2	0	0	2	Core: Cow+Sheep Inter: Rare:	Core	Collection core
deoC	deoC	deoxyribose-phosphate aldolase	2	0	0	2	Core: Cow+Sheep Inter: Rare:	Core	Collection core
group_2087		potassium transporter Trk	2	0	0	2	Core: Cow+Sheep Inter: Rare:	Core	Collection core
group_2086		DNA-binding response regulator	2	0	0	2	Core: Cow+Sheep Inter: Rare:	Core	Collection core
group_2085		Amidophosphoribosyltransferase	2	0	0	2	Core: Cow+Sheep Inter: Rare:	Core	Collection core
group_2082		ABC transporter ATP-binding protein	2	0	0	2	Core: Cow+Sheep Inter: Rare:	Core	Collection core
group_2079		Choline-binding protein	2	0	0	2	Core: Cow+Sheep Inter: Rare:	Core	Collection core
group_2078		Membrane protein	2	0	0	2	Core: Cow+Sheep Inter: Rare:	Core	Collection core
group_2077		GTP pyrophosphokinase	2	0	0	2	Core: Cow+Sheep Inter: Rare:	Core	Collection core
group_2071		Hydrolase	2	0	0	2	Core: Cow+Sheep Inter: Rare:	Core	Collection core
group_2070		DNA replication protein DnaD	2	0	0	2	Core: Cow+Sheep Inter: Rare:	Core	Collection core
group_2069		3-dehydroquinate dehydratase	2	0	0	2	Core: Cow+Sheep Inter: Rare:	Core	Collection core
ompR	ompR	DNA-binding response regulator	2	0	0	2	Core: Cow+Sheep Inter: Rare:	Core	Collection core
menA	menA	14-dihydroxy-2-naphthoate polyprenyltransferase	2	0	0	2	Core: Cow+Sheep Inter: Rare:	Core	Collection core
ftsE	ftsE	cell division ATP-binding protein FtsE	2	0	0	2	Core: Cow+Sheep Inter: Rare:	Core	Collection core
group_2063		hypothetical protein	2	0	0	2	Core: Cow+Sheep Inter: Rare:	Core	Collection core
rpiA	rpiA	ribose-5-phosphate isomerase RpiA	2	0	0	2	Core: Cow+Sheep Inter: Rare:	Core	Collection core
group_2055		Class B sortase	2	0	0	2	Core: Cow+Sheep Inter: Rare:	Core	Collection core
group_2048		SAM-dependent methyltransferase	2	0	0	2	Core: Cow+Sheep Inter: Rare:	Core	Collection core
rnc	rnc	ribonuclease III	2	0	0	2	Core: Cow+Sheep Inter: Rare:	Core	Collection core
group_2041		hypothetical protein	2	0	0	2	Core: Cow+Sheep Inter: Rare:	Core	Collection core
group_2040		DNA-binding response regulator	2	0	0	2	Core: Cow+Sheep Inter: Rare:	Core	Collection core
cmk	cmk	(d)CMP kinase	2	0	0	2	Core: Cow+Sheep Inter: Rare:	Core	Collection core
group_2039		CPBP family intramembrane metalloprotease	2	0	0	2	Core: Cow+Sheep Inter: Rare:	Core	Collection core
group_2037		5'-methylthioadenosine/adenosylhomocysteine nucleosidase	2	0	0	2	Core: Cow+Sheep Inter: Rare:	Core	Collection core
group_2036		Cell division protein	2	0	0	2	Core: Cow+Sheep Inter: Rare:	Core	Collection core
group_2035		Cytochrome C biogenesis protein	2	0	0	2	Core: Cow+Sheep Inter: Rare:	Core	Collection core
group_2031		Methionine ABC transporter permease	2	0	0	2	Core: Cow+Sheep Inter: Rare:	Core	Collection core
gpmA	gpmA	phosphoglycerate mutase	2	0	0	2	Core: Cow+Sheep Inter: Rare:	Core	Collection core
group_2028		HAD family hydrolase	2	0	0	2	Core: Cow+Sheep Inter: Rare:	Core	Collection core
group_2027		DUF2154 domain-containing protein	2	0	0	2	Core: Cow+Sheep Inter: Rare:	Core	Collection core
dapD	dapD	2345-tetrahydropyridine-26-dicarboxylate N-acetyltransferase	2	0	0	2	Core: Cow+Sheep Inter: Rare:	Core	Collection core
group_2025		Glycosyltransferase family 2 protein	2	0	0	2	Core: Cow+Sheep Inter: Rare:	Core	Collection core
group_2023		GntR family transcriptional regulator	2	0	0	2	Core: Cow+Sheep Inter: Rare:	Core	Collection core
group_2014		BAX inhibitor (BI)-1/YccA family protein	2	0	0	2	Core: Cow+Sheep Inter: Rare:	Core	Collection core
group_2013		ABC transporter ATP-binding protein	2	0	0	2	Core: Cow+Sheep Inter: Rare:	Core	Collection core
group_2008		Putative N-acetylmannosamine-6-phosphate 2-epimerase	2	0	0	2	Core: Cow+Sheep Inter: Rare:	Core	Collection core
group_2007		Glucosamine-6-phosphate deaminase	2	0	0	2	Core: Cow+Sheep Inter: Rare:	Core	Collection core
group_2006		YbbR-like protein	2	0	0	2	Core: Cow+Sheep Inter: Rare:	Core	Collection core
group_2005		Metal ABC transporter ATP-binding protein	2	0	0	2	Core: Cow+Sheep Inter: Rare:	Core	Collection core
group_2002		multidrug ABC transporter ATP-binding protein	2	0	0	2	Core: Cow+Sheep Inter: Rare:	Core	Collection core
group_2001		GntR family transcriptional regulator	2	0	0	2	Core: Cow+Sheep Inter: Rare:	Core	Collection core
group_2000		DNA-binding response regulator	2	0	0	2	Core: Cow+Sheep Inter: Rare:	Core	Collection core
group_1999		phosphoribosylaminoimidazolesuccinocarboxamide synthase	2	0	0	2	Core: Cow+Sheep Inter: Rare:	Core	Collection core
deoD	deoD	purine-nucleoside phosphorylase	2	0	0	2	Core: Cow+Sheep Inter: Rare:	Core	Collection core
group_1995		GntR family transcriptional regulator	2	0	0	2	Core: Cow+Sheep Inter: Rare:	Core	Collection core
group_1994		hypothetical protein	2	0	0	2	Core: Cow+Sheep Inter: Rare:	Core	Collection core
group_1992		NADPH-dependent oxidoreductase	2	0	0	2	Core: Cow+Sheep Inter: Rare:	Core	Collection core
pyrF	pyrF	orotidine-5'-phosphate decarboxylase	2	0	0	2	Core: Cow+Sheep Inter: Rare:	Core	Collection core
rsmG	rsmG	16S rRNA (guanine(527)-N(7))-methyltransferase RsmG	2	0	0	2	Core: Cow+Sheep Inter: Rare:	Core	Collection core
group_1984		FadR family transcriptional regulator	2	0	0	2	Core: Cow+Sheep Inter: Rare:	Core	Collection core
atpB	atpB	F0F1 ATP synthase subunit A	2	0	0	2	Core: Cow+Sheep Inter: Rare:	Core	Collection core
group_1982		TIGR00266 family protein	2	0	0	2	Core: Cow+Sheep Inter: Rare:	Core	Collection core
group_1981		segregation/condensation protein A	2	0	0	2	Core: Cow+Sheep Inter: Rare:	Core	Collection core
mecA	mecA	adaptor protein MecA	2	0	0	2	Core: Cow+Sheep Inter: Rare:	Core	Collection core
trmD	trmD	tRNA (guanosine(37)-N1)-methyltransferase TrmD	2	0	0	2	Core: Cow+Sheep Inter: Rare:	Core	Collection core
rlmB	rlmB	23S rRNA (guanosine(2251)-2'-O)-methyltransferase RlmB	2	0	0	2	Core: Cow+Sheep Inter: Rare:	Core	Collection core
group_1967	xerD	site-specific tyrosine recombinase XerD	2	0	0	2	Core: Cow+Sheep Inter: Rare:	Core	Collection core
group_1966		ABC transporter permease	2	0	0	2	Core: Cow+Sheep Inter: Rare:	Core	Collection core
pyrH	pyrH	UMP kinase	2	0	0	2	Core: Cow+Sheep Inter: Rare:	Core	Collection core
group_1964		Glycine/betaine ABC transporter ATP-binding protein	2	0	0	2	Core: Cow+Sheep Inter: Rare:	Core	Collection core
group_1963		GntR family transcriptional regulator	2	0	0	2	Core: Cow+Sheep Inter: Rare:	Core	Collection core
group_1961		MerR family transcriptional regulator	2	0	0	2	Core: Cow+Sheep Inter: Rare:	Core	Collection core
ehuA	ehuA	glnQ	2	0	0	2	Core: Cow+Sheep Inter: Rare:	Core	Collection core
group_1956		DNA-binding response regulator	2	0	0	2	Core: Cow+Sheep Inter: Rare:	Core	Collection core
group_1953		Serine/threonine protein phosphatase	2	0	0	2	Core: Cow+Sheep Inter: Rare:	Core	Collection core
group_1951		RNA methyltransferase	2	0	0	2	Core: Cow+Sheep Inter: Rare:	Core	Collection core
group_1950		peptide ABC transporter ATP-binding protein	2	0	0	2	Core: Cow+Sheep Inter: Rare:	Core	Collection core
group_1948		ABC transporter	2	0	0	2	Core: Cow+Sheep Inter: Rare:	Core	Collection core
group_1947		DeoR/GlpR transcriptional regulator	2	0	0	2	Core: Cow+Sheep Inter: Rare:	Core	Collection core
group_1945		Esterase	2	0	0	2	Core: Cow+Sheep Inter: Rare:	Core	Collection core
group_1944		Class A sortase	2	0	0	2	Core: Cow+Sheep Inter: Rare:	Core	Collection core
group_1939		DUF3307 domain-containing protein	2	0	0	2	Core: Cow+Sheep Inter: Rare:	Core	Collection core
group_1938		ADP-ribosyltransferase	2	0	0	2	Core: Cow+Sheep Inter: Rare:	Core	Collection core
group_1937		tRNA1(Val) (Adenine(37)-N6)-methyltransferase	2	0	0	2	Core: Cow+Sheep Inter: Rare:	Core	Collection core
tpiA	tpiA	triose-phosphate isomerase	2	0	0	2	Core: Cow+Sheep Inter: Rare:	Core	Collection core
group_1934		ABC transporter ATP-binding protein	2	0	0	2	Core: Cow+Sheep Inter: Rare:	Core	Collection core
group_1927		isoprenyl transferase	2	0	0	2	Core: Cow+Sheep Inter: Rare:	Core	Collection core
group_1926		NAD(P)-dependent oxidoreductase	2	0	0	2	Core: Cow+Sheep Inter: Rare:	Core	Collection core
group_1925		DUF6287 domain-containing protein	2	0	0	2	Core: Cow+Sheep Inter: Rare:	Core	Collection core
group_1924		Glucose-6-phosphate isomerase	2	0	0	2	Core: Cow+Sheep Inter: Rare:	Core	Collection core
group_1921		phosphonate ABC transporter ATP-binding protein	2	0	0	2	Core: Cow+Sheep Inter: Rare:	Core	Collection core
group_1920		L-allo-threonine dehydrogenase	2	0	0	2	Core: Cow+Sheep Inter: Rare:	Core	Collection core
pstB	pstB	phosphate ABC transporter ATP-binding protein PstB	2	0	0	2	Core: Cow+Sheep Inter: Rare:	Core	Collection core
group_1919		ABC transporter ATP-binding protein	2	0	0	2	Core: Cow+Sheep Inter: Rare:	Core	Collection core
group_1911		Mobile element protein;Transposase;IS3 family transposase;IS861 transposase OrfA;hypothetical protein	2	0	0	2	Core: Cow+Sheep Inter: Rare:	Core	Collection core
group_1906		hypothetical protein	2	0	0	2	Core: Cow+Sheep Inter: Rare:	Core	Collection core
neuB	neuB	N-acetylneuraminate synthase	2	0	0	2	Core: Cow+Sheep Inter: Rare:	Core	Collection core
group_1890		Membrane protein	2	0	0	2	Core: Cow+Sheep Inter: Rare:	Core	Collection core
neuC	neuC	UDP-N-acetylglucosamine 2-epimerase	2	0	0	2	Core: Cow+Sheep Inter: Rare:	Core	Collection core
group_1889		NeuD protein	2	0	0	2	Core: Cow+Sheep Inter: Rare:	Core	Collection core
group_1884		DeoR/GlpR transcriptional regulator	2	0	0	2	Core: Cow+Sheep Inter: Rare:	Core	Collection core
group_1871		Metal ABC transporter ATP-binding protein	2	0	0	2	Core: Cow+Sheep Inter: Rare:	Core	Collection core
group_1869		spermidine/putrescine ABC transporter permease PotC	2	0	0	2	Core: Cow+Sheep Inter: Rare:	Core	Collection core
accA	accA	acetyl-CoA carboxylase carboxyl transferase subunit alpha	2	0	0	2	Core: Cow+Sheep Inter: Rare:	Core	Collection core
group_1848	;rlmD	hypothetical protein;TRAM domain-containing protein;23S rRNA (uracil(1939)-C(5))-methyltransferase RlmD;Uncharacterized RNA methyltransferase spr1717;SAM-dependent methyltransferase related to tRNA (Uracil-5-)-methyltransferase;23S rRNA (Uracil-5-)-methyltransferase RumA	2	0	0	2	Core: Cow+Sheep Inter: Rare:	Core	Collection core
rpsB	rpsB	30S ribosomal protein S2	2	0	0	2	Core: Cow+Sheep Inter: Rare:	Core	Collection core
group_1845		glycyl-radical enzyme activating protein	2	0	0	2	Core: Cow+Sheep Inter: Rare:	Core	Collection core
group_1843		PTS mannose/fructose/sorbose/N-acetylgalactosamine transporter subunit IIC	2	0	0	2	Core: Cow+Sheep Inter: Rare:	Core	Collection core
group_1821		Glycosyltransferase family 2 protein	2	0	0	2	Core: Cow+Sheep Inter: Rare:	Core	Collection core
group_1818		Membrane protein	2	0	0	2	Core: Cow+Sheep Inter: Rare:	Core	Collection core
group_1813		LPXTG cell wall anchor domain-containing protein;hypothetical protein;GRAM-POS-ANCHORING domain-containing protein	2	0	0	2	Core: Cow+Sheep Inter: Rare:	Core	Collection core
group_1802		Membrane protein	2	0	0	2	Core: Cow+Sheep Inter: Rare:	Core	Collection core
recO	recO	DNA repair protein RecO	2	0	0	2	Core: Cow+Sheep Inter: Rare:	Core	Collection core
group_1796		Lipid II isoglutaminyl synthase (glutamine-hydrolyzing) subunit GatD	2	0	0	2	Core: Cow+Sheep Inter: Rare:	Core	Collection core
group_1790		DeoR/GlpR transcriptional regulator	2	0	0	2	Core: Cow+Sheep Inter: Rare:	Core	Collection core
group_1789		hypothetical protein;LPXTG cell wall anchor domain-containing protein	2	0	0	2	Core: Cow+Sheep Inter: Rare:	Core	Collection core
codY	codY	GTP-sensing pleiotropic transcriptional regulator CodY	2	0	0	2	Core: Cow+Sheep Inter: Rare:	Core	Collection core
group_1765		RNA-binding protein	2	0	0	2	Core: Cow+Sheep Inter: Rare:	Core	Collection core
group_1764		Endonuclease	2	0	0	2	Core: Cow+Sheep Inter: Rare:	Core	Collection core
group_1759		Energy-coupling factor transporter transmembrane protein EcfT	2	0	0	2	Core: Cow+Sheep Inter: Rare:	Core	Collection core
group_1744		Amino acid ABC transporter substrate-binding protein	2	0	0	2	Core: Cow+Sheep Inter: Rare:	Core	Collection core
group_1736		Tyrosine-protein phosphatase;Tyrosine-protein phosphatase CpsB;hypothetical protein	2	0	0	2	Core: Cow+Sheep Inter: Rare:	Core	Collection core
group_1735		ABC transporter ATP-binding protein	2	0	0	2	Core: Cow+Sheep Inter: Rare:	Core	Collection core
purB	purB	adenylosuccinate lyase	2	0	0	2	Core: Cow+Sheep Inter: Rare:	Core	Collection core
group_1733		spermidine/putrescine ABC transporter permease	2	0	0	2	Core: Cow+Sheep Inter: Rare:	Core	Collection core
group_1732		formate-nitrite transporter	2	0	0	2	Core: Cow+Sheep Inter: Rare:	Core	Collection core
group_1730		Amino acid ABC transporter substrate-binding protein	2	0	0	2	Core: Cow+Sheep Inter: Rare:	Core	Collection core
group_1727		MBL fold metallo-hydrolase	2	0	0	2	Core: Cow+Sheep Inter: Rare:	Core	Collection core
metG	;metG	Methionine--tRNA ligase;hypothetical protein;methionine--tRNA ligase	2	0	0	2	Core: Cow+Sheep Inter: Rare:	Core	Collection core
group_1720		glycosyl transferase family 2;hypothetical protein;glycosyltransferase;Cell wall biosynthesis glycosyltransferase	2	0	0	2	Core: Cow+Sheep Inter: Rare:	Core	Collection core
group_1719		phosphatidate cytidylyltransferase	2	0	0	2	Core: Cow+Sheep Inter: Rare:	Core	Collection core
group_1714		Transport permease protein	2	0	0	2	Core: Cow+Sheep Inter: Rare:	Core	Collection core
group_1712		GRAM-POS-ANCHORING domain-containing protein;LPXTG cell wall anchor domain-containing protein;hypothetical protein;YSIRK-signal domain-containing protein;YSIRK-type signal peptide-containing protein	2	0	0	2	Core: Cow+Sheep Inter: Rare:	Core	Collection core
group_1709		hypothetical protein;ABC transporter permease	2	0	0	2	Core: Cow+Sheep Inter: Rare:	Core	Collection core
yidA	yidA	sugar-phosphatase	2	0	0	2	Core: Cow+Sheep Inter: Rare:	Core	Collection core
group_1700		hypothetical protein;Cysteine desulfurase	2	0	0	2	Core: Cow+Sheep Inter: Rare:	Core	Collection core
group_1693		Peptidyl-prolyl cis-trans isomerase	2	0	0	2	Core: Cow+Sheep Inter: Rare:	Core	Collection core
group_1690		Cof-type HAD-IIB family hydrolase	2	0	0	2	Core: Cow+Sheep Inter: Rare:	Core	Collection core
group_1688		zinc ABC transporter permease	2	0	0	2	Core: Cow+Sheep Inter: Rare:	Core	Collection core
group_1680	yidC	Membrane protein insertase YidC	2	0	0	2	Core: Cow+Sheep Inter: Rare:	Core	Collection core
group_1678		gluconate 5-dehydrogenase	2	0	0	2	Core: Cow+Sheep Inter: Rare:	Core	Collection core
group_1677		TIGR03943 family protein	2	0	0	2	Core: Cow+Sheep Inter: Rare:	Core	Collection core
group_1676		PTS N-acetylgalactosamine transporter subunit IID	2	0	0	2	Core: Cow+Sheep Inter: Rare:	Core	Collection core
purR	purR	pur operon repressor	2	0	0	2	Core: Cow+Sheep Inter: Rare:	Core	Collection core
group_1657		hypothetical protein;Protein phosphatase 1E isoform X2	2	0	0	2	Core: Cow+Sheep Inter: Rare:	Core	Collection core
group_1656		Stage 0 sporulation A-like protein;DNA-binding response regulator	2	0	0	2	Core: Cow+Sheep Inter: Rare:	Core	Collection core
group_1655		Tyrosine-protein kinase CpsD	2	0	0	2	Core: Cow+Sheep Inter: Rare:	Core	Collection core
group_1653		transglutaminase domain-containing protein;hypothetical protein;transglutaminase-like domain-containing protein	2	0	0	2	Core: Cow+Sheep Inter: Rare:	Core	Collection core
group_1651		Cof-type HAD-IIB family hydrolase	2	0	0	2	Core: Cow+Sheep Inter: Rare:	Core	Collection core
group_1649		Stp1/IreP family PP2C-type Ser/Thr phosphatase	2	0	0	2	Core: Cow+Sheep Inter: Rare:	Core	Collection core
rimI	rimI	ribosomal protein S18-alanine N-acetyltransferase	2	0	0	2	Core: Cow+Sheep Inter: Rare:	Core	Collection core
nadE	nadE	ammonia-dependent NAD(+) synthetase	2	0	0	2	Core: Cow+Sheep Inter: Rare:	Core	Collection core
group_1641		hypothetical protein	2	0	0	2	Core: Cow+Sheep Inter: Rare:	Core	Collection core
group_1639		Esterase	2	0	0	2	Core: Cow+Sheep Inter: Rare:	Core	Collection core
group_1638		hypothetical protein;PTS system sucrose-specific EIIBCA component domain protein;PTS beta-glucoside transporter subunit EIIBCA;PTS transporter subunit EIIC;PTS system sucrose-specific IIB component and IIC component;PTS system sucrose-specific IIABC component;PTS system sucrose-specific IIA or IIB or IIC component	2	0	0	2	Core: Cow+Sheep Inter: Rare:	Core	Collection core
mreC	mreC	rod shape-determining protein MreC	2	0	0	2	Core: Cow+Sheep Inter: Rare:	Core	Collection core
group_1637		ABC transporter ATPase;hypothetical protein;ABC transporter ATP-binding protein;ATP-binding cassette domain-containing protein	2	0	0	2	Core: Cow+Sheep Inter: Rare:	Core	Collection core
group_1632		substrate-binding domain-containing protein;Transcriptional regulator	2	0	0	2	Core: Cow+Sheep Inter: Rare:	Core	Collection core
pheA	pheA	prephenate dehydratase	2	0	0	2	Core: Cow+Sheep Inter: Rare:	Core	Collection core
xth	xth	exodeoxyribonuclease III	2	0	0	2	Core: Cow+Sheep Inter: Rare:	Core	Collection core
group_1629		LytR family transcriptional regulator;Capsular polysaccharide expression regulator	2	0	0	2	Core: Cow+Sheep Inter: Rare:	Core	Collection core
group_1626		PTS beta-glucoside transporter subunit EIIBCA	2	0	0	2	Core: Cow+Sheep Inter: Rare:	Core	Collection core
group_1623		NUDIX domain-containing protein;NUDIX hydrolase	2	0	0	2	Core: Cow+Sheep Inter: Rare:	Core	Collection core
group_1622		PadR family transcriptional regulator	2	0	0	2	Core: Cow+Sheep Inter: Rare:	Core	Collection core
group_1620		hypothetical protein;RluA family pseudouridine synthase	2	0	0	2	Core: Cow+Sheep Inter: Rare:	Core	Collection core
group_1617		sugar ABC transporter permease	2	0	0	2	Core: Cow+Sheep Inter: Rare:	Core	Collection core
group_1614		hypothetical protein;GBS Bsp-like repeat-containing protein;N-acetylmuramoyl-L-alanine amidase	2	0	0	2	Core: Cow+Sheep Inter: Rare:	Core	Collection core
group_1613		RNA helicase	2	0	0	2	Core: Cow+Sheep Inter: Rare:	Core	Collection core
group_1609		DegV family protein	2	0	0	2	Core: Cow+Sheep Inter: Rare:	Core	Collection core
group_1606		Transcription antiterminator lact	2	0	0	2	Core: Cow+Sheep Inter: Rare:	Core	Collection core
group_1605		Glutamine ABC transporter substrate-binding protein	2	0	0	2	Core: Cow+Sheep Inter: Rare:	Core	Collection core
group_1604		hypothetical protein;DUF6531 domain-containing protein;RHS repeat-associated core domain-containing protein;Cell wall-associated polypeptide CWBP200	2	0	0	2	Core: Cow+Sheep Inter: Rare:	Core	Collection core
rplB	rplB	50S ribosomal protein L2	2	0	0	2	Core: Cow+Sheep Inter: Rare:	Core	Collection core
group_1602		YfhO family protein;ABC transporter permease protein;Copper ABC transporter permease	2	0	0	2	Core: Cow+Sheep Inter: Rare:	Core	Collection core
valS	;valS	hypothetical protein;valine--tRNA ligase;Valyl-tRNA synthetase	2	0	0	2	Core: Cow+Sheep Inter: Rare:	Core	Collection core
uppP	uppP	undecaprenyl-diphosphate phosphatase	2	0	0	2	Core: Cow+Sheep Inter: Rare:	Core	Collection core
coaC	coaC	phosphopantothenoylcysteine decarboxylase	2	0	0	2	Core: Cow+Sheep Inter: Rare:	Core	Collection core
group_1598		Glutamine ABC transporter substrate-binding protein	2	0	0	2	Core: Cow+Sheep Inter: Rare:	Core	Collection core
group_1597		AraC family transcriptional regulator	2	0	0	2	Core: Cow+Sheep Inter: Rare:	Core	Collection core
group_1593		hypothetical protein	2	0	0	2	Core: Cow+Sheep Inter: Rare:	Core	Collection core
group_1590		D-mannonate oxidoreductase	2	0	0	2	Core: Cow+Sheep Inter: Rare:	Core	Collection core
group_1587		energy-coupling factor ABC transporter ATP-binding protein	2	0	0	2	Core: Cow+Sheep Inter: Rare:	Core	Collection core
group_1586		Metal ABC transporter permease	2	0	0	2	Core: Cow+Sheep Inter: Rare:	Core	Collection core
group_1583		DUF975 domain-containing protein	2	0	0	2	Core: Cow+Sheep Inter: Rare:	Core	Collection core
group_1581		sugar ABC transporter permease	2	0	0	2	Core: Cow+Sheep Inter: Rare:	Core	Collection core
hemW	hemW;	radical SAM family heme chaperone HemW;Heme chaperone HemW	2	0	0	2	Core: Cow+Sheep Inter: Rare:	Core	Collection core
dhaL	;dhaL	PTS-dependent dihydroxyacetone kinase ADP-binding subunit DhaL;dihydroxyacetone kinase subunit DhaL	2	0	0	2	Core: Cow+Sheep Inter: Rare:	Core	Collection core
group_1577		Chemotaxis protein	2	0	0	2	Core: Cow+Sheep Inter: Rare:	Core	Collection core
group_1576		energy-coupling factor ABC transporter ATP-binding protein	2	0	0	2	Core: Cow+Sheep Inter: Rare:	Core	Collection core
group_1575		S4 domain-containing protein YaaA;S4 domain protein YaaA;S4 domain-containing protein;hypothetical protein	2	0	0	2	Core: Cow+Sheep Inter: Rare:	Core	Collection core
group_1574		hypothetical protein	2	0	0	2	Core: Cow+Sheep Inter: Rare:	Core	Collection core
group_1573		GRAM-POS-ANCHORING domain-containing protein;hypothetical protein	2	0	0	2	Core: Cow+Sheep Inter: Rare:	Core	Collection core
group_1571		DUF368 domain-containing protein	2	0	0	2	Core: Cow+Sheep Inter: Rare:	Core	Collection core
group_1569		hypothetical protein	2	0	0	2	Core: Cow+Sheep Inter: Rare:	Core	Collection core
group_1568		DNA-entry nuclease	2	0	0	2	Core: Cow+Sheep Inter: Rare:	Core	Collection core
group_1567		Aldo/keto reductase	2	0	0	2	Core: Cow+Sheep Inter: Rare:	Core	Collection core
group_1563		Major Facilitator Superfamily protein;Transporter	2	0	0	2	Core: Cow+Sheep Inter: Rare:	Core	Collection core
group_1560		Acid sugar phosphatase;TIGR01457 family HAD-type hydrolase	2	0	0	2	Core: Cow+Sheep Inter: Rare:	Core	Collection core
recX	;recX	Regulatory protein RecX;recombination regulator RecX	2	0	0	2	Core: Cow+Sheep Inter: Rare:	Core	Collection core
group_1548		hypothetical protein;putative catabolite control protein A;LacI family transcriptional regulator	2	0	0	2	Core: Cow+Sheep Inter: Rare:	Core	Collection core
group_1547		Phenylalanine--tRNA ligase beta subunit;DUF4479 domain-containing protein	2	0	0	2	Core: Cow+Sheep Inter: Rare:	Core	Collection core
group_1545		Putative GNAT-family acetyltransferase;GNAT family N-acetyltransferase	2	0	0	2	Core: Cow+Sheep Inter: Rare:	Core	Collection core
group_1543		bifunctional methylenetetrahydrofolate dehydrogenase/methenyltetrahydrofolate cyclohydrolase	2	0	0	2	Core: Cow+Sheep Inter: Rare:	Core	Collection core
group_1540		hypothetical protein;N-acetyltransferase GCN5;N-acetyltransferase	2	0	0	2	Core: Cow+Sheep Inter: Rare:	Core	Collection core
group_1536		EDD domain protein	2	0	0	2	Core: Cow+Sheep Inter: Rare:	Core	Collection core
group_1533		Lipoprotein	2	0	0	2	Core: Cow+Sheep Inter: Rare:	Core	Collection core
group_1531		Phosphoenolpyruvate--glycerone phosphotransferase;PTS EIIA type-4 domain-containing protein	2	0	0	2	Core: Cow+Sheep Inter: Rare:	Core	Collection core
prmC	prmC	peptide chain release factor N(5)-glutamine methyltransferase	2	0	0	2	Core: Cow+Sheep Inter: Rare:	Core	Collection core
ylqF	ylqF	ribosome biogenesis GTPase YlqF	2	0	0	2	Core: Cow+Sheep Inter: Rare:	Core	Collection core
group_1527		bifunctional hydroxymethylpyrimidine kinase/phosphomethylpyrimidine kinase	2	0	0	2	Core: Cow+Sheep Inter: Rare:	Core	Collection core
group_1526		High-affinity branched-chain amino acid transport ATP-binding protein LivF;High-affinity branched-chain amino acid transport ATP-binding protein;ABC transporter ATP-binding protein	2	0	0	2	Core: Cow+Sheep Inter: Rare:	Core	Collection core
eutJ	eutJ	ethanolamine utilization protein EutJ	2	0	0	2	Core: Cow+Sheep Inter: Rare:	Core	Collection core
group_1523		hypothetical protein	2	0	0	2	Core: Cow+Sheep Inter: Rare:	Core	Collection core
group_1520		cysteine peptidase family C39 domain-containing protein;Peptide cleavage/export ABC transporter	2	0	0	2	Core: Cow+Sheep Inter: Rare:	Core	Collection core
group_1519		L-ribulose-5-phosphate 3-epimerase;xylulose 5-phosphate 3-epimerase	2	0	0	2	Core: Cow+Sheep Inter: Rare:	Core	Collection core
group_1518		ABC transporter substrate-binding protein	2	0	0	2	Core: Cow+Sheep Inter: Rare:	Core	Collection core
mvk	;mvk	hypothetical protein;mevalonate kinase	2	0	0	2	Core: Cow+Sheep Inter: Rare:	Core	Collection core
group_1514		DUF3013 domain-containing protein	2	0	0	2	Core: Cow+Sheep Inter: Rare:	Core	Collection core
group_1513	;lacD	hypothetical protein;tagatose-bisphosphate aldolase	2	0	0	2	Core: Cow+Sheep Inter: Rare:	Core	Collection core
tsaB	tsaB;	tRNA (adenosine(37)-N6)-threonylcarbamoyltransferase complex dimerization subunit type 1 TsaB;tRNA threonylcarbamoyladenosine biosynthesis protein TsaB	2	0	0	2	Core: Cow+Sheep Inter: Rare:	Core	Collection core
cvfB	cvfB	RNA-binding virulence regulatory protein CvfB	2	0	0	2	Core: Cow+Sheep Inter: Rare:	Core	Collection core
cdaA	cdaA	diadenylate cyclase CdaA	2	0	0	2	Core: Cow+Sheep Inter: Rare:	Core	Collection core
group_1511		hypothetical protein;UDP-N-acetylenolpyruvoylglucosamine reductase;DUF567 domain-containing protein	2	0	0	2	Core: Cow+Sheep Inter: Rare:	Core	Collection core
group_1504		Rhomboid family intramembrane serine protease;hypothetical protein	2	0	0	2	Core: Cow+Sheep Inter: Rare:	Core	Collection core
group_1503		hypothetical protein;Endonuclease;GIY-YIG nuclease family protein	2	0	0	2	Core: Cow+Sheep Inter: Rare:	Core	Collection core
thyA	thyA	thymidylate synthase	2	0	0	2	Core: Cow+Sheep Inter: Rare:	Core	Collection core
purD	;purD	hypothetical protein;Phosphoribosylamine--glycine ligase	2	0	0	2	Core: Cow+Sheep Inter: Rare:	Core	Collection core
group_1498		hypothetical protein;AMP-dependent synthetase/ligase;Acetate--CoA ligase	2	0	0	2	Core: Cow+Sheep Inter: Rare:	Core	Collection core
group_1497		Peptidoglycan-binding protein LysM;hypothetical protein;LysM domain-containing protein	2	0	0	2	Core: Cow+Sheep Inter: Rare:	Core	Collection core
group_1496	;ccmA	Cobalt ABC transporter ATPase;heme ABC exporter ATP-binding protein CcmA	2	0	0	2	Core: Cow+Sheep Inter: Rare:	Core	Collection core
group_1495		lipoate--protein ligase family protein;Lipoate-protein ligase A;lipoate--protein ligase	2	0	0	2	Core: Cow+Sheep Inter: Rare:	Core	Collection core
group_1494		hypothetical protein	2	0	0	2	Core: Cow+Sheep Inter: Rare:	Core	Collection core
group_1493		Zinc ABC transporter permease	2	0	0	2	Core: Cow+Sheep Inter: Rare:	Core	Collection core
group_1490		Helix-turn-helix domain-containing protein	2	0	0	2	Core: Cow+Sheep Inter: Rare:	Core	Collection core
map	map	methionyl aminopeptidase	2	0	0	2	Core: Cow+Sheep Inter: Rare:	Core	Collection core
thrB	thrB	homoserine kinase	2	0	0	2	Core: Cow+Sheep Inter: Rare:	Core	Collection core
tehB	tehB	SAM-dependent methyltransferase TehB	2	0	0	2	Core: Cow+Sheep Inter: Rare:	Core	Collection core
group_1486		MucBP domain-containing protein;GRAM-POS-ANCHORING domain-containing protein	2	0	0	2	Core: Cow+Sheep Inter: Rare:	Core	Collection core
parE	parE	DNA topoisomerase IV subunit B	2	0	0	2	Core: Cow+Sheep Inter: Rare:	Core	Collection core
addA	addA	helicase-exonuclease AddAB subunit AddA	2	0	0	2	Core: Cow+Sheep Inter: Rare:	Core	Collection core
group_1478		DegV family protein	2	0	0	2	Core: Cow+Sheep Inter: Rare:	Core	Collection core
rsmI	rsmI	16S rRNA (cytidine(1402)-2'-O)-methyltransferase	2	0	0	2	Core: Cow+Sheep Inter: Rare:	Core	Collection core
group_1475		deoxycytidylate deaminase	2	0	0	2	Core: Cow+Sheep Inter: Rare:	Core	Collection core
group_1469		hypothetical protein	2	0	0	2	Core: Cow+Sheep Inter: Rare:	Core	Collection core
group_1467		hypothetical protein	2	0	0	2	Core: Cow+Sheep Inter: Rare:	Core	Collection core
group_1460		HTH-30 domain-containing protein	2	0	0	2	Core: Cow+Sheep Inter: Rare:	Core	Collection core
group_1459		ABC transporter permease	2	0	0	2	Core: Cow+Sheep Inter: Rare:	Core	Collection core
group_1458		Uncharacterised 5xTM membrane BCR YitT family COG1284	2	0	0	2	Core: Cow+Sheep Inter: Rare:	Core	Collection core
msrB	msrB	msrA	2	0	0	2	Core: Cow+Sheep Inter: Rare:	Core	Collection core
group_1455		Cof-type HAD-IIB family hydrolase	2	0	0	2	Core: Cow+Sheep Inter: Rare:	Core	Collection core
group_1439		Polyprenyl synthetase family protein	2	0	0	2	Core: Cow+Sheep Inter: Rare:	Core	Collection core
group_1437		CPBP family intramembrane metalloprotease	2	0	0	2	Core: Cow+Sheep Inter: Rare:	Core	Collection core
group_1436		hypothetical protein;amino acid ABC transporter permease	2	0	0	2	Core: Cow+Sheep Inter: Rare:	Core	Collection core
group_1434		Aminopeptidase PepS;aminopeptidase	2	0	0	2	Core: Cow+Sheep Inter: Rare:	Core	Collection core
fusA	;fusA	Elongation factor G;elongation factor G	2	0	0	2	Core: Cow+Sheep Inter: Rare:	Core	Collection core
group_1430		hypothetical protein	2	0	0	2	Core: Cow+Sheep Inter: Rare:	Core	Collection core
sdaAA	sdaAA	L-serine ammonia-lyase iron-sulfur-dependent subunit alpha	2	0	0	2	Core: Cow+Sheep Inter: Rare:	Core	Collection core
group_1424		DUF2179 domain-containing protein	2	0	0	2	Core: Cow+Sheep Inter: Rare:	Core	Collection core
rfbA	rfbA	glucose-1-phosphate thymidylyltransferase RfbA	2	0	0	2	Core: Cow+Sheep Inter: Rare:	Core	Collection core
group_1419		MerR family transcriptional regulator	2	0	0	2	Core: Cow+Sheep Inter: Rare:	Core	Collection core
group_1405		bacteriocin;Bacteriocin	2	0	0	2	Core: Cow+Sheep Inter: Rare:	Core	Collection core
group_1404		histidine phosphatase family protein	2	0	0	2	Core: Cow+Sheep Inter: Rare:	Core	Collection core
group_1403		Permease IIC component;PTS system lactose-specific IIB or IIC component;lactose-specific PTS transporter subunit EIIC	2	0	0	2	Core: Cow+Sheep Inter: Rare:	Core	Collection core
aguB	aguB	N-carbamoylputrescine amidase	2	0	0	2	Core: Cow+Sheep Inter: Rare:	Core	Collection core
group_1398		Carboxylic ester hydrolase	2	0	0	2	Core: Cow+Sheep Inter: Rare:	Core	Collection core
ffh	ffh;	signal recognition particle protein;hypothetical protein	2	0	0	2	Core: Cow+Sheep Inter: Rare:	Core	Collection core
group_1396		protein-ADP-ribose hydrolase	2	0	0	2	Core: Cow+Sheep Inter: Rare:	Core	Collection core
group_1395		DUF3278 domain-containing protein	2	0	0	2	Core: Cow+Sheep Inter: Rare:	Core	Collection core
atpG	atpG	F0F1 ATP synthase subunit gamma	2	0	0	2	Core: Cow+Sheep Inter: Rare:	Core	Collection core
group_1389		Shikimate dehydrogenase (NADP(+))	2	0	0	2	Core: Cow+Sheep Inter: Rare:	Core	Collection core
fba	fba	fructose-bisphosphate aldolase	2	0	0	2	Core: Cow+Sheep Inter: Rare:	Core	Collection core
alr	alr	alanine racemase	2	0	0	2	Core: Cow+Sheep Inter: Rare:	Core	Collection core
group_1382		Mannose permease IID component;PTS mannose family transporter subunit IID	2	0	0	2	Core: Cow+Sheep Inter: Rare:	Core	Collection core
mnmA	mnmA;	tRNA 2-thiouridine(34) synthase MnmA;tRNA-specific 2-thiouridylase MnmA	2	0	0	2	Core: Cow+Sheep Inter: Rare:	Core	Collection core
group_1369		Sucrose operon repressor;LacI family transcriptional regulator	2	0	0	2	Core: Cow+Sheep Inter: Rare:	Core	Collection core
group_1368		acetylneuraminate ABC transporter permease	2	0	0	2	Core: Cow+Sheep Inter: Rare:	Core	Collection core
group_1367		sugar ABC transporter permease	2	0	0	2	Core: Cow+Sheep Inter: Rare:	Core	Collection core
rapZ	rapZ	RNase adapter RapZ	2	0	0	2	Core: Cow+Sheep Inter: Rare:	Core	Collection core
pstA	pstA	phosphate ABC transporter permease PstA	2	0	0	2	Core: Cow+Sheep Inter: Rare:	Core	Collection core
group_1365		Copper chaperone	2	0	0	2	Core: Cow+Sheep Inter: Rare:	Core	Collection core
group_1364		branched-chain amino acid ABC transporter permease	2	0	0	2	Core: Cow+Sheep Inter: Rare:	Core	Collection core
group_1361		helix-turn-helix domain-containing protein;hypothetical protein;XRE family transcriptional regulator	2	0	0	2	Core: Cow+Sheep Inter: Rare:	Core	Collection core
group_1359		thiol reductase thioredoxin;thioredoxin domain-containing protein	2	0	0	2	Core: Cow+Sheep Inter: Rare:	Core	Collection core
group_1358		ROK family protein	2	0	0	2	Core: Cow+Sheep Inter: Rare:	Core	Collection core
group_1354		fructokinase/branched chain amino acid--2-keto-4-methylthiobutyrate aminotransferase	2	0	0	2	Core: Cow+Sheep Inter: Rare:	Core	Collection core
group_1350		ABC transporter permease	2	0	0	2	Core: Cow+Sheep Inter: Rare:	Core	Collection core
group_1346		RluA family pseudouridine synthase	2	0	0	2	Core: Cow+Sheep Inter: Rare:	Core	Collection core
group_1344		sugar ABC transporter permease	2	0	0	2	Core: Cow+Sheep Inter: Rare:	Core	Collection core
group_1342		DUF948 domain-containing protein	2	0	0	2	Core: Cow+Sheep Inter: Rare:	Core	Collection core
group_1337		aminopeptidase P family protein;Xaa-Pro dipeptidase	2	0	0	2	Core: Cow+Sheep Inter: Rare:	Core	Collection core
group_1334		Putative ethanolamine utilization protein;Ethanolamine utilization protein	2	0	0	2	Core: Cow+Sheep Inter: Rare:	Core	Collection core
pnp	pnp;	polyribonucleotide nucleotidyltransferase;Polyribonucleotide nucleotidyltransferase;S1 motif domain-containing protein	2	0	0	2	Core: Cow+Sheep Inter: Rare:	Core	Collection core
group_1329		Pseudouridine synthase	2	0	0	2	Core: Cow+Sheep Inter: Rare:	Core	Collection core
group_1328		UPF0340 protein SPy_1898/M5005_Spy1614;UPF0340 protein SR187_1630	2	0	0	2	Core: Cow+Sheep Inter: Rare:	Core	Collection core
group_1327		SPFH domain-containing protein	2	0	0	2	Core: Cow+Sheep Inter: Rare:	Core	Collection core
dnaI	dnaI	primosomal protein DnaI	2	0	0	2	Core: Cow+Sheep Inter: Rare:	Core	Collection core
group_1325		hypothetical protein;pneumococcal-type histidine triad protein;Histidine triad protein D;Streptococcal histidine triad protein	2	0	0	2	Core: Cow+Sheep Inter: Rare:	Core	Collection core
group_1324		Cation transporter	2	0	0	2	Core: Cow+Sheep Inter: Rare:	Core	Collection core
group_1323		PTS fructose transporter subunit IIC	2	0	0	2	Core: Cow+Sheep Inter: Rare:	Core	Collection core
group_1322		DNA/RNA helicase	2	0	0	2	Core: Cow+Sheep Inter: Rare:	Core	Collection core
raiA	raiA	ribosome-associated factor Y	2	0	0	2	Core: Cow+Sheep Inter: Rare:	Core	Collection core
group_1321		UDP-N-acetylmuramoyl-tripeptide--D-alanyl-D-alanine ligase	2	0	0	2	Core: Cow+Sheep Inter: Rare:	Core	Collection core
group_1320		YSIRK signal domain/LPXTG anchor domain surface protein;GRAM-POS-ANCHORING domain-containing protein;LPXTG cell wall anchor domain-containing protein;YSIRK-type signal peptide-containing protein;hypothetical protein	2	0	0	2	Core: Cow+Sheep Inter: Rare:	Core	Collection core
macP	macP	cell wall synthase accessory phosphoprotein MacP	2	0	0	2	Core: Cow+Sheep Inter: Rare:	Core	Collection core
group_1313		Capsular polysaccharide biosynthesis protein CpsC;Capsular biosynthesis protein CpsC	2	0	0	2	Core: Cow+Sheep Inter: Rare:	Core	Collection core
group_1312		zinc-dependent MarR family transcriptional regulator	2	0	0	2	Core: Cow+Sheep Inter: Rare:	Core	Collection core
group_1310		Beta-galactosidase;beta-galactosidase;hypothetical protein	2	0	0	2	Core: Cow+Sheep Inter: Rare:	Core	Collection core
group_1308		hypothetical protein;DUF4352 domain-containing protein	2	0	0	2	Core: Cow+Sheep Inter: Rare:	Core	Collection core
group_1305		DNA-binding protein	2	0	0	2	Core: Cow+Sheep Inter: Rare:	Core	Collection core
group_1303		hypothetical protein;NisI/SpaI family lantibiotic immunity lipoprotein	2	0	0	2	Core: Cow+Sheep Inter: Rare:	Core	Collection core
murB	murB	UDP-N-acetylmuramate dehydrogenase	2	0	0	2	Core: Cow+Sheep Inter: Rare:	Core	Collection core
group_1302		hypothetical protein;PTS sugar transporter subunit IIC	2	0	0	2	Core: Cow+Sheep Inter: Rare:	Core	Collection core
group_1301		ECF transporter S component	2	0	0	2	Core: Cow+Sheep Inter: Rare:	Core	Collection core
group_1300		YpfJ protein zinc metalloprotease superfamily	2	0	0	2	Core: Cow+Sheep Inter: Rare:	Core	Collection core
lacA	lacA	galactose-6-phosphate isomerase subunit LacA	2	0	0	2	Core: Cow+Sheep Inter: Rare:	Core	Collection core
group_1294		hypothetical protein;Histidine triad protein;Type IIA topoisomerase (DNA gyrase/topo II topoisomerase IV) A subunit;histidine triad protein	2	0	0	2	Core: Cow+Sheep Inter: Rare:	Core	Collection core
group_1292		LysR family transcriptional regulator	2	0	0	2	Core: Cow+Sheep Inter: Rare:	Core	Collection core
dnaX	dnaX	DNA polymerase III subunit gamma/tau	2	0	0	2	Core: Cow+Sheep Inter: Rare:	Core	Collection core
group_1290		dihydroorotate oxidase	2	0	0	2	Core: Cow+Sheep Inter: Rare:	Core	Collection core
group_1289		Isochorismatase;Cysteine hydrolase	2	0	0	2	Core: Cow+Sheep Inter: Rare:	Core	Collection core
whiA	whiA	DNA-binding protein WhiA	2	0	0	2	Core: Cow+Sheep Inter: Rare:	Core	Collection core
group_1287		PTS glucose/maltose transporter subunit IIBCA	2	0	0	2	Core: Cow+Sheep Inter: Rare:	Core	Collection core
pfkB	pfkB	1-phosphofructokinase	2	0	0	2	Core: Cow+Sheep Inter: Rare:	Core	Collection core
group_1282		DUF2500 domain-containing protein	2	0	0	2	Core: Cow+Sheep Inter: Rare:	Core	Collection core
group_1281		HAD family hydrolase	2	0	0	2	Core: Cow+Sheep Inter: Rare:	Core	Collection core
group_1280		Alpha-galactosidase	2	0	0	2	Core: Cow+Sheep Inter: Rare:	Core	Collection core
pncB	;pncB	Nicotinate phosphoribosyltransferase;nicotinate phosphoribosyltransferase	2	0	0	2	Core: Cow+Sheep Inter: Rare:	Core	Collection core
tsaD	;tsaD	tRNA N6-adenosine threonylcarbamoyltransferase;tRNA (adenosine(37)-N6)-threonylcarbamoyltransferase complex transferase subunit TsaD	2	0	0	2	Core: Cow+Sheep Inter: Rare:	Core	Collection core
pstC	pstC	phosphate ABC transporter permease subunit PstC	2	0	0	2	Core: Cow+Sheep Inter: Rare:	Core	Collection core
trxB	trxB	thioredoxin-disulfide reductase	2	0	0	2	Core: Cow+Sheep Inter: Rare:	Core	Collection core
group_1271		L-asparaginase	2	0	0	2	Core: Cow+Sheep Inter: Rare:	Core	Collection core
group_1267		Peptide ABC transporter substrate-binding protein	2	0	0	2	Core: Cow+Sheep Inter: Rare:	Core	Collection core
group_1264		TlyA family rRNA (cytidine-2'-O)-methyltransferase;TlyA family rRNA (Cytidine-2'-O)-methyltransferase	2	0	0	2	Core: Cow+Sheep Inter: Rare:	Core	Collection core
fabK	;fabK	Enoyl-[acyl-carrier-protein] reductase FabK;enoyl-[acyl-carrier-protein] reductase FabK	2	0	0	2	Core: Cow+Sheep Inter: Rare:	Core	Collection core
group_1263		hypothetical protein;Acetylxylan esterase	2	0	0	2	Core: Cow+Sheep Inter: Rare:	Core	Collection core
group_1262		Multidrug DMT transporter	2	0	0	2	Core: Cow+Sheep Inter: Rare:	Core	Collection core
group_1260		6-phospho-beta-glucosidase	2	0	0	2	Core: Cow+Sheep Inter: Rare:	Core	Collection core
group_1259		N-acetylneuraminate lyase	2	0	0	2	Core: Cow+Sheep Inter: Rare:	Core	Collection core
group_1258		ABC transporter permease	2	0	0	2	Core: Cow+Sheep Inter: Rare:	Core	Collection core
coaA	coaA	type I pantothenate kinase	2	0	0	2	Core: Cow+Sheep Inter: Rare:	Core	Collection core
group_1257		YigZ family protein	2	0	0	2	Core: Cow+Sheep Inter: Rare:	Core	Collection core
manA	manA	mannose-6-phosphate isomerase class I	2	0	0	2	Core: Cow+Sheep Inter: Rare:	Core	Collection core
group_1256		Pullulanase	2	0	0	2	Core: Cow+Sheep Inter: Rare:	Core	Collection core
fabD	fabD	ACP S-malonyltransferase	2	0	0	2	Core: Cow+Sheep Inter: Rare:	Core	Collection core
group_1255		AraC family transcriptional regulator	2	0	0	2	Core: Cow+Sheep Inter: Rare:	Core	Collection core
pyrB	pyrB	aspartate carbamoyltransferase catalytic subunit	2	0	0	2	Core: Cow+Sheep Inter: Rare:	Core	Collection core
group_1250		Transketolase	2	0	0	2	Core: Cow+Sheep Inter: Rare:	Core	Collection core
group_1249		Pneumococcal vaccine antigen A	2	0	0	2	Core: Cow+Sheep Inter: Rare:	Core	Collection core
group_1248		CYTH domain-containing protein	2	0	0	2	Core: Cow+Sheep Inter: Rare:	Core	Collection core
tACO1	;tACO1	putative transcriptional regulatory protein SSU05_0402;YebC/PmpR family DNA-binding transcriptional regulator	2	0	0	2	Core: Cow+Sheep Inter: Rare:	Core	Collection core
group_1246		bifunctional riboflavin kinase/FAD synthetase	2	0	0	2	Core: Cow+Sheep Inter: Rare:	Core	Collection core
group_1245		YihY/virulence factor BrkB family protein	2	0	0	2	Core: Cow+Sheep Inter: Rare:	Core	Collection core
cysK	cysK	cysteine synthase A	2	0	0	2	Core: Cow+Sheep Inter: Rare:	Core	Collection core
group_1244		Bifunctional 2-keto-4-hydroxyglutarate aldolase/2-keto-3-deoxy-6-phosphogluconate aldolase	2	0	0	2	Core: Cow+Sheep Inter: Rare:	Core	Collection core
group_1243		Ferrichrome ABC transporter substrate-binding protein	2	0	0	2	Core: Cow+Sheep Inter: Rare:	Core	Collection core
group_1242		peptidase U32	2	0	0	2	Core: Cow+Sheep Inter: Rare:	Core	Collection core
group_1241		GRAM-POS-ANCHORING domain-containing protein;S8 family serine peptidase	2	0	0	2	Core: Cow+Sheep Inter: Rare:	Core	Collection core
group_1240		ATP-dependent helicase;DEAD/DEAH box helicase family protein	2	0	0	2	Core: Cow+Sheep Inter: Rare:	Core	Collection core
group_1239		hypothetical protein;ABC transporter permease	2	0	0	2	Core: Cow+Sheep Inter: Rare:	Core	Collection core
galU	galU	UTP--glucose-1-phosphate uridylyltransferase GalU	2	0	0	2	Core: Cow+Sheep Inter: Rare:	Core	Collection core
group_1237		hypothetical protein	2	0	0	2	Core: Cow+Sheep Inter: Rare:	Core	Collection core
group_1236		UPF0346 protein BZG42_06885	2	0	0	2	Core: Cow+Sheep Inter: Rare:	Core	Collection core
group_1235		GNAT family acetyltransferase	2	0	0	2	Core: Cow+Sheep Inter: Rare:	Core	Collection core
group_1234		ABC transporter ATP-binding protein	2	0	0	2	Core: Cow+Sheep Inter: Rare:	Core	Collection core
group_1233		DUF4651 domain-containing protein	2	0	0	2	Core: Cow+Sheep Inter: Rare:	Core	Collection core
hprK	hprK	HPr(Ser) kinase/phosphatase	2	0	0	2	Core: Cow+Sheep Inter: Rare:	Core	Collection core
group_1232		Phosphoglycerol transferase-like protein;Sulfatase	2	0	0	2	Core: Cow+Sheep Inter: Rare:	Core	Collection core
group_1230		Lipoate--protein ligase family protein	2	0	0	2	Core: Cow+Sheep Inter: Rare:	Core	Collection core
group_1229		Glycosyltransferase family 2 protein	2	0	0	2	Core: Cow+Sheep Inter: Rare:	Core	Collection core
group_1228		dihydroorotate dehydrogenase	2	0	0	2	Core: Cow+Sheep Inter: Rare:	Core	Collection core
ppaC	ppaC	manganese-dependent inorganic pyrophosphatase	2	0	0	2	Core: Cow+Sheep Inter: Rare:	Core	Collection core
dapA	dapA	4-hydroxy-tetrahydrodipicolinate synthase	2	0	0	2	Core: Cow+Sheep Inter: Rare:	Core	Collection core
group_1227		MFS transporter;hypothetical protein	2	0	0	2	Core: Cow+Sheep Inter: Rare:	Core	Collection core
group_1226		Prepilin peptidase;prepilin peptidase;Type II secretory pathway prepilin signal peptidase PulO and related peptidases	2	0	0	2	Core: Cow+Sheep Inter: Rare:	Core	Collection core
ftsX	ftsX	permease-like cell division protein FtsX	2	0	0	2	Core: Cow+Sheep Inter: Rare:	Core	Collection core
coaE	coaE	dephospho-CoA kinase	2	0	0	2	Core: Cow+Sheep Inter: Rare:	Core	Collection core
group_1223		hypothetical protein;Oligopeptide ABC transporter substrate-binding protein	2	0	0	2	Core: Cow+Sheep Inter: Rare:	Core	Collection core
group_1222		Glycosyl hydrolase	2	0	0	2	Core: Cow+Sheep Inter: Rare:	Core	Collection core
group_1221		DUF2179 domain-containing protein	2	0	0	2	Core: Cow+Sheep Inter: Rare:	Core	Collection core
group_1220		LacI family transcriptional regulator	2	0	0	2	Core: Cow+Sheep Inter: Rare:	Core	Collection core
group_1219		DNA helicase;Putative DNA helicase;Superfamily I DNA and RNA helicases and helicase subunits;AAA domain-containing protein;hypothetical protein;AAA-11 domain-containing protein	2	0	0	2	Core: Cow+Sheep Inter: Rare:	Core	Collection core
group_1218		Competence protein	2	0	0	2	Core: Cow+Sheep Inter: Rare:	Core	Collection core
rpoA	rpoA	DNA-directed RNA polymerase subunit alpha	2	0	0	2	Core: Cow+Sheep Inter: Rare:	Core	Collection core
group_1216		hypothetical protein;Nucleotide pyrophosphohydrolase	2	0	0	2	Core: Cow+Sheep Inter: Rare:	Core	Collection core
aroB	aroB	3-dehydroquinate synthase	2	0	0	2	Core: Cow+Sheep Inter: Rare:	Core	Collection core
group_1214		tRNA lysidine(34) synthetase TilS;tRNA(Ile)-lysidine synthase	2	0	0	2	Core: Cow+Sheep Inter: Rare:	Core	Collection core
group_1213		hypothetical protein	2	0	0	2	Core: Cow+Sheep Inter: Rare:	Core	Collection core
group_1210		hypothetical protein;TfoX/Sxy family protein	2	0	0	2	Core: Cow+Sheep Inter: Rare:	Core	Collection core
group_1209		3'-5' exonuclease	2	0	0	2	Core: Cow+Sheep Inter: Rare:	Core	Collection core
fmt	fmt	methionyl-tRNA formyltransferase	2	0	0	2	Core: Cow+Sheep Inter: Rare:	Core	Collection core
yidC	yidC	membrane protein insertase YidC	2	0	0	2	Core: Cow+Sheep Inter: Rare:	Core	Collection core
group_1206		LLM class flavin-dependent oxidoreductase;Coenzyme F420-dependent N5N10-methylene tetrahydromethanopterin reductase-like protein;hypothetical protein	2	0	0	2	Core: Cow+Sheep Inter: Rare:	Core	Collection core
rimM	rimM	ribosome maturation factor RimM	2	0	0	2	Core: Cow+Sheep Inter: Rare:	Core	Collection core
group_1205		hypothetical protein	2	0	0	2	Core: Cow+Sheep Inter: Rare:	Core	Collection core
group_1204		TPM-phosphatase domain-containing protein	2	0	0	2	Core: Cow+Sheep Inter: Rare:	Core	Collection core
group_1200		Magnesium transporter	2	0	0	2	Core: Cow+Sheep Inter: Rare:	Core	Collection core
yaaA	yaaA	peroxide stress protein YaaA	2	0	0	2	Core: Cow+Sheep Inter: Rare:	Core	Collection core
group_1198		LacI family transcriptional regulator	2	0	0	2	Core: Cow+Sheep Inter: Rare:	Core	Collection core
arcC	arcC	carbamate kinase	2	0	0	2	Core: Cow+Sheep Inter: Rare:	Core	Collection core
group_1194		branched-chain amino acid ABC transporter permease	2	0	0	2	Core: Cow+Sheep Inter: Rare:	Core	Collection core
group_1192		hypothetical protein	2	0	0	2	Core: Cow+Sheep Inter: Rare:	Core	Collection core
xerS	;xerS	hypothetical protein;tyrosine recombinase XerS	2	0	0	2	Core: Cow+Sheep Inter: Rare:	Core	Collection core
group_1185		competence protein CglA	2	0	0	2	Core: Cow+Sheep Inter: Rare:	Core	Collection core
group_1184		LD-carboxypeptidase	2	0	0	2	Core: Cow+Sheep Inter: Rare:	Core	Collection core
recJ	recJ	single-stranded-DNA-specific exonuclease RecJ	2	0	0	2	Core: Cow+Sheep Inter: Rare:	Core	Collection core
group_1180		Putative tributyrin esterase;Esterase family protein	2	0	0	2	Core: Cow+Sheep Inter: Rare:	Core	Collection core
group_1177		sugar ABC transporter permease	2	0	0	2	Core: Cow+Sheep Inter: Rare:	Core	Collection core
group_1176		Class I SAM-dependent methyltransferase	2	0	0	2	Core: Cow+Sheep Inter: Rare:	Core	Collection core
rpoE	;rpoE	putative DNA-directed RNA polymerase subunit delta;DNA-directed RNA polymerase subunit delta	2	0	0	2	Core: Cow+Sheep Inter: Rare:	Core	Collection core
group_1175		Histidine kinase	2	0	0	2	Core: Cow+Sheep Inter: Rare:	Core	Collection core
araD	araD	L-ribulose-5-phosphate 4-epimerase	2	0	0	2	Core: Cow+Sheep Inter: Rare:	Core	Collection core
birA	birA	bifunctional biotin--[acetyl-CoA-carboxylase] ligase/biotin operon repressor BirA	2	0	0	2	Core: Cow+Sheep Inter: Rare:	Core	Collection core
group_1170		hypothetical protein;Putative nucleotidyltransferase-like protein	2	0	0	2	Core: Cow+Sheep Inter: Rare:	Core	Collection core
gyrB	gyrB;	DNA topoisomerase (ATP-hydrolyzing) subunit B;DNA topoisomerase (ATP-hydrolyzing)	2	0	0	2	Core: Cow+Sheep Inter: Rare:	Core	Collection core
group_1167		ATPase component of ABC transporter with duplicated ATPase domain;ABC transporter ATPase;ABC transporter ATP-binding protein	2	0	0	2	Core: Cow+Sheep Inter: Rare:	Core	Collection core
group_1163		Aquaporin family protein	2	0	0	2	Core: Cow+Sheep Inter: Rare:	Core	Collection core
group_1162		hypothetical protein	2	0	0	2	Core: Cow+Sheep Inter: Rare:	Core	Collection core
mnmG	;mnmG	hypothetical protein;tRNA uridine-5-carboxymethylaminomethyl(34) synthesis enzyme MnmG	2	0	0	2	Core: Cow+Sheep Inter: Rare:	Core	Collection core
glyQ	glyQ	glycine--tRNA ligase subunit alpha	2	0	0	2	Core: Cow+Sheep Inter: Rare:	Core	Collection core
nrdF	nrdF	class 1b ribonucleoside-diphosphate reductase subunit beta	2	0	0	2	Core: Cow+Sheep Inter: Rare:	Core	Collection core
group_1153		DUF2812 domain-containing protein	2	0	0	2	Core: Cow+Sheep Inter: Rare:	Core	Collection core
group_1151		Putative sulfate exporter family transporter;hypothetical protein	2	0	0	2	Core: Cow+Sheep Inter: Rare:	Core	Collection core
group_1150		Ferredoxin--NADP reductase	2	0	0	2	Core: Cow+Sheep Inter: Rare:	Core	Collection core
group_1149		MFS transporter;hypothetical protein;YwaF family protein	2	0	0	2	Core: Cow+Sheep Inter: Rare:	Core	Collection core
tyrS	tyrS;	tyrosine--tRNA ligase;Tyrosine--tRNA ligase	2	0	0	2	Core: Cow+Sheep Inter: Rare:	Core	Collection core
pdhA	pdhA	pyruvate dehydrogenase	2	0	0	2	Core: Cow+Sheep Inter: Rare:	Core	Collection core
group_1143	prs	ribose-phosphate diphosphokinase	2	0	0	2	Core: Cow+Sheep Inter: Rare:	Core	Collection core
group_1142		DeoR family transcriptional regulator	2	0	0	2	Core: Cow+Sheep Inter: Rare:	Core	Collection core
group_1140		hypothetical protein	2	0	0	2	Core: Cow+Sheep Inter: Rare:	Core	Collection core
group_1139		ATP-binding protein	2	0	0	2	Core: Cow+Sheep Inter: Rare:	Core	Collection core
group_1135		2-phospho-L-lactate transferase CofD	2	0	0	2	Core: Cow+Sheep Inter: Rare:	Core	Collection core
group_1134		nucleoid-associated bacterial family protein	2	0	0	2	Core: Cow+Sheep Inter: Rare:	Core	Collection core
pta	pta	phosphate acetyltransferase	2	0	0	2	Core: Cow+Sheep Inter: Rare:	Core	Collection core
group_1132		3-oxoacyl-[acyl-carrier-protein] synthase 3	2	0	0	2	Core: Cow+Sheep Inter: Rare:	Core	Collection core
prfB	prfB	peptide chain release factor 2	2	0	0	2	Core: Cow+Sheep Inter: Rare:	Core	Collection core
prs	prs	ribose-phosphate diphosphokinase	2	0	0	2	Core: Cow+Sheep Inter: Rare:	Core	Collection core
group_1129		Glycosyltransferase family 2 protein	2	0	0	2	Core: Cow+Sheep Inter: Rare:	Core	Collection core
trhO	trhO	rhodanese-related sulfurtransferase	2	0	0	2	Core: Cow+Sheep Inter: Rare:	Core	Collection core
group_1128		LacI family transcriptional regulator	2	0	0	2	Core: Cow+Sheep Inter: Rare:	Core	Collection core
group_1127		DNA-binding protein	2	0	0	2	Core: Cow+Sheep Inter: Rare:	Core	Collection core
cutD	cutD	choline TMA-lyase-activating enzyme	2	0	0	2	Core: Cow+Sheep Inter: Rare:	Core	Collection core
group_1119		Polyprenyl synthetase	2	0	0	2	Core: Cow+Sheep Inter: Rare:	Core	Collection core
ruvB	ruvB	Holliday junction branch migration DNA helicase RuvB	2	0	0	2	Core: Cow+Sheep Inter: Rare:	Core	Collection core
group_1117		3-dehydroquinate dehydratase;ABC transporter ATP-binding protein;hypothetical protein;ABC transporter	2	0	0	2	Core: Cow+Sheep Inter: Rare:	Core	Collection core
dhaQ	dhaQ	DhaKLM operon coactivator DhaQ	2	0	0	2	Core: Cow+Sheep Inter: Rare:	Core	Collection core
group_1115		lipoate--protein ligase	2	0	0	2	Core: Cow+Sheep Inter: Rare:	Core	Collection core
group_1114		putative permease;Permease	2	0	0	2	Core: Cow+Sheep Inter: Rare:	Core	Collection core
group_1113		PTS mannose transporter subunit EIIAB	2	0	0	2	Core: Cow+Sheep Inter: Rare:	Core	Collection core
asnA	asnA	aspartate--ammonia ligase	2	0	0	2	Core: Cow+Sheep Inter: Rare:	Core	Collection core
group_1106		EamA/RhaT family transporter	2	0	0	2	Core: Cow+Sheep Inter: Rare:	Core	Collection core
group_1105		hypothetical protein;D-alanyl-D-alanine carboxypeptidase	2	0	0	2	Core: Cow+Sheep Inter: Rare:	Core	Collection core
group_1103		dipeptide/oligopeptide/nickel ABC transporter ATP-binding protein	2	0	0	2	Core: Cow+Sheep Inter: Rare:	Core	Collection core
prmA	prmA	50S ribosomal protein L11 methyltransferase	2	0	0	2	Core: Cow+Sheep Inter: Rare:	Core	Collection core
group_1099		Gfo/Idh/MocA family oxidoreductase	2	0	0	2	Core: Cow+Sheep Inter: Rare:	Core	Collection core
group_1098		Aldose 1-epimerase	2	0	0	2	Core: Cow+Sheep Inter: Rare:	Core	Collection core
group_1096		6-phosphogluconolactonase	2	0	0	2	Core: Cow+Sheep Inter: Rare:	Core	Collection core
group_1095		hypothetical protein;nitroreductase	2	0	0	2	Core: Cow+Sheep Inter: Rare:	Core	Collection core
ccpA	ccpA	catabolite control protein A	2	0	0	2	Core: Cow+Sheep Inter: Rare:	Core	Collection core
group_1090		Sugar kinase	2	0	0	2	Core: Cow+Sheep Inter: Rare:	Core	Collection core
group_1089		Sucrose-6-phosphate hydrolase;hypothetical protein	2	0	0	2	Core: Cow+Sheep Inter: Rare:	Core	Collection core
group_1088		nucleoside-triphosphate diphosphatase	2	0	0	2	Core: Cow+Sheep Inter: Rare:	Core	Collection core
plsX	plsX	phosphate acyltransferase PlsX	2	0	0	2	Core: Cow+Sheep Inter: Rare:	Core	Collection core
pfkA	pfkA	6-phosphofructokinase	2	0	0	2	Core: Cow+Sheep Inter: Rare:	Core	Collection core
add	add	adenosine deaminase	2	0	0	2	Core: Cow+Sheep Inter: Rare:	Core	Collection core
galE	galE	UDP-glucose 4-epimerase GalE	2	0	0	2	Core: Cow+Sheep Inter: Rare:	Core	Collection core
metK	;metK	S-adenosylmethionine synthase;methionine adenosyltransferase	2	0	0	2	Core: Cow+Sheep Inter: Rare:	Core	Collection core
gpsA	gpsA	NAD(P)H-dependent glycerol-3-phosphate dehydrogenase	2	0	0	2	Core: Cow+Sheep Inter: Rare:	Core	Collection core
group_1075		phosphopantothenate--cysteine ligase;hypothetical protein;Putative phosphopantothenate--cysteine ligase	2	0	0	2	Core: Cow+Sheep Inter: Rare:	Core	Collection core
group_1074		bifunctional 3-deoxy-7-phosphoheptulonate synthase/chorismate mutase	2	0	0	2	Core: Cow+Sheep Inter: Rare:	Core	Collection core
group_1073		Sensor histidine kinase	2	0	0	2	Core: Cow+Sheep Inter: Rare:	Core	Collection core
group_1071		amino acid ABC transporter permease;hypothetical protein;ABC transporter permease protein	2	0	0	2	Core: Cow+Sheep Inter: Rare:	Core	Collection core
group_1066		branched-chain amino acid aminotransferase	2	0	0	2	Core: Cow+Sheep Inter: Rare:	Core	Collection core
gap	gap	type I glyceraldehyde-3-phosphate dehydrogenase	2	0	0	2	Core: Cow+Sheep Inter: Rare:	Core	Collection core
group_1063		Iron ABC transporter permease	2	0	0	2	Core: Cow+Sheep Inter: Rare:	Core	Collection core
group_1062		hypothetical protein;DUF1266 domain-containing protein	2	0	0	2	Core: Cow+Sheep Inter: Rare:	Core	Collection core
adhP	adhP	alcohol dehydrogenase AdhP	2	0	0	2	Core: Cow+Sheep Inter: Rare:	Core	Collection core
group_1060		ABC transporter permease protein;hypothetical protein;sn-glycerol-3-phosphate transport system permease protein ugpE	2	0	0	2	Core: Cow+Sheep Inter: Rare:	Core	Collection core
group_1055		hypothetical protein	2	0	0	2	Core: Cow+Sheep Inter: Rare:	Core	Collection core
queA	queA	tRNA preQ1(34) S-adenosylmethionine ribosyltransferase-isomerase QueA	2	0	0	2	Core: Cow+Sheep Inter: Rare:	Core	Collection core
group_1054		FAD:protein FMN transferase	2	0	0	2	Core: Cow+Sheep Inter: Rare:	Core	Collection core
group_1050		hypothetical protein;transporter	2	0	0	2	Core: Cow+Sheep Inter: Rare:	Core	Collection core
holA	holA	DNA polymerase III subunit delta	2	0	0	2	Core: Cow+Sheep Inter: Rare:	Core	Collection core
group_1047		PhoH family protein	2	0	0	2	Core: Cow+Sheep Inter: Rare:	Core	Collection core
hrcA	hrcA	heat-inducible transcriptional repressor HrcA	2	0	0	2	Core: Cow+Sheep Inter: Rare:	Core	Collection core
group_1046		hypothetical protein	2	0	0	2	Core: Cow+Sheep Inter: Rare:	Core	Collection core
lepA	lepA;	translation elongation factor 4;GTP-binding protein LepA C-terminal domain protein	2	0	0	2	Core: Cow+Sheep Inter: Rare:	Core	Collection core
tsf	tsf	translation elongation factor Ts	2	0	0	2	Core: Cow+Sheep Inter: Rare:	Core	Collection core
group_1038		DNA-binding protein;MutR family transcriptional regulator;helix-turn-helix domain-containing protein;HTH cro/C1-type domain-containing protein	2	0	0	2	Core: Cow+Sheep Inter: Rare:	Core	Collection core
group_1036		bifunctional DnaQ family exonuclease/ATP-dependent helicase;hypothetical protein;3'-5' exonuclease DinG;DinG family ATP-dependent helicase YoaA	2	0	0	2	Core: Cow+Sheep Inter: Rare:	Core	Collection core
group_1035		TetR/AcrR family transcriptional regulator;hypothetical protein	2	0	0	2	Core: Cow+Sheep Inter: Rare:	Core	Collection core
group_1032		Multidrug ABC transporter permease	2	0	0	2	Core: Cow+Sheep Inter: Rare:	Core	Collection core
pflD	;pflD	hypothetical protein;formate C-acetyltransferase/glycerol dehydratase family glycyl radical enzyme	2	0	0	2	Core: Cow+Sheep Inter: Rare:	Core	Collection core
group_1030		Prolyl-tRNA synthetase;nucleotidyltransferase family protein	2	0	0	2	Core: Cow+Sheep Inter: Rare:	Core	Collection core
group_1028		NADH-dependent flavin oxidoreductase	2	0	0	2	Core: Cow+Sheep Inter: Rare:	Core	Collection core
rfbB	rfbB	dTDP-glucose 46-dehydratase	2	0	0	2	Core: Cow+Sheep Inter: Rare:	Core	Collection core
group_1026		diacylglycerol kinase	2	0	0	2	Core: Cow+Sheep Inter: Rare:	Core	Collection core
group_1025		Type II secretion system protein;hypothetical protein	2	0	0	2	Core: Cow+Sheep Inter: Rare:	Core	Collection core
mutS2	;mutS2	Smr domain-containing protein;endonuclease MutS2;Endonuclease MutS2	2	0	0	2	Core: Cow+Sheep Inter: Rare:	Core	Collection core
tig	;tig	hypothetical protein;trigger factor	2	0	0	2	Core: Cow+Sheep Inter: Rare:	Core	Collection core
group_1010		hypothetical protein;SH3 domain-containing protein	2	0	0	2	Core: Cow+Sheep Inter: Rare:	Core	Collection core
group_1008		MerR family transcriptional regulator;TipAS antibiotic-recognition domain protein	2	0	0	2	Core: Cow+Sheep Inter: Rare:	Core	Collection core
pepA	pepA	glutamyl aminopeptidase	2	0	0	2	Core: Cow+Sheep Inter: Rare:	Core	Collection core
group_1002		Glycosyl hydrolase family 88;glycoside hydrolase family 88 protein;Glucuronyl hydrolase	2	0	0	2	Core: Cow+Sheep Inter: Rare:	Core	Collection core
group_999		branched-chain amino acid ABC transporter permease	2	0	0	2	Core: Cow+Sheep Inter: Rare:	Core	Collection core
group_997		Purine-nucleoside phosphorylase;purine-nucleoside phosphorylase	2	0	0	2	Core: Cow+Sheep Inter: Rare:	Core	Collection core
group_996		Glyoxalase/bleomycin resistance/extradiol dioxygenase family protein	2	0	0	2	Core: Cow+Sheep Inter: Rare:	Core	Collection core
group_995		Ribonuclease HII;hypothetical protein;ribonuclease HII	2	0	0	2	Core: Cow+Sheep Inter: Rare:	Core	Collection core
group_994		3-hydroxyacyl-[acyl-carrier-protein] dehydratase FabZ	2	0	0	2	Core: Cow+Sheep Inter: Rare:	Core	Collection core
group_989		hypothetical protein;LysR family transcriptional regulator	2	0	0	2	Core: Cow+Sheep Inter: Rare:	Core	Collection core
group_988		methionine ABC transporter ATP-binding protein	2	0	0	2	Core: Cow+Sheep Inter: Rare:	Core	Collection core
group_987		DUF438 domain-containing protein;hypothetical protein	2	0	0	2	Core: Cow+Sheep Inter: Rare:	Core	Collection core
lgt	;lgt	Prolipoprotein diacylglyceryl transferase;hypothetical protein;prolipoprotein diacylglyceryl transferase	2	0	0	2	Core: Cow+Sheep Inter: Rare:	Core	Collection core
dinB	dinB	DNA polymerase IV	2	0	0	2	Core: Cow+Sheep Inter: Rare:	Core	Collection core
group_983		Serine hydrolase	2	0	0	2	Core: Cow+Sheep Inter: Rare:	Core	Collection core
group_982		BMP family ABC transporter substrate-binding protein	2	0	0	2	Core: Cow+Sheep Inter: Rare:	Core	Collection core
group_981		type II secretion system F family protein;hypothetical protein;Type II secretion system F family protein	2	0	0	2	Core: Cow+Sheep Inter: Rare:	Core	Collection core
group_978		Peptide ABC transporter permease protein;Peptide ABC transporter permease;peptide ABC transporter permease	2	0	0	2	Core: Cow+Sheep Inter: Rare:	Core	Collection core
group_977		Glycosyl transferase	2	0	0	2	Core: Cow+Sheep Inter: Rare:	Core	Collection core
group_974		Bacteriocin ABC exporter (Pep2E family) ATP binding/membrane-spanning protein;hypothetical protein;Peptide cleavage/export ABC transporter	2	0	0	2	Core: Cow+Sheep Inter: Rare:	Core	Collection core
dhaK	;dhaK	Dihydroxyacetone kinase;dihydroxyacetone kinase subunit DhaK;hypothetical protein	2	0	0	2	Core: Cow+Sheep Inter: Rare:	Core	Collection core
group_973		DUF2974 domain-containing protein	2	0	0	2	Core: Cow+Sheep Inter: Rare:	Core	Collection core
group_972		Helicase	2	0	0	2	Core: Cow+Sheep Inter: Rare:	Core	Collection core
group_971		12-diacylglycerol 3-glucosyltransferase;glycosyl transferase family 1;hypothetical protein	2	0	0	2	Core: Cow+Sheep Inter: Rare:	Core	Collection core
group_970		Spermidine/putrescine ABC transporter substrate-binding protein	2	0	0	2	Core: Cow+Sheep Inter: Rare:	Core	Collection core
group_967		Foldase protein PrsA	2	0	0	2	Core: Cow+Sheep Inter: Rare:	Core	Collection core
rfbD	;rfbD	dTDP-4-dehydrorhamnose reductase	2	0	0	2	Core: Cow+Sheep Inter: Rare:	Core	Collection core
carA	carA	carbamoyl phosphate synthase small subunit	2	0	0	2	Core: Cow+Sheep Inter: Rare:	Core	Collection core
recF	;recF	DNA replication and repair protein RecF;DNA replication/repair protein RecF	2	0	0	2	Core: Cow+Sheep Inter: Rare:	Core	Collection core
group_966		hypothetical protein	2	0	0	2	Core: Cow+Sheep Inter: Rare:	Core	Collection core
group_965		hypothetical protein	2	0	0	2	Core: Cow+Sheep Inter: Rare:	Core	Collection core
group_964		phosphomevalonate kinase	2	0	0	2	Core: Cow+Sheep Inter: Rare:	Core	Collection core
group_963		Beta-glucosidase/6-phospho-beta-glucosidase/beta-galactosidase;6-phospho-beta-glucosidase GmuD;Glycoside hydrolase family 1 protein	2	0	0	2	Core: Cow+Sheep Inter: Rare:	Core	Collection core
group_962		Amino acid amidohydrolase;N-acetyldiaminopimelate deacetylase	2	0	0	2	Core: Cow+Sheep Inter: Rare:	Core	Collection core
galT	;galT	Galactose-1-phosphate uridylyltransferase;UDP-glucose--hexose-1-phosphate uridylyltransferase	2	0	0	2	Core: Cow+Sheep Inter: Rare:	Core	Collection core
group_961		hypothetical protein	2	0	0	2	Core: Cow+Sheep Inter: Rare:	Core	Collection core
group_960		hypothetical protein;Sodium/glycine symporter GlyP;Sodium:alanine symporter family protein	2	0	0	2	Core: Cow+Sheep Inter: Rare:	Core	Collection core
group_959		hypothetical protein;Xaa-Pro dipeptidyl-peptidase	2	0	0	2	Core: Cow+Sheep Inter: Rare:	Core	Collection core
group_958		Transporter	2	0	0	2	Core: Cow+Sheep Inter: Rare:	Core	Collection core
ruvA	;ruvA	Holliday junction DNA helicase RuvA;hypothetical protein;Holliday junction branch migration protein RuvA	2	0	0	2	Core: Cow+Sheep Inter: Rare:	Core	Collection core
group_953		Rqc2-like protein RqcH;NFACT-R-1 domain-containing protein;Fibronectin/fibrinogen-binding protein	2	0	0	2	Core: Cow+Sheep Inter: Rare:	Core	Collection core
pepT	pepT	peptidase T	2	0	0	2	Core: Cow+Sheep Inter: Rare:	Core	Collection core
sdaAB	sdaAB;	L-serine ammonia-lyase iron-sulfur-dependent subunit beta;L-serine deaminase;L-serine dehydratase beta subunit	2	0	0	2	Core: Cow+Sheep Inter: Rare:	Core	Collection core
group_952		Holin	2	0	0	2	Core: Cow+Sheep Inter: Rare:	Core	Collection core
glyA	;glyA	Serine hydroxymethyltransferase	2	0	0	2	Core: Cow+Sheep Inter: Rare:	Core	Collection core
group_949		N-acetyltransferase	2	0	0	2	Core: Cow+Sheep Inter: Rare:	Core	Collection core
glmU	glmU	bifunctional UDP-N-acetylglucosamine diphosphorylase/glucosamine-1-phosphate N-acetyltransferase GlmU	2	0	0	2	Core: Cow+Sheep Inter: Rare:	Core	Collection core
group_947		Insulinase family protein;hypothetical protein	2	0	0	2	Core: Cow+Sheep Inter: Rare:	Core	Collection core
serC	serC	3-phosphoserine/phosphohydroxythreonine transaminase	2	0	0	2	Core: Cow+Sheep Inter: Rare:	Core	Collection core
group_946		LytR-cpsA-psr domain-containing protein;hypothetical protein;LytR family transcriptional regulator	2	0	0	2	Core: Cow+Sheep Inter: Rare:	Core	Collection core
group_943		GHKL domain-containing protein;hypothetical protein	2	0	0	2	Core: Cow+Sheep Inter: Rare:	Core	Collection core
gdhA	;gdhA	ELFV-dehydrog domain-containing protein;NADP-specific glutamate dehydrogenase	2	0	0	2	Core: Cow+Sheep Inter: Rare:	Core	Collection core
ulaG	ulaG	L-ascorbate 6-phosphate lactonase	2	0	0	2	Core: Cow+Sheep Inter: Rare:	Core	Collection core
murG	murG	UDP-N-acetylglucosamine--N-acetylmuramyl-(pentapeptide) pyrophosphoryl-undecaprenol N-acetylglucosamine transferase	2	0	0	2	Core: Cow+Sheep Inter: Rare:	Core	Collection core
group_939		glycerol dehydrogenase	2	0	0	2	Core: Cow+Sheep Inter: Rare:	Core	Collection core
group_938		Peptidoglycan GlcNAc deacetylase	2	0	0	2	Core: Cow+Sheep Inter: Rare:	Core	Collection core
group_936		6-phospho-beta-glucosidase	2	0	0	2	Core: Cow+Sheep Inter: Rare:	Core	Collection core
group_935		UDP-N-acetylmuramoyl-L-alanyl-D-glutamate--L-lysine ligase	2	0	0	2	Core: Cow+Sheep Inter: Rare:	Core	Collection core
group_934		Deacetylase SIR2	2	0	0	2	Core: Cow+Sheep Inter: Rare:	Core	Collection core
group_933		GDSL-type esterase/lipase family protein;hypothetical protein;Esterase	2	0	0	2	Core: Cow+Sheep Inter: Rare:	Core	Collection core
uxuA	uxuA	mannonate dehydratase	2	0	0	2	Core: Cow+Sheep Inter: Rare:	Core	Collection core
group_932		Transcriptional regulator	2	0	0	2	Core: Cow+Sheep Inter: Rare:	Core	Collection core
aguA	aguA	agmatine deiminase	2	0	0	2	Core: Cow+Sheep Inter: Rare:	Core	Collection core
group_927		cystathionine gamma-synthase	2	0	0	2	Core: Cow+Sheep Inter: Rare:	Core	Collection core
group_925		ABC transporter ATP-binding protein	2	0	0	2	Core: Cow+Sheep Inter: Rare:	Core	Collection core
group_923		Alpha-glucosidase;Glucan 16-alpha-glucosidase	2	0	0	2	Core: Cow+Sheep Inter: Rare:	Core	Collection core
group_921		Pig-X/Pbn1	2	0	0	2	Core: Cow+Sheep Inter: Rare:	Core	Collection core
group_920		Lipid A export ATP-binding/permease protein msbA;ABC transporter ATP-binding protein/permease;ABC transporter ATP-binding protein	2	0	0	2	Core: Cow+Sheep Inter: Rare:	Core	Collection core
uvrC	uvrC	excinuclease ABC subunit UvrC	2	0	0	2	Core: Cow+Sheep Inter: Rare:	Core	Collection core
clpX	clpX;	ATP-dependent Clp protease ATP-binding subunit ClpX;ClpX-type ZB domain-containing protein	2	0	0	2	Core: Cow+Sheep Inter: Rare:	Core	Collection core
mutL	mutL	DNA mismatch repair endonuclease MutL	2	0	0	2	Core: Cow+Sheep Inter: Rare:	Core	Collection core
group_919		hypothetical protein;FtsX-like permease family protein;ABC transporter permease	2	0	0	2	Core: Cow+Sheep Inter: Rare:	Core	Collection core
abcf	abc-f	ABC-F type ribosomal protection protein	2	0	0	2	Core: Cow+Sheep Inter: Rare:	Core	Collection core
pulA	;pulA	Type II secretory pathway pullulanase PulA and related glycosidases;type I pullulanase	2	0	0	2	Core: Cow+Sheep Inter: Rare:	Core	Collection core
treB	treB	PTS trehalose transporter subunit IIBC	2	0	0	2	Core: Cow+Sheep Inter: Rare:	Core	Collection core
recG	;recG	hypothetical protein;ATP-dependent DNA helicase RecG	2	0	0	2	Core: Cow+Sheep Inter: Rare:	Core	Collection core
group_918		Sensor histidine kinase	2	0	0	2	Core: Cow+Sheep Inter: Rare:	Core	Collection core
group_917		nucleotidyltransferase	2	0	0	2	Core: Cow+Sheep Inter: Rare:	Core	Collection core
yqeH	yqeH	ribosome biogenesis GTPase YqeH	2	0	0	2	Core: Cow+Sheep Inter: Rare:	Core	Collection core
group_915		DUF871 domain-containing protein	2	0	0	2	Core: Cow+Sheep Inter: Rare:	Core	Collection core
group_914		hypothetical protein	2	0	0	2	Core: Cow+Sheep Inter: Rare:	Core	Collection core
group_913		DUF1430 domain-containing protein;hypothetical protein	2	0	0	2	Core: Cow+Sheep Inter: Rare:	Core	Collection core
rlmN	rlmN	23S rRNA (adenine(2503)-C(2))-methyltransferase RlmN	2	0	0	2	Core: Cow+Sheep Inter: Rare:	Core	Collection core
group_912		GTP diphosphokinase;GTP pyrophosphokinase	2	0	0	2	Core: Cow+Sheep Inter: Rare:	Core	Collection core
group_910		HTH cro/C1-type domain-containing protein	2	0	0	2	Core: Cow+Sheep Inter: Rare:	Core	Collection core
group_909		Metal-dependent transcriptional regulator	2	0	0	2	Core: Cow+Sheep Inter: Rare:	Core	Collection core
group_905		ABC transporter ATPase;hypothetical protein	2	0	0	2	Core: Cow+Sheep Inter: Rare:	Core	Collection core
glgD	glgD	glucose-1-phosphate adenylyltransferase subunit GlgD	2	0	0	2	Core: Cow+Sheep Inter: Rare:	Core	Collection core
ychF	ychF	redox-regulated ATPase YchF	2	0	0	2	Core: Cow+Sheep Inter: Rare:	Core	Collection core
group_902		DUF4097 domain-containing protein	2	0	0	2	Core: Cow+Sheep Inter: Rare:	Core	Collection core
dusB	dusB;	tRNA dihydrouridine synthase DusB;tRNA-dihydrouridine synthase B	2	0	0	2	Core: Cow+Sheep Inter: Rare:	Core	Collection core
group_899		Glycerate kinase	2	0	0	2	Core: Cow+Sheep Inter: Rare:	Core	Collection core
group_898		DNA nuclease;LPXTG cell wall anchor domain-containing protein;Nuclease	2	0	0	2	Core: Cow+Sheep Inter: Rare:	Core	Collection core
pcp	;pcp	Pyroglutamyl-peptidase I;pyroglutamyl-peptidase I	2	0	0	2	Core: Cow+Sheep Inter: Rare:	Core	Collection core
cas1	;cas1	hypothetical protein;type II CRISPR-associated endonuclease Cas1;Putative cytosolic protein	2	0	0	2	Core: Cow+Sheep Inter: Rare:	Core	Collection core
group_895		Pyruvate:ferredoxin (Flavodoxin) oxidoreductase;Pyruvate-flavodoxin oxidoreductase;hypothetical protein	2	0	0	2	Core: Cow+Sheep Inter: Rare:	Core	Collection core
polC	;polC	hypothetical protein;OB-fold nucleic acid binding domain protein;DNA polymerase III PolC-type;PolC-type DNA polymerase III	2	0	0	2	Core: Cow+Sheep Inter: Rare:	Core	Collection core
glgC	glgC	glgD	2	0	0	2	Core: Cow+Sheep Inter: Rare:	Core	Collection core
nspC	nspC	carboxynorspermidine decarboxylase	2	0	0	2	Core: Cow+Sheep Inter: Rare:	Core	Collection core
group_889		sugar ABC transporter ATP-binding protein	2	0	0	2	Core: Cow+Sheep Inter: Rare:	Core	Collection core
group_885		Alcohol dehydrogenase	2	0	0	2	Core: Cow+Sheep Inter: Rare:	Core	Collection core
group_884		DUF6176 domain-containing protein	2	0	0	2	Core: Cow+Sheep Inter: Rare:	Core	Collection core
dnaJ	dnaJ	molecular chaperone DnaJ	2	0	0	2	Core: Cow+Sheep Inter: Rare:	Core	Collection core
group_883		Gfo/Idh/MocA family oxidoreductase	2	0	0	2	Core: Cow+Sheep Inter: Rare:	Core	Collection core
dnaN	dnaN	DNA polymerase III subunit beta	2	0	0	2	Core: Cow+Sheep Inter: Rare:	Core	Collection core
group_879		DUF2812 domain-containing protein;hypothetical protein	2	0	0	2	Core: Cow+Sheep Inter: Rare:	Core	Collection core
group_874		hypothetical protein;ATP-dependent helicase/deoxyribonuclease subunit B	2	0	0	2	Core: Cow+Sheep Inter: Rare:	Core	Collection core
obgE	obgE	GTPase ObgE	2	0	0	2	Core: Cow+Sheep Inter: Rare:	Core	Collection core
purN	purN	phosphoribosylglycinamide formyltransferase	2	0	0	2	Core: Cow+Sheep Inter: Rare:	Core	Collection core
nusA	nusA	transcription termination/antitermination protein NusA	2	0	0	2	Core: Cow+Sheep Inter: Rare:	Core	Collection core
group_872		hypothetical protein	2	0	0	2	Core: Cow+Sheep Inter: Rare:	Core	Collection core
recA	recA	recombinase RecA	2	0	0	2	Core: Cow+Sheep Inter: Rare:	Core	Collection core
group_864		hypothetical protein;Calcium-binding protein;calcium-binding protein;excalibur calcium-binding domain-containing protein	2	0	0	2	Core: Cow+Sheep Inter: Rare:	Core	Collection core
group_861		Glycosyltransferase family 1 protein	2	0	0	2	Core: Cow+Sheep Inter: Rare:	Core	Collection core
group_860		Replication initiation/membrane attachment protein	2	0	0	2	Core: Cow+Sheep Inter: Rare:	Core	Collection core
nagA	nagA	N-acetylglucosamine-6-phosphate deacetylase	2	0	0	2	Core: Cow+Sheep Inter: Rare:	Core	Collection core
group_855		hypothetical protein	2	0	0	2	Core: Cow+Sheep Inter: Rare:	Core	Collection core
group_853		5-methyltetrahydropteroyltriglutamate--homocysteine methyltransferase	2	0	0	2	Core: Cow+Sheep Inter: Rare:	Core	Collection core
group_851		hypothetical protein;Cysteine desulfurase	2	0	0	2	Core: Cow+Sheep Inter: Rare:	Core	Collection core
potA	potA	Spermidine/putrescine import ATP-binding protein PotA	2	0	0	2	Core: Cow+Sheep Inter: Rare:	Core	Collection core
group_842		hypothetical protein;DEAD/DEAH box helicase	2	0	0	2	Core: Cow+Sheep Inter: Rare:	Core	Collection core
group_838		hydroxymethylglutaryl-CoA synthase	2	0	0	2	Core: Cow+Sheep Inter: Rare:	Core	Collection core
proC	;proC	Pyrroline-5-carboxylate reductase;P5CR-dimer domain-containing protein;pyrroline-5-carboxylate reductase	2	0	0	2	Core: Cow+Sheep Inter: Rare:	Core	Collection core
group_828		galactokinase	2	0	0	2	Core: Cow+Sheep Inter: Rare:	Core	Collection core
groL	;groL	chaperonin GroEL;60 kDa chaperonin	2	0	0	2	Core: Cow+Sheep Inter: Rare:	Core	Collection core
group_825		Glucokinase;glucokinase	2	0	0	2	Core: Cow+Sheep Inter: Rare:	Core	Collection core
group_824		Inositol monophosphatase family;hypothetical protein;Myo-inositol-1(Or 4)-monophosphatase	2	0	0	2	Core: Cow+Sheep Inter: Rare:	Core	Collection core
group_823		AI-2E family transporter	2	0	0	2	Core: Cow+Sheep Inter: Rare:	Core	Collection core
group_822		RNA methyltransferase	2	0	0	2	Core: Cow+Sheep Inter: Rare:	Core	Collection core
aroC	aroC	chorismate synthase	2	0	0	2	Core: Cow+Sheep Inter: Rare:	Core	Collection core
fni	fni	type 2 isopentenyl-diphosphate Delta-isomerase	2	0	0	2	Core: Cow+Sheep Inter: Rare:	Core	Collection core
group_819		Carbamoyl phosphate synthase large subunit	2	0	0	2	Core: Cow+Sheep Inter: Rare:	Core	Collection core
group_817		MFS transporter	2	0	0	2	Core: Cow+Sheep Inter: Rare:	Core	Collection core
group_815		Tagatose-6-phosphate ketose isomerase	2	0	0	2	Core: Cow+Sheep Inter: Rare:	Core	Collection core
pheT	pheT	phenylalanine--tRNA ligase subunit beta	2	0	0	2	Core: Cow+Sheep Inter: Rare:	Core	Collection core
group_813		Glycerophosphoryl diester phosphodiesterase;Glycerophosphodiester phosphodiesterase	2	0	0	2	Core: Cow+Sheep Inter: Rare:	Core	Collection core
group_811		PTS transporter subunit EIIC;PTS cellobiose transporter subunit IIC	2	0	0	2	Core: Cow+Sheep Inter: Rare:	Core	Collection core
nadD	;nadD	hypothetical protein;nicotinate-nucleotide adenylyltransferase	2	0	0	2	Core: Cow+Sheep Inter: Rare:	Core	Collection core
group_808		Competence-specific sigma factor ComX;hypothetical protein;Sigma-70 family RNA polymerase sigma factor	2	0	0	2	Core: Cow+Sheep Inter: Rare:	Core	Collection core
group_805		Serine protease	2	0	0	2	Core: Cow+Sheep Inter: Rare:	Core	Collection core
group_803		DNA polymerase III subunit delta'	2	0	0	2	Core: Cow+Sheep Inter: Rare:	Core	Collection core
group_801		pyridoxal phosphate-dependent aminotransferase	2	0	0	2	Core: Cow+Sheep Inter: Rare:	Core	Collection core
group_797		NUDIX hydrolase;hypothetical protein;ADP-ribose pyrophosphatase	2	0	0	2	Core: Cow+Sheep Inter: Rare:	Core	Collection core
group_795		Cysteinyl-tRNA synthetase related protein;DUF402 domain-containing protein;UPF0374 protein SSU98_0432	2	0	0	2	Core: Cow+Sheep Inter: Rare:	Core	Collection core
rsmH	rsmH	16S rRNA (cytosine(1402)-N(4))-methyltransferase RsmH	2	0	0	2	Core: Cow+Sheep Inter: Rare:	Core	Collection core
group_794		aspartate aminotransferase	2	0	0	2	Core: Cow+Sheep Inter: Rare:	Core	Collection core
group_792		phosphoglycerate dehydrogenase	2	0	0	2	Core: Cow+Sheep Inter: Rare:	Core	Collection core
group_787		LLM class flavin-dependent oxidoreductase;MsnO8 family LLM class oxidoreductase	2	0	0	2	Core: Cow+Sheep Inter: Rare:	Core	Collection core
group_786		prephenate dehydrogenase;Prephenate dehydrogenase;hypothetical protein	2	0	0	2	Core: Cow+Sheep Inter: Rare:	Core	Collection core
group_785		hypothetical protein;Streptococcal histidine triad protein	2	0	0	2	Core: Cow+Sheep Inter: Rare:	Core	Collection core
group_784		acetate kinase	2	0	0	2	Core: Cow+Sheep Inter: Rare:	Core	Collection core
pgk	pgk	Phosphoglycerate kinase	2	0	0	2	Core: Cow+Sheep Inter: Rare:	Core	Collection core
group_778		Acetyl-CoA C-acetyltransferase	2	0	0	2	Core: Cow+Sheep Inter: Rare:	Core	Collection core
group_775		Cation transporter	2	0	0	2	Core: Cow+Sheep Inter: Rare:	Core	Collection core
group_773	;ccmA	ATP-binding cassette domain-containing protein;heme ABC exporter ATP-binding protein CcmA	2	0	0	2	Core: Cow+Sheep Inter: Rare:	Core	Collection core
tuf	tuf	elongation factor Tu	2	0	0	2	Core: Cow+Sheep Inter: Rare:	Core	Collection core
serS	;serS	Serine--tRNA ligase;serine--tRNA ligase	2	0	0	2	Core: Cow+Sheep Inter: Rare:	Core	Collection core
group_772		Putative peptidyl-prolyl cis-trans isomerase;Cof-type HAD-IIB family hydrolase	2	0	0	2	Core: Cow+Sheep Inter: Rare:	Core	Collection core
group_771		NADH-dependent alcohol dehydrogenase	2	0	0	2	Core: Cow+Sheep Inter: Rare:	Core	Collection core
group_770		DNA polymerase III subunit delta;hypothetical protein	2	0	0	2	Core: Cow+Sheep Inter: Rare:	Core	Collection core
group_768		Extracellular serine protease;hypothetical protein	2	0	0	2	Core: Cow+Sheep Inter: Rare:	Core	Collection core
group_766		DUF2785 domain-containing protein	2	0	0	2	Core: Cow+Sheep Inter: Rare:	Core	Collection core
group_765		hypothetical protein	2	0	0	2	Core: Cow+Sheep Inter: Rare:	Core	Collection core
group_763		PS-pyruv-trans domain-containing protein	2	0	0	2	Core: Cow+Sheep Inter: Rare:	Core	Collection core
group_760		MFS transporter	2	0	0	2	Core: Cow+Sheep Inter: Rare:	Core	Collection core
group_759		hypothetical protein;ORF16Z;DegV domain-containing protein	2	0	0	2	Core: Cow+Sheep Inter: Rare:	Core	Collection core
group_756		FMN dependent NADH:quinone oxidoreductase	2	0	0	2	Core: Cow+Sheep Inter: Rare:	Core	Collection core
group_755		hypothetical protein;ATP-dependent RNA helicase	2	0	0	2	Core: Cow+Sheep Inter: Rare:	Core	Collection core
group_753		Competence protein ComG	2	0	0	2	Core: Cow+Sheep Inter: Rare:	Core	Collection core
group_752		CCA tRNA nucleotidyltransferase	2	0	0	2	Core: Cow+Sheep Inter: Rare:	Core	Collection core
group_751		Competence protein ComGF	2	0	0	2	Core: Cow+Sheep Inter: Rare:	Core	Collection core
deoB	deoB	phosphopentomutase	2	0	0	2	Core: Cow+Sheep Inter: Rare:	Core	Collection core
group_749		cell division protein FtsW	2	0	0	2	Core: Cow+Sheep Inter: Rare:	Core	Collection core
mutM	mutM	DNA-formamidopyrimidine glycosylase	2	0	0	2	Core: Cow+Sheep Inter: Rare:	Core	Collection core
group_746		hypothetical protein;Acyltransferase	2	0	0	2	Core: Cow+Sheep Inter: Rare:	Core	Collection core
group_745		aminotransferase	2	0	0	2	Core: Cow+Sheep Inter: Rare:	Core	Collection core
group_743		hypothetical protein;DUF3397 domain-containing protein	2	0	0	2	Core: Cow+Sheep Inter: Rare:	Core	Collection core
group_737		Rod shape-determining protein RodA	2	0	0	2	Core: Cow+Sheep Inter: Rare:	Core	Collection core
group_736		hypothetical protein;B3-4 domain-containing protein;tRNA synthetase subunit beta	2	0	0	2	Core: Cow+Sheep Inter: Rare:	Core	Collection core
group_735		Cysteine desulfurase	2	0	0	2	Core: Cow+Sheep Inter: Rare:	Core	Collection core
group_728		Aldo/keto reductase family protein;Putative oxidoreductase;Oxidoreductase YdhF;Aldo/keto reductase	2	0	0	2	Core: Cow+Sheep Inter: Rare:	Core	Collection core
group_727		Haloacid dehalogenase;HAD family hydrolase	2	0	0	2	Core: Cow+Sheep Inter: Rare:	Core	Collection core
group_724		M42 family metallopeptidase;hypothetical protein;peptidase M42	2	0	0	2	Core: Cow+Sheep Inter: Rare:	Core	Collection core
arcA	arcA	arginine deiminase	2	0	0	2	Core: Cow+Sheep Inter: Rare:	Core	Collection core
group_720		hypothetical protein;VOC family protein	2	0	0	2	Core: Cow+Sheep Inter: Rare:	Core	Collection core
group_719		PARP alpha-helical domain-containing protein	2	0	0	2	Core: Cow+Sheep Inter: Rare:	Core	Collection core
group_718		hypothetical protein;AI-2E family transporter	2	0	0	2	Core: Cow+Sheep Inter: Rare:	Core	Collection core
group_713		Copper-transporting ATPase;hypothetical protein;Copper-exporting P-type ATPase	2	0	0	2	Core: Cow+Sheep Inter: Rare:	Core	Collection core
fabF	fabF	beta-ketoacyl-ACP synthase II	2	0	0	2	Core: Cow+Sheep Inter: Rare:	Core	Collection core
group_711		DNA alkylation repair enzyme;DNA alkylation repair protein	2	0	0	2	Core: Cow+Sheep Inter: Rare:	Core	Collection core
radA	radA	DNA repair protein RadA	2	0	0	2	Core: Cow+Sheep Inter: Rare:	Core	Collection core
group_710		hypothetical protein	2	0	0	2	Core: Cow+Sheep Inter: Rare:	Core	Collection core
group_709		Glycosyltransferase	2	0	0	2	Core: Cow+Sheep Inter: Rare:	Core	Collection core
group_708		DUF5052 domain-containing protein	2	0	0	2	Core: Cow+Sheep Inter: Rare:	Core	Collection core
group_707		NAD(P)/FAD-dependent oxidoreductase	2	0	0	2	Core: Cow+Sheep Inter: Rare:	Core	Collection core
ftsZ	ftsZ	cell division protein FtsZ	2	0	0	2	Core: Cow+Sheep Inter: Rare:	Core	Collection core
metA	;metA	Homoserine O-succinyltransferase;homoserine O-succinyltransferase	2	0	0	2	Core: Cow+Sheep Inter: Rare:	Core	Collection core
group_700		DNA recombination protein RmuC	2	0	0	2	Core: Cow+Sheep Inter: Rare:	Core	Collection core
group_699		hypothetical protein;NUDIX domain-containing protein	2	0	0	2	Core: Cow+Sheep Inter: Rare:	Core	Collection core
group_698		hypothetical protein;Cation transport protein;potassium transporter Trk	2	0	0	2	Core: Cow+Sheep Inter: Rare:	Core	Collection core
coaD	;coaD	hypothetical protein;pantetheine-phosphate adenylyltransferase	2	0	0	2	Core: Cow+Sheep Inter: Rare:	Core	Collection core
pbp3	pbp3	D-alanyl-D-alanine carboxypeptidase PBP3	2	0	0	2	Core: Cow+Sheep Inter: Rare:	Core	Collection core
group_695		Tyrosine-type recombinase/integrase;hypothetical protein;Integrase	2	0	0	2	Core: Cow+Sheep Inter: Rare:	Core	Collection core
dltB	dltB	D-alanyl-lipoteichoic acid biosynthesis protein DltB	2	0	0	2	Core: Cow+Sheep Inter: Rare:	Core	Collection core
ftsH	;ftsH	ATP-dependent zinc metalloprotease FtsH;hypothetical protein	2	0	0	2	Core: Cow+Sheep Inter: Rare:	Core	Collection core
group_690		MarR family transcriptional regulator	2	0	0	2	Core: Cow+Sheep Inter: Rare:	Core	Collection core
lysA	lysA	diaminopimelate decarboxylase	2	0	0	2	Core: Cow+Sheep Inter: Rare:	Core	Collection core
group_685		Dihydrofolate synthase	2	0	0	2	Core: Cow+Sheep Inter: Rare:	Core	Collection core
dprA	;dprA	Late competence protein DNA processing/uptake;hypothetical protein;Rossmann fold nucleotide-binding protein Smf;DNA-processing protein DprA	2	0	0	2	Core: Cow+Sheep Inter: Rare:	Core	Collection core
hflX	hflX	GTPase HflX	2	0	0	2	Core: Cow+Sheep Inter: Rare:	Core	Collection core
prfA	;prfA	PCRF domain-containing protein;Peptide chain release factor 1;peptide chain release factor 1	2	0	0	2	Core: Cow+Sheep Inter: Rare:	Core	Collection core
group_682		Serine/threonine-protein kinase MRCK beta	2	0	0	2	Core: Cow+Sheep Inter: Rare:	Core	Collection core
rsuA	rsuA	pseudouridine synthase	2	0	0	2	Core: Cow+Sheep Inter: Rare:	Core	Collection core
group_679		Laminin-binding surface protein;Periplasmic solute-binding domain protein;Adhesion protein	2	0	0	2	Core: Cow+Sheep Inter: Rare:	Core	Collection core
group_676		VanZ family protein	2	0	0	2	Core: Cow+Sheep Inter: Rare:	Core	Collection core
pbp2b	;pbp2b	Cell division protein FtsI (Peptidoglycan synthetase);penicillin-binding protein PBP2B	2	0	0	2	Core: Cow+Sheep Inter: Rare:	Core	Collection core
group_674		D-alanine--D-alanine ligase	2	0	0	2	Core: Cow+Sheep Inter: Rare:	Core	Collection core
ilvA	ilvA	threonine ammonia-lyase IlvA	2	0	0	2	Core: Cow+Sheep Inter: Rare:	Core	Collection core
group_673		DNA-binding transcriptional regulator XRE-family HTH domain;XRE family transcriptional regulator	2	0	0	2	Core: Cow+Sheep Inter: Rare:	Core	Collection core
group_670		Dihydrolipoamide dehydrogenase Mercuric ion reductase PF00070 family FAD-dependent NAD(P)-disulphide oxidoreductase;hypothetical protein;FAD-containing oxidoreductase	2	0	0	2	Core: Cow+Sheep Inter: Rare:	Core	Collection core
group_667		Maltodextrin-binding protein	2	0	0	2	Core: Cow+Sheep Inter: Rare:	Core	Collection core
rseP	rseP	RIP metalloprotease RseP	2	0	0	2	Core: Cow+Sheep Inter: Rare:	Core	Collection core
lys9	lys9	saccharopine dehydrogenase	2	0	0	2	Core: Cow+Sheep Inter: Rare:	Core	Collection core
group_665		hydroxymethylglutaryl-CoA reductase degradative	2	0	0	2	Core: Cow+Sheep Inter: Rare:	Core	Collection core
group_664		Thioredoxin	2	0	0	2	Core: Cow+Sheep Inter: Rare:	Core	Collection core
group_662		NAD(P)H-hydrate dehydratase;Carbohydrate kinase;ADP-dependent (S)-NAD(P)H-hydrate dehydratase	2	0	0	2	Core: Cow+Sheep Inter: Rare:	Core	Collection core
group_660		Helicase RecD/TraA family;RecD-like DNA helicase YrrC;ATP-dependent RecD-like DNA helicase	2	0	0	2	Core: Cow+Sheep Inter: Rare:	Core	Collection core
rnhC	rnhC	ribonuclease HIII	2	0	0	2	Core: Cow+Sheep Inter: Rare:	Core	Collection core
sufD	sufD	Fe-S cluster assembly protein SufD	2	0	0	2	Core: Cow+Sheep Inter: Rare:	Core	Collection core
radC	;radC	DNA repair protein RadC;Putative DNA repair protein	2	0	0	2	Core: Cow+Sheep Inter: Rare:	Core	Collection core
dltD	dltD	D-alanyl-lipoteichoic acid biosynthesis protein DltD	2	0	0	2	Core: Cow+Sheep Inter: Rare:	Core	Collection core
pyrR	pyrR	bifunctional pyr operon transcriptional regulator/uracil phosphoribosyltransferase PyrR	2	0	0	2	Core: Cow+Sheep Inter: Rare:	Core	Collection core
group_651		Glycosyltransferase	2	0	0	2	Core: Cow+Sheep Inter: Rare:	Core	Collection core
group_650		DUF218 domain-containing protein	2	0	0	2	Core: Cow+Sheep Inter: Rare:	Core	Collection core
group_648		dihydroorotase	2	0	0	2	Core: Cow+Sheep Inter: Rare:	Core	Collection core
ftsY	ftsY	signal recognition particle-docking protein FtsY	2	0	0	2	Core: Cow+Sheep Inter: Rare:	Core	Collection core
group_647		Endopeptidase La	2	0	0	2	Core: Cow+Sheep Inter: Rare:	Core	Collection core
group_646		hypothetical protein;1-acyl-sn-glycerol-3-phosphate acyltransferase;Acyltransferase family protein	2	0	0	2	Core: Cow+Sheep Inter: Rare:	Core	Collection core
group_645		DNA internalization-related competence protein ComEC/Rec2	2	0	0	2	Core: Cow+Sheep Inter: Rare:	Core	Collection core
group_644		PLP-dependent aminotransferase family protein	2	0	0	2	Core: Cow+Sheep Inter: Rare:	Core	Collection core
group_642		replication-associated recombination protein A	2	0	0	2	Core: Cow+Sheep Inter: Rare:	Core	Collection core
group_641		sugar ABC transporter substrate-binding protein	2	0	0	2	Core: Cow+Sheep Inter: Rare:	Core	Collection core
pdp	pdp	deoA	2	0	0	2	Core: Cow+Sheep Inter: Rare:	Core	Collection core
group_639		hypothetical protein;ABC transporter permease	2	0	0	2	Core: Cow+Sheep Inter: Rare:	Core	Collection core
group_638		uracil permease	2	0	0	2	Core: Cow+Sheep Inter: Rare:	Core	Collection core
group_637		ABC transporter permease	2	0	0	2	Core: Cow+Sheep Inter: Rare:	Core	Collection core
aroA	aroA	3-phosphoshikimate 1-carboxyvinyltransferase	2	0	0	2	Core: Cow+Sheep Inter: Rare:	Core	Collection core
hisS	hisS	histidine--tRNA ligase	2	0	0	2	Core: Cow+Sheep Inter: Rare:	Core	Collection core
group_634		Serine hydrolase	2	0	0	2	Core: Cow+Sheep Inter: Rare:	Core	Collection core
phoU	;phoU	Phosphate uptake regulator;hypothetical protein;phosphate signaling complex protein PhoU	2	0	0	2	Core: Cow+Sheep Inter: Rare:	Core	Collection core
group_631		Voltage-gated chloride channel protein	2	0	0	2	Core: Cow+Sheep Inter: Rare:	Core	Collection core
group_630		Metal transporter	2	0	0	2	Core: Cow+Sheep Inter: Rare:	Core	Collection core
group_628		collagenase-like protease	2	0	0	2	Core: Cow+Sheep Inter: Rare:	Core	Collection core
group_627		SIS domain-containing protein;MurR/RpiR family transcriptional regulator	2	0	0	2	Core: Cow+Sheep Inter: Rare:	Core	Collection core
ileS	ileS	isoleucine--tRNA ligase	2	0	0	2	Core: Cow+Sheep Inter: Rare:	Core	Collection core
group_624		CPBP family intramembrane metalloprotease	2	0	0	2	Core: Cow+Sheep Inter: Rare:	Core	Collection core
group_622	murA	UDP-N-acetylglucosamine 1-carboxyvinyltransferase	2	0	0	2	Core: Cow+Sheep Inter: Rare:	Core	Collection core
group_621		CPBP family intramembrane metalloprotease	2	0	0	2	Core: Cow+Sheep Inter: Rare:	Core	Collection core
group_620		hypothetical protein	2	0	0	2	Core: Cow+Sheep Inter: Rare:	Core	Collection core
group_619		hypothetical protein;S1 family peptidase;Serine protease	2	0	0	2	Core: Cow+Sheep Inter: Rare:	Core	Collection core
group_617		DUF2304 domain-containing protein;hypothetical protein;Glycosyl transferase	2	0	0	2	Core: Cow+Sheep Inter: Rare:	Core	Collection core
group_614		Histidine kinase	2	0	0	2	Core: Cow+Sheep Inter: Rare:	Core	Collection core
murA	murA	UDP-N-acetylglucosamine 1-carboxyvinyltransferase	2	0	0	2	Core: Cow+Sheep Inter: Rare:	Core	Collection core
group_613		Multimodular transpeptidase-transglycosylase / Penicillin-binding protein 1A/1B (PBP1);Penicillin-binding protein	2	0	0	2	Core: Cow+Sheep Inter: Rare:	Core	Collection core
group_610		Lipoprotein;hypothetical protein	2	0	0	2	Core: Cow+Sheep Inter: Rare:	Core	Collection core
group_602		Undecaprenyl-phosphate alpha-N-acetylglucosaminyl 1-phosphate transferase	2	0	0	2	Core: Cow+Sheep Inter: Rare:	Core	Collection core
group_598		Potassium channel family protein;Ion transporter	2	0	0	2	Core: Cow+Sheep Inter: Rare:	Core	Collection core
group_596		SAM-MT-RSMB-NOP domain-containing protein	2	0	0	2	Core: Cow+Sheep Inter: Rare:	Core	Collection core
group_595		ABC transporter ATP-binding protein	2	0	0	2	Core: Cow+Sheep Inter: Rare:	Core	Collection core
group_592		hypothetical protein	2	0	0	2	Core: Cow+Sheep Inter: Rare:	Core	Collection core
pgi	;pgi	Glucose-6-phosphate isomerase;glucose-6-phosphate isomerase	2	0	0	2	Core: Cow+Sheep Inter: Rare:	Core	Collection core
eno	eno	phosphopyruvate hydratase	2	0	0	2	Core: Cow+Sheep Inter: Rare:	Core	Collection core
group_590		ABC transporter substrate-binding protein/permease;PBPb domain-containing protein;glutamine ABC transporter substrate-binding protein	2	0	0	2	Core: Cow+Sheep Inter: Rare:	Core	Collection core
group_584		Histidine kinase	2	0	0	2	Core: Cow+Sheep Inter: Rare:	Core	Collection core
der	der	ribosome biogenesis GTPase Der	2	0	0	2	Core: Cow+Sheep Inter: Rare:	Core	Collection core
group_583		Carbohydrate ABC transporter substrate-binding protein	2	0	0	2	Core: Cow+Sheep Inter: Rare:	Core	Collection core
rsmB	rsmB	16S rRNA (cytosine(967)-C(5))-methyltransferase RsmB	2	0	0	2	Core: Cow+Sheep Inter: Rare:	Core	Collection core
secY	secY	preprotein translocase subunit SecY	2	0	0	2	Core: Cow+Sheep Inter: Rare:	Core	Collection core
group_581		Sensor histidine kinase	2	0	0	2	Core: Cow+Sheep Inter: Rare:	Core	Collection core
truA	truA	tRNA pseudouridine(38-40) synthase TruA	2	0	0	2	Core: Cow+Sheep Inter: Rare:	Core	Collection core
group_580		DUF4097 domain-containing protein	2	0	0	2	Core: Cow+Sheep Inter: Rare:	Core	Collection core
group_578		Cytochrome C biogenesis protein	2	0	0	2	Core: Cow+Sheep Inter: Rare:	Core	Collection core
group_573	celB	PTS cellobiose transporter subunit IIC	2	0	0	2	Core: Cow+Sheep Inter: Rare:	Core	Collection core
nusG	nusG	transcription termination/antitermination protein NusG	2	0	0	2	Core: Cow+Sheep Inter: Rare:	Core	Collection core
group_571		PTS system N-acetylgalactosamine-specific IIB component;PTS N-acetylgalactosamine transporter subunit IIB	2	0	0	2	Core: Cow+Sheep Inter: Rare:	Core	Collection core
murC	murC	UDP-N-acetylmuramate--L-alanine ligase	2	0	0	2	Core: Cow+Sheep Inter: Rare:	Core	Collection core
group_567		YjjG family noncanonical pyrimidine nucleotidase	2	0	0	2	Core: Cow+Sheep Inter: Rare:	Core	Collection core
era	era	GTPase Era	2	0	0	2	Core: Cow+Sheep Inter: Rare:	Core	Collection core
group_565		ABC transporter ATPase;ABC transporter ATP-binding protein	2	0	0	2	Core: Cow+Sheep Inter: Rare:	Core	Collection core
pepC	pepC	aminopeptidase C	2	0	0	2	Core: Cow+Sheep Inter: Rare:	Core	Collection core
group_559		LysM peptidoglycan-binding domain-containing protein	2	0	0	2	Core: Cow+Sheep Inter: Rare:	Core	Collection core
group_557		CHAP domain-containing protein	2	0	0	2	Core: Cow+Sheep Inter: Rare:	Core	Collection core
group_556		HlyC/CorC family transporter	2	0	0	2	Core: Cow+Sheep Inter: Rare:	Core	Collection core
group_552		Peptidase family M20/M25/M40	2	0	0	2	Core: Cow+Sheep Inter: Rare:	Core	Collection core
group_548		phosphohydrolase	2	0	0	2	Core: Cow+Sheep Inter: Rare:	Core	Collection core
group_545		PTS ascorbate transporter subunit IIC	2	0	0	2	Core: Cow+Sheep Inter: Rare:	Core	Collection core
trmFO	trmFO	methylenetetrahydrofolate--tRNA-(uracil(54)-C(5))-methyltransferase (FADH(2)-oxidizing) TrmFO	2	0	0	2	Core: Cow+Sheep Inter: Rare:	Core	Collection core
glnA	glnA	type I glutamate--ammonia ligase	2	0	0	2	Core: Cow+Sheep Inter: Rare:	Core	Collection core
rnpA	rnpA	ribonuclease P protein component	2	0	0	2	Core: Cow+Sheep Inter: Rare:	Core	Collection core
group_543		Ferric uptake regulator family protein;Transcriptional regulator Fur family;transcriptional repressor	2	0	0	2	Core: Cow+Sheep Inter: Rare:	Core	Collection core
asnS	asnS	asparagine--tRNA ligase	2	0	0	2	Core: Cow+Sheep Inter: Rare:	Core	Collection core
group_542		Putative permease;Permease	2	0	0	2	Core: Cow+Sheep Inter: Rare:	Core	Collection core
group_541		hypothetical protein;CPBP family intramembrane metalloprotease	2	0	0	2	Core: Cow+Sheep Inter: Rare:	Core	Collection core
group_540		hypothetical protein;XRE family transcriptional regulator	2	0	0	2	Core: Cow+Sheep Inter: Rare:	Core	Collection core
group_538		hypothetical protein	2	0	0	2	Core: Cow+Sheep Inter: Rare:	Core	Collection core
gorA	gorA	glutathione-disulfide reductase	2	0	0	2	Core: Cow+Sheep Inter: Rare:	Core	Collection core
vicK	vicK	cell wall metabolism sensor histidine kinase VicK	2	0	0	2	Core: Cow+Sheep Inter: Rare:	Core	Collection core
group_535		amino acid ABC transporter permease	2	0	0	2	Core: Cow+Sheep Inter: Rare:	Core	Collection core
dapB	dapB;	4-hydroxy-tetrahydrodipicolinate reductase;hypothetical protein	2	0	0	2	Core: Cow+Sheep Inter: Rare:	Core	Collection core
group_533		Ethanolamine utilization cobalamin adenosyltransferase	2	0	0	2	Core: Cow+Sheep Inter: Rare:	Core	Collection core
group_532		MATE family efflux transporter	2	0	0	2	Core: Cow+Sheep Inter: Rare:	Core	Collection core
dnaB	dnaB	replicative DNA helicase	2	0	0	2	Core: Cow+Sheep Inter: Rare:	Core	Collection core
frr	;frr	hypothetical protein;ribosome recycling factor	2	0	0	2	Core: Cow+Sheep Inter: Rare:	Core	Collection core
murD	murD	UDP-N-acetylmuramoyl-L-alanine--D-glutamate ligase	2	0	0	2	Core: Cow+Sheep Inter: Rare:	Core	Collection core
group_531		Peptidase M16	2	0	0	2	Core: Cow+Sheep Inter: Rare:	Core	Collection core
group_530		Homoserine dehydrogenase	2	0	0	2	Core: Cow+Sheep Inter: Rare:	Core	Collection core
group_528		Sucrose-6-phosphate hydrolase	2	0	0	2	Core: Cow+Sheep Inter: Rare:	Core	Collection core
ulaD	ulaD	3-keto-L-gulonate-6-phosphate decarboxylase	2	0	0	2	Core: Cow+Sheep Inter: Rare:	Core	Collection core
group_526		DNA-binding protein	2	0	0	2	Core: Cow+Sheep Inter: Rare:	Core	Collection core
group_520		Amino acid permease family protein;amino acid permease;Amino acid permease;Cationic amino acid transporter-APC Superfamily	2	0	0	2	Core: Cow+Sheep Inter: Rare:	Core	Collection core
group_519		Sulfatase-like hydrolase/transferase;Phosphoglycerol transferase;Sulfatase	2	0	0	2	Core: Cow+Sheep Inter: Rare:	Core	Collection core
dnaA	dnaA	chromosomal replication initiator protein DnaA	2	0	0	2	Core: Cow+Sheep Inter: Rare:	Core	Collection core
group_512		Histidine kinase	2	0	0	2	Core: Cow+Sheep Inter: Rare:	Core	Collection core
group_511		NADH oxidase	2	0	0	2	Core: Cow+Sheep Inter: Rare:	Core	Collection core
accC	accC	acetyl-CoA carboxylase biotin carboxylase subunit	2	0	0	2	Core: Cow+Sheep Inter: Rare:	Core	Collection core
group_508		hypothetical protein	2	0	0	2	Core: Cow+Sheep Inter: Rare:	Core	Collection core
group_507		amidase	2	0	0	2	Core: Cow+Sheep Inter: Rare:	Core	Collection core
group_506		branched-chain amino acid ABC transporter substrate-binding protein	2	0	0	2	Core: Cow+Sheep Inter: Rare:	Core	Collection core
mnmE	mnmE	tRNA uridine-5-carboxymethylaminomethyl(34) synthesis GTPase MnmE	2	0	0	2	Core: Cow+Sheep Inter: Rare:	Core	Collection core
group_504		PTS cellobiose transporter subunit IIC	2	0	0	2	Core: Cow+Sheep Inter: Rare:	Core	Collection core
ftsA	ftsA	cell division protein FtsA	2	0	0	2	Core: Cow+Sheep Inter: Rare:	Core	Collection core
group_503		hypothetical protein;ABC transporter substrate-binding protein	2	0	0	2	Core: Cow+Sheep Inter: Rare:	Core	Collection core
group_502		NAD kinase	2	0	0	2	Core: Cow+Sheep Inter: Rare:	Core	Collection core
group_500		Arsenate reductase	2	0	0	2	Core: Cow+Sheep Inter: Rare:	Core	Collection core
group_499		Putative type II restriction endonuclease DpnI	2	0	0	2	Core: Cow+Sheep Inter: Rare:	Core	Collection core
group_498		PTS fructose transporter subunit IID	2	0	0	2	Core: Cow+Sheep Inter: Rare:	Core	Collection core
xseA	xseA;	exodeoxyribonuclease VII large subunit;hypothetical protein	2	0	0	2	Core: Cow+Sheep Inter: Rare:	Core	Collection core
group_495		GNAT family N-acetyltransferase	2	0	0	2	Core: Cow+Sheep Inter: Rare:	Core	Collection core
group_492		hypothetical protein;DUF624 domain-containing protein	2	0	0	2	Core: Cow+Sheep Inter: Rare:	Core	Collection core
group_489		Methyltransferase	2	0	0	2	Core: Cow+Sheep Inter: Rare:	Core	Collection core
group_488		PF03932 family protein CutC	2	0	0	2	Core: Cow+Sheep Inter: Rare:	Core	Collection core
fabG	;fabG	hypothetical protein;3-oxoacyl-[acyl-carrier-protein] reductase	2	0	0	2	Core: Cow+Sheep Inter: Rare:	Core	Collection core
group_484		Transketolase	2	0	0	2	Core: Cow+Sheep Inter: Rare:	Core	Collection core
truB	truB	tRNA pseudouridine(55) synthase TruB	2	0	0	2	Core: Cow+Sheep Inter: Rare:	Core	Collection core
pepV	pepV	dipeptidase PepV	2	0	0	2	Core: Cow+Sheep Inter: Rare:	Core	Collection core
uxaC	uxaC	glucuronate isomerase	2	0	0	2	Core: Cow+Sheep Inter: Rare:	Core	Collection core
group_481		MATE family efflux transporter	2	0	0	2	Core: Cow+Sheep Inter: Rare:	Core	Collection core
group_480		DUF3270 domain-containing protein	2	0	0	2	Core: Cow+Sheep Inter: Rare:	Core	Collection core
group_479		ABC transporter ATP-binding protein	2	0	0	2	Core: Cow+Sheep Inter: Rare:	Core	Collection core
group_476		Polar amino acid transport system ATP-binding protein;Amino acid ABC transporter ATP-binding protein	2	0	0	2	Core: Cow+Sheep Inter: Rare:	Core	Collection core
lacG	lacG	6-phospho-beta-galactosidase	2	0	0	2	Core: Cow+Sheep Inter: Rare:	Core	Collection core
atpD	atpD	F0F1 ATP synthase subunit beta	2	0	0	2	Core: Cow+Sheep Inter: Rare:	Core	Collection core
group_471		GNAT family acetyltransferase	2	0	0	2	Core: Cow+Sheep Inter: Rare:	Core	Collection core
argF	;argF	Ornithine carbamoyltransferase subunit F;ornithine carbamoyltransferase	2	0	0	2	Core: Cow+Sheep Inter: Rare:	Core	Collection core
ldh	;ldh	L-lactate dehydrogenase	2	0	0	2	Core: Cow+Sheep Inter: Rare:	Core	Collection core
group_458		FAD:protein FMN transferase	2	0	0	2	Core: Cow+Sheep Inter: Rare:	Core	Collection core
group_457		hypothetical protein	2	0	0	2	Core: Cow+Sheep Inter: Rare:	Core	Collection core
gndA	gndA	NADP-dependent phosphogluconate dehydrogenase	2	0	0	2	Core: Cow+Sheep Inter: Rare:	Core	Collection core
group_453		Mid-cell-anchored protein Z	2	0	0	2	Core: Cow+Sheep Inter: Rare:	Core	Collection core
group_452		CHAP domain-containing protein	2	0	0	2	Core: Cow+Sheep Inter: Rare:	Core	Collection core
group_448		DUF2142 domain-containing protein	2	0	0	2	Core: Cow+Sheep Inter: Rare:	Core	Collection core
group_447		6-phospho-beta-glucosidase	2	0	0	2	Core: Cow+Sheep Inter: Rare:	Core	Collection core
group_444		Bacteriocin secretion accessory protein;hypothetical protein	2	0	0	2	Core: Cow+Sheep Inter: Rare:	Core	Collection core
group_442		HAD family hydrolase	2	0	0	2	Core: Cow+Sheep Inter: Rare:	Core	Collection core
group_438		Oligopeptide transport ATP-binding protein OppF;ABC transporter ATP-binding protein	2	0	0	2	Core: Cow+Sheep Inter: Rare:	Core	Collection core
glgA	glgA	glycogen synthase GlgA	2	0	0	2	Core: Cow+Sheep Inter: Rare:	Core	Collection core
group_436		Sensory transduction protein yxdJ;DNA-binding response regulator	2	0	0	2	Core: Cow+Sheep Inter: Rare:	Core	Collection core
group_435		RNA-binding protein	2	0	0	2	Core: Cow+Sheep Inter: Rare:	Core	Collection core
group_433		tagatose-6-phosphate kinase	2	0	0	2	Core: Cow+Sheep Inter: Rare:	Core	Collection core
group_431		PTS ascorbate transporter subunit IIC	2	0	0	2	Core: Cow+Sheep Inter: Rare:	Core	Collection core
group_430		arginine decarboxylase	2	0	0	2	Core: Cow+Sheep Inter: Rare:	Core	Collection core
group_429		DUF1912 domain-containing protein	2	0	0	2	Core: Cow+Sheep Inter: Rare:	Core	Collection core
group_428		PTS fructose transporter subunit IIA	2	0	0	2	Core: Cow+Sheep Inter: Rare:	Core	Collection core
group_427		hypothetical protein;Glycosyltransferase;Glycosyl transferases group 1	2	0	0	2	Core: Cow+Sheep Inter: Rare:	Core	Collection core
racE	racE	glutamate racemase	2	0	0	2	Core: Cow+Sheep Inter: Rare:	Core	Collection core
gltX	gltX	glutamate--tRNA ligase	2	0	0	2	Core: Cow+Sheep Inter: Rare:	Core	Collection core
group_421		DNA polymerase III subunit alpha	2	0	0	2	Core: Cow+Sheep Inter: Rare:	Core	Collection core
purF	purF	amidophosphoribosyltransferase	2	0	0	2	Core: Cow+Sheep Inter: Rare:	Core	Collection core
parC	;parC	DNA topoisomerase 4 subunit A;DNA topoisomerase (ATP-hydrolyzing);DNA topoisomerase IV subunit A	2	0	0	2	Core: Cow+Sheep Inter: Rare:	Core	Collection core
group_419		TlpA family protein disulfide reductase	2	0	0	2	Core: Cow+Sheep Inter: Rare:	Core	Collection core
group_417		guanine permease	2	0	0	2	Core: Cow+Sheep Inter: Rare:	Core	Collection core
group_416		hypothetical protein;Iron ABC transporter permease	2	0	0	2	Core: Cow+Sheep Inter: Rare:	Core	Collection core
argR	;argR	Arginine repressor;Arginine regulator	2	0	0	2	Core: Cow+Sheep Inter: Rare:	Core	Collection core
group_415		3'-to-5' oligoribonuclease A;Bifunctional oligoribonuclease/PAP phosphatase	2	0	0	2	Core: Cow+Sheep Inter: Rare:	Core	Collection core
group_414		tRNA 5-hydroxyuridine methyltransferase	2	0	0	2	Core: Cow+Sheep Inter: Rare:	Core	Collection core
group_412		Hydroxyacylglutathione hydrolase;MBL fold metallo-hydrolase	2	0	0	2	Core: Cow+Sheep Inter: Rare:	Core	Collection core
gatA	gatA	Asp-tRNA(Asn)/Glu-tRNA(Gln) amidotransferase subunit GatA	2	0	0	2	Core: Cow+Sheep Inter: Rare:	Core	Collection core
cas2	cas2	CRISPR-associated endonuclease Cas2	2	0	0	2	Core: Cow+Sheep Inter: Rare:	Core	Collection core
ccmA	;ccmA	ABC transporter ATP-binding protein;heme ABC exporter ATP-binding protein CcmA	2	0	0	2	Core: Cow+Sheep Inter: Rare:	Core	Collection core
group_405		6-phospho-beta-glucosidase	2	0	0	2	Core: Cow+Sheep Inter: Rare:	Core	Collection core
group_403		Acetylornithine deacetylase;peptidase M20	2	0	0	2	Core: Cow+Sheep Inter: Rare:	Core	Collection core
group_402		Peroxiredoxin	2	0	0	2	Core: Cow+Sheep Inter: Rare:	Core	Collection core
guaB	guaB	IMP dehydrogenase	2	0	0	2	Core: Cow+Sheep Inter: Rare:	Core	Collection core
group_401		hypothetical protein	2	0	0	2	Core: Cow+Sheep Inter: Rare:	Core	Collection core
group_398		hypothetical protein	2	0	0	2	Core: Cow+Sheep Inter: Rare:	Core	Collection core
mvaD	;mvaD	Diphosphomevalonate decarboxylase;diphosphomevalonate decarboxylase	2	0	0	2	Core: Cow+Sheep Inter: Rare:	Core	Collection core
group_396		hypothetical protein;aspartate kinase	2	0	0	2	Core: Cow+Sheep Inter: Rare:	Core	Collection core
thrC	thrC	threonine synthase	2	0	0	2	Core: Cow+Sheep Inter: Rare:	Core	Collection core
tkt	;tkt	Transketolase;transketolase	2	0	0	2	Core: Cow+Sheep Inter: Rare:	Core	Collection core
zwf	zwf	glucose-6-phosphate dehydrogenase	2	0	0	2	Core: Cow+Sheep Inter: Rare:	Core	Collection core
group_395		DUF1846 domain-containing protein	2	0	0	2	Core: Cow+Sheep Inter: Rare:	Core	Collection core
group_391		Class I SAM-dependent methyltransferase	2	0	0	2	Core: Cow+Sheep Inter: Rare:	Core	Collection core
lysS	lysS	lysine--tRNA ligase	2	0	0	2	Core: Cow+Sheep Inter: Rare:	Core	Collection core
group_388		Glycopeptide antibiotics resistance protein;VanZ family protein	2	0	0	2	Core: Cow+Sheep Inter: Rare:	Core	Collection core
group_387		Transcription antiterminator BglG	2	0	0	2	Core: Cow+Sheep Inter: Rare:	Core	Collection core
group_383		Putative EutP/PduV family GTP-binding protein	2	0	0	2	Core: Cow+Sheep Inter: Rare:	Core	Collection core
group_382		Quinol oxidase	2	0	0	2	Core: Cow+Sheep Inter: Rare:	Core	Collection core
group_381		5-formyltetrahydrofolate cyclo-ligase	2	0	0	2	Core: Cow+Sheep Inter: Rare:	Core	Collection core
atpA	atpA	F0F1 ATP synthase subunit alpha	2	0	0	2	Core: Cow+Sheep Inter: Rare:	Core	Collection core
group_380		hypothetical protein;Membrane protein	2	0	0	2	Core: Cow+Sheep Inter: Rare:	Core	Collection core
group_378		YfcC family protein	2	0	0	2	Core: Cow+Sheep Inter: Rare:	Core	Collection core
group_377		DUF951 domain-containing protein	2	0	0	2	Core: Cow+Sheep Inter: Rare:	Core	Collection core
group_375		competence/damage-inducible protein A	2	0	0	2	Core: Cow+Sheep Inter: Rare:	Core	Collection core
group_372		Acylneuraminate cytidylyltransferase	2	0	0	2	Core: Cow+Sheep Inter: Rare:	Core	Collection core
group_371		Phosphoglucomutase	2	0	0	2	Core: Cow+Sheep Inter: Rare:	Core	Collection core
pyk	pyk	pyruvate kinase	2	0	0	2	Core: Cow+Sheep Inter: Rare:	Core	Collection core
group_369		hypothetical protein	2	0	0	2	Core: Cow+Sheep Inter: Rare:	Core	Collection core
group_367	malQ	4-alpha-glucanotransferase	2	0	0	2	Core: Cow+Sheep Inter: Rare:	Core	Collection core
group_365		DNA-3-methyladenine glycosylase I	2	0	0	2	Core: Cow+Sheep Inter: Rare:	Core	Collection core
malQ	malQ	4-alpha-glucanotransferase	2	0	0	2	Core: Cow+Sheep Inter: Rare:	Core	Collection core
group_364		Chromosome partitioning protein;Chromosome (Plasmid) partitioning protein ParB / Stage 0 sporulation protein J	2	0	0	2	Core: Cow+Sheep Inter: Rare:	Core	Collection core
group_363		Glycine/betaine ABC transporter permease	2	0	0	2	Core: Cow+Sheep Inter: Rare:	Core	Collection core
group_362		Chorismate mutase	2	0	0	2	Core: Cow+Sheep Inter: Rare:	Core	Collection core
group_358		flavocytochrome c	2	0	0	2	Core: Cow+Sheep Inter: Rare:	Core	Collection core
group_357		Zinc ABC transporter substrate-binding protein	2	0	0	2	Core: Cow+Sheep Inter: Rare:	Core	Collection core
group_356		DUF853 domain-containing protein	2	0	0	2	Core: Cow+Sheep Inter: Rare:	Core	Collection core
group_355		chemotaxis protein;Chemotaxis protein	2	0	0	2	Core: Cow+Sheep Inter: Rare:	Core	Collection core
group_354		hypothetical protein	2	0	0	2	Core: Cow+Sheep Inter: Rare:	Core	Collection core
group_353		GntR family transcriptional regulator	2	0	0	2	Core: Cow+Sheep Inter: Rare:	Core	Collection core
rplA	rplA	50S ribosomal protein L1	2	0	0	2	Core: Cow+Sheep Inter: Rare:	Core	Collection core
group_349		PTS N-acetylgalactosamine transporter subunit IIA	2	0	0	2	Core: Cow+Sheep Inter: Rare:	Core	Collection core
dltA	dltA	D-alanine--poly(phosphoribitol) ligase subunit DltA	2	0	0	2	Core: Cow+Sheep Inter: Rare:	Core	Collection core
brnQ	brnQ	branched-chain amino acid transport system II carrier protein	2	0	0	2	Core: Cow+Sheep Inter: Rare:	Core	Collection core
group_348		DUF5684 domain-containing protein	2	0	0	2	Core: Cow+Sheep Inter: Rare:	Core	Collection core
group_347		Dihydrofolate reductase	2	0	0	2	Core: Cow+Sheep Inter: Rare:	Core	Collection core
group_346		Crp/Fnr family transcriptional regulator	2	0	0	2	Core: Cow+Sheep Inter: Rare:	Core	Collection core
budA	budA;	acetolactate decarboxylase;hypothetical protein	2	0	0	2	Core: Cow+Sheep Inter: Rare:	Core	Collection core
group_344		Pyridoxal phosphate homeostasis protein	2	0	0	2	Core: Cow+Sheep Inter: Rare:	Core	Collection core
group_343		hypothetical protein;Thioredoxin	2	0	0	2	Core: Cow+Sheep Inter: Rare:	Core	Collection core
group_342		Aromatic acid exporter family protein	2	0	0	2	Core: Cow+Sheep Inter: Rare:	Core	Collection core
sufB	sufB	Fe-S cluster assembly protein SufB	2	0	0	2	Core: Cow+Sheep Inter: Rare:	Core	Collection core
cls	cls	cardiolipin synthase	2	0	0	2	Core: Cow+Sheep Inter: Rare:	Core	Collection core
prfC	prfC	peptide chain release factor 3	2	0	0	2	Core: Cow+Sheep Inter: Rare:	Core	Collection core
miaA	miaA	tRNA (adenosine(37)-N6)-dimethylallyltransferase MiaA	2	0	0	2	Core: Cow+Sheep Inter: Rare:	Core	Collection core
group_340		Cystathionine beta-lyase	2	0	0	2	Core: Cow+Sheep Inter: Rare:	Core	Collection core
ilvC	;ilvC	hypothetical protein;ketol-acid reductoisomerase	2	0	0	2	Core: Cow+Sheep Inter: Rare:	Core	Collection core
purH	purH	bifunctional phosphoribosylaminoimidazolecarboxamide formyltransferase/IMP cyclohydrolase	2	0	0	2	Core: Cow+Sheep Inter: Rare:	Core	Collection core
group_337		N-acetyltransferase	2	0	0	2	Core: Cow+Sheep Inter: Rare:	Core	Collection core
group_335		N-acetyltransferase	2	0	0	2	Core: Cow+Sheep Inter: Rare:	Core	Collection core
speE	;speE	Spermidine synthase;polyamine aminopropyltransferase	2	0	0	2	Core: Cow+Sheep Inter: Rare:	Core	Collection core
guaA	guaA	glutamine-hydrolyzing GMP synthase	2	0	0	2	Core: Cow+Sheep Inter: Rare:	Core	Collection core
group_334		glucuronide permease	2	0	0	2	Core: Cow+Sheep Inter: Rare:	Core	Collection core
group_333		SepS6 protein	2	0	0	2	Core: Cow+Sheep Inter: Rare:	Core	Collection core
group_329		Pseudouridine synthase	2	0	0	2	Core: Cow+Sheep Inter: Rare:	Core	Collection core
rpsO	rpsO	30S ribosomal protein S15	2	0	0	2	Core: Cow+Sheep Inter: Rare:	Core	Collection core
group_324		N-acetyltransferase	2	0	0	2	Core: Cow+Sheep Inter: Rare:	Core	Collection core
pstS	pstS	phosphate-binding protein	2	0	0	2	Core: Cow+Sheep Inter: Rare:	Core	Collection core
group_322		HAD family hydrolase	2	0	0	2	Core: Cow+Sheep Inter: Rare:	Core	Collection core
group_321		LytTR family transcriptional regulator;DNA-binding response regulator	2	0	0	2	Core: Cow+Sheep Inter: Rare:	Core	Collection core
group_320		Sulfite exporter TauE/SafE family protein	2	0	0	2	Core: Cow+Sheep Inter: Rare:	Core	Collection core
folK	folK	2-amino-4-hydroxy-6-hydroxymethyldihydropteridine diphosphokinase	2	0	0	2	Core: Cow+Sheep Inter: Rare:	Core	Collection core
rlmD	rlmD	23S rRNA (uracil(1939)-C(5))-methyltransferase RlmD	2	0	0	2	Core: Cow+Sheep Inter: Rare:	Core	Collection core
pflA	;pflA	hypothetical protein;pyruvate formate-lyase-activating protein	2	0	0	2	Core: Cow+Sheep Inter: Rare:	Core	Collection core
group_317		Mini-ribonuclease 3	2	0	0	2	Core: Cow+Sheep Inter: Rare:	Core	Collection core
group_316		ComC/BlpC family peptide pheromone/bacteriocin	2	0	0	2	Core: Cow+Sheep Inter: Rare:	Core	Collection core
group_315		N-acetyl-beta-hexosaminidase	2	0	0	2	Core: Cow+Sheep Inter: Rare:	Core	Collection core
group_311		RidA family protein	2	0	0	2	Core: Cow+Sheep Inter: Rare:	Core	Collection core
group_310		Mechanosensitive ion channel family protein	2	0	0	2	Core: Cow+Sheep Inter: Rare:	Core	Collection core
group_308		Biotin transporter	2	0	0	2	Core: Cow+Sheep Inter: Rare:	Core	Collection core
yycF	yycF	response regulator YycF	2	0	0	2	Core: Cow+Sheep Inter: Rare:	Core	Collection core
guaC	;guaC	hypothetical protein;GMP reductase	2	0	0	2	Core: Cow+Sheep Inter: Rare:	Core	Collection core
accD	accD	acetyl-CoA carboxylase carboxyltransferase subunit beta	2	0	0	2	Core: Cow+Sheep Inter: Rare:	Core	Collection core
group_306		Cell division protein DivIB	2	0	0	2	Core: Cow+Sheep Inter: Rare:	Core	Collection core
group_305		3-ketoacyl-ACP reductase;3-oxoacyl-ACP reductase	2	0	0	2	Core: Cow+Sheep Inter: Rare:	Core	Collection core
gloA	gloA	lactoylglutathione lyase	2	0	0	2	Core: Cow+Sheep Inter: Rare:	Core	Collection core
group_302		class I SAM-dependent methyltransferase;hypothetical protein;Class I SAM-dependent methyltransferase	2	0	0	2	Core: Cow+Sheep Inter: Rare:	Core	Collection core
group_300		hypothetical protein;Transcription antiterminator	2	0	0	2	Core: Cow+Sheep Inter: Rare:	Core	Collection core
group_299		hypothetical protein	2	0	0	2	Core: Cow+Sheep Inter: Rare:	Core	Collection core
group_298		energy-coupling factor transporter transmembrane protein EcfT;Energy-coupling factor transporter transmembrane protein	2	0	0	2	Core: Cow+Sheep Inter: Rare:	Core	Collection core
group_297		Histidine phosphatase family protein	2	0	0	2	Core: Cow+Sheep Inter: Rare:	Core	Collection core
pyrG	pyrG	CTP synthase	2	0	0	2	Core: Cow+Sheep Inter: Rare:	Core	Collection core
group_296		ABC transporter ATP-binding protein	2	0	0	2	Core: Cow+Sheep Inter: Rare:	Core	Collection core
rny	rny	ribonuclease Y	2	0	0	2	Core: Cow+Sheep Inter: Rare:	Core	Collection core
group_295		ABC transporter substrate-binding protein	2	0	0	2	Core: Cow+Sheep Inter: Rare:	Core	Collection core
group_293		hypothetical protein	2	0	0	2	Core: Cow+Sheep Inter: Rare:	Core	Collection core
group_290		Phosphoribosylformylglycinamidine cyclo-ligase	2	0	0	2	Core: Cow+Sheep Inter: Rare:	Core	Collection core
group_289		alpha-ketoacid dehydrogenase subunit beta	2	0	0	2	Core: Cow+Sheep Inter: Rare:	Core	Collection core
gatC	gatC	Asp-tRNA(Asn)/Glu-tRNA(Gln) amidotransferase subunit GatC	2	0	0	2	Core: Cow+Sheep Inter: Rare:	Core	Collection core
trpS	;trpS	hypothetical protein;tryptophan--tRNA ligase	2	0	0	2	Core: Cow+Sheep Inter: Rare:	Core	Collection core
group_285		ABC transporter ATP-binding protein	2	0	0	2	Core: Cow+Sheep Inter: Rare:	Core	Collection core
uup	uup	ABC-F family ATPase	2	0	0	2	Core: Cow+Sheep Inter: Rare:	Core	Collection core
group_283		Dihydrofolate synthase	2	0	0	2	Core: Cow+Sheep Inter: Rare:	Core	Collection core
group_280		Sensor histidine kinase	2	0	0	2	Core: Cow+Sheep Inter: Rare:	Core	Collection core
group_279		FAD-binding oxidoreductase	2	0	0	2	Core: Cow+Sheep Inter: Rare:	Core	Collection core
group_278		ATP-dependent Clp protease ATP-binding subunit	2	0	0	2	Core: Cow+Sheep Inter: Rare:	Core	Collection core
group_275		CoA pyrophosphatase	2	0	0	2	Core: Cow+Sheep Inter: Rare:	Core	Collection core
group_273		hypothetical protein	2	0	0	2	Core: Cow+Sheep Inter: Rare:	Core	Collection core
group_272		Polysaccharide biosynthesis protein	2	0	0	2	Core: Cow+Sheep Inter: Rare:	Core	Collection core
mutY	;mutY	Adenine DNA glycosylase;A/G-specific adenine glycosylase	2	0	0	2	Core: Cow+Sheep Inter: Rare:	Core	Collection core
glmM	glmM	phosphoglucosamine mutase	2	0	0	2	Core: Cow+Sheep Inter: Rare:	Core	Collection core
group_267		Uncharacterised 5xTM membrane BCR YitT family COG1284	2	0	0	2	Core: Cow+Sheep Inter: Rare:	Core	Collection core
group_266		Membrane protein	2	0	0	2	Core: Cow+Sheep Inter: Rare:	Core	Collection core
group_264		acetaldehyde dehydrogenase (acetylating)	2	0	0	2	Core: Cow+Sheep Inter: Rare:	Core	Collection core
group_262		ribonuclease J	2	0	0	2	Core: Cow+Sheep Inter: Rare:	Core	Collection core
group_259		Putative membrane protein	2	0	0	2	Core: Cow+Sheep Inter: Rare:	Core	Collection core
recN	recN	DNA repair protein RecN	2	0	0	2	Core: Cow+Sheep Inter: Rare:	Core	Collection core
group_258		hypothetical protein	2	0	0	2	Core: Cow+Sheep Inter: Rare:	Core	Collection core
group_257		HTH cro/C1-type domain-containing protein;hypothetical protein	2	0	0	2	Core: Cow+Sheep Inter: Rare:	Core	Collection core
fhs	fhs	formate--tetrahydrofolate ligase	2	0	0	2	Core: Cow+Sheep Inter: Rare:	Core	Collection core
upp	upp	uracil phosphoribosyltransferase	2	0	0	2	Core: Cow+Sheep Inter: Rare:	Core	Collection core
group_252		Pyridoxal phosphate-dependent aminotransferase	2	0	0	2	Core: Cow+Sheep Inter: Rare:	Core	Collection core
rnjA	rnjA	ribonuclease J	2	0	0	2	Core: Cow+Sheep Inter: Rare:	Core	Collection core
group_251		ABC transporter ATP-binding protein	2	0	0	2	Core: Cow+Sheep Inter: Rare:	Core	Collection core
argS	argS	arginine--tRNA ligase	2	0	0	2	Core: Cow+Sheep Inter: Rare:	Core	Collection core
group_249		ascorbate 6-phosphate lactonase	2	0	0	2	Core: Cow+Sheep Inter: Rare:	Core	Collection core
group_248		hypothetical protein;Phosphate propanoyltransferase	2	0	0	2	Core: Cow+Sheep Inter: Rare:	Core	Collection core
group_247		ABC transporter ATP-binding protein	2	0	0	2	Core: Cow+Sheep Inter: Rare:	Core	Collection core
group_244		M3 family oligoendopeptidase	2	0	0	2	Core: Cow+Sheep Inter: Rare:	Core	Collection core
group_243		ABC transporter ATP-binding protein	2	0	0	2	Core: Cow+Sheep Inter: Rare:	Core	Collection core
group_242		S26 family signal peptidase	2	0	0	2	Core: Cow+Sheep Inter: Rare:	Core	Collection core
ilvD	;ilvD	hypothetical protein;dihydroxy-acid dehydratase	2	0	0	2	Core: Cow+Sheep Inter: Rare:	Core	Collection core
ilvN	ilvN	acetolactate synthase small subunit	2	0	0	2	Core: Cow+Sheep Inter: Rare:	Core	Collection core
group_241		acetolactate synthase large subunit	2	0	0	2	Core: Cow+Sheep Inter: Rare:	Core	Collection core
group_238		ABC transporter ATP-binding protein	2	0	0	2	Core: Cow+Sheep Inter: Rare:	Core	Collection core
group_236		Sugar kinase	2	0	0	2	Core: Cow+Sheep Inter: Rare:	Core	Collection core
group_235		3-hydroxyacyl-[acyl-carrier-protein] dehydratase FabZ	2	0	0	2	Core: Cow+Sheep Inter: Rare:	Core	Collection core
group_234		Sigma factor regulator C-terminal	2	0	0	2	Core: Cow+Sheep Inter: Rare:	Core	Collection core
group_232		Putative deacetylase;Deacetylase	2	0	0	2	Core: Cow+Sheep Inter: Rare:	Core	Collection core
rpoD	rpoD	RNA polymerase sigma factor RpoD	2	0	0	2	Core: Cow+Sheep Inter: Rare:	Core	Collection core
group_229		DUF4044 domain-containing protein	2	0	0	2	Core: Cow+Sheep Inter: Rare:	Core	Collection core
yihA	yihA	ribosome biogenesis GTP-binding protein YihA/YsxC	2	0	0	2	Core: Cow+Sheep Inter: Rare:	Core	Collection core
ezrA	ezrA	septation ring formation regulator EzrA	2	0	0	2	Core: Cow+Sheep Inter: Rare:	Core	Collection core
group_228		DUF3165 domain-containing protein	2	0	0	2	Core: Cow+Sheep Inter: Rare:	Core	Collection core
group_226		ABC transporter ATP-binding protein	2	0	0	2	Core: Cow+Sheep Inter: Rare:	Core	Collection core
ptsI	ptsI	Phosphoenolpyruvate-protein phosphotransferase	2	0	0	2	Core: Cow+Sheep Inter: Rare:	Core	Collection core
group_223		multidrug ABC transporter ATP-binding protein	2	0	0	2	Core: Cow+Sheep Inter: Rare:	Core	Collection core
group_221		ABC transporter ATP-binding protein	2	0	0	2	Core: Cow+Sheep Inter: Rare:	Core	Collection core
group_219		hypothetical protein	2	0	0	2	Core: Cow+Sheep Inter: Rare:	Core	Collection core
group_218		PadR family transcriptional regulator	2	0	0	2	Core: Cow+Sheep Inter: Rare:	Core	Collection core
group_217		N-acetyltransferase;GNAT family N-acetyltransferase	2	0	0	2	Core: Cow+Sheep Inter: Rare:	Core	Collection core
aspS	aspS	aspartate--tRNA ligase	2	0	0	2	Core: Cow+Sheep Inter: Rare:	Core	Collection core
treC	treC	alphaalpha-phosphotrehalase	2	0	0	2	Core: Cow+Sheep Inter: Rare:	Core	Collection core
treR	;treR	hypothetical protein;trehalose operon repressor	2	0	0	2	Core: Cow+Sheep Inter: Rare:	Core	Collection core
group_216		DUF1361 domain-containing protein	2	0	0	2	Core: Cow+Sheep Inter: Rare:	Core	Collection core
group_212		Alpha-glycosidase	2	0	0	2	Core: Cow+Sheep Inter: Rare:	Core	Collection core
lpdA	lpdA	dihydrolipoyl dehydrogenase	2	0	0	2	Core: Cow+Sheep Inter: Rare:	Core	Collection core
nrdI	;nrdI	Putative NrdI-like protein;class Ib ribonucleoside-diphosphate reductase assembly flavoprotein NrdI	2	0	0	2	Core: Cow+Sheep Inter: Rare:	Core	Collection core
tadA	tadA	tRNA adenosine(34) deaminase TadA	2	0	0	2	Core: Cow+Sheep Inter: Rare:	Core	Collection core
group_209		Membrane protein	2	0	0	2	Core: Cow+Sheep Inter: Rare:	Core	Collection core
group_205		multidrug ABC transporter ATP-binding protein	2	0	0	2	Core: Cow+Sheep Inter: Rare:	Core	Collection core
group_204		hypothetical protein;Bacteriocin ABC transporter ATP-binding protein	2	0	0	2	Core: Cow+Sheep Inter: Rare:	Core	Collection core
group_202		hypothetical protein	2	0	0	2	Core: Cow+Sheep Inter: Rare:	Core	Collection core
group_195		NAD-dependent DNA ligase	2	0	0	2	Core: Cow+Sheep Inter: Rare:	Core	Collection core
uidA	uidA	beta-glucuronidase	2	0	0	2	Core: Cow+Sheep Inter: Rare:	Core	Collection core
group_194		beta-hexosaminidase	2	0	0	2	Core: Cow+Sheep Inter: Rare:	Core	Collection core
recU	recU	Holliday junction resolvase RecU	2	0	0	2	Core: Cow+Sheep Inter: Rare:	Core	Collection core
group_193		Class I SAM-dependent rRNA methyltransferase	2	0	0	2	Core: Cow+Sheep Inter: Rare:	Core	Collection core
group_192	pepF	oligoendopeptidase F	2	0	0	2	Core: Cow+Sheep Inter: Rare:	Core	Collection core
group_191		DNA primase	2	0	0	2	Core: Cow+Sheep Inter: Rare:	Core	Collection core
group_190		2'3'-cyclic-nucleotide 2'-phosphodiesterase	2	0	0	2	Core: Cow+Sheep Inter: Rare:	Core	Collection core
dtd	dtd	D-aminoacyl-tRNA deacylase	2	0	0	2	Core: Cow+Sheep Inter: Rare:	Core	Collection core
group_189		hypothetical protein	2	0	0	2	Core: Cow+Sheep Inter: Rare:	Core	Collection core
group_188		ABC transporter ATP-binding protein	2	0	0	2	Core: Cow+Sheep Inter: Rare:	Core	Collection core
purA	purA	adenylosuccinate synthase	2	0	0	2	Core: Cow+Sheep Inter: Rare:	Core	Collection core
mraY	;mraY	hypothetical protein;phospho-N-acetylmuramoyl-pentapeptide-transferase	2	0	0	2	Core: Cow+Sheep Inter: Rare:	Core	Collection core
pepF	pepF	oligoendopeptidase F	2	0	0	2	Core: Cow+Sheep Inter: Rare:	Core	Collection core
group_182		Endolytic murein transglycosylase	2	0	0	2	Core: Cow+Sheep Inter: Rare:	Core	Collection core
glmS	glmS	glutamine--fructose-6-phosphate transaminase (isomerizing)	2	0	0	2	Core: Cow+Sheep Inter: Rare:	Core	Collection core
secG	secG	preprotein translocase subunit SecG	2	0	0	2	Core: Cow+Sheep Inter: Rare:	Core	Collection core
pheS	pheS	phenylalanine--tRNA ligase subunit alpha	2	0	0	2	Core: Cow+Sheep Inter: Rare:	Core	Collection core
group_180		hypothetical protein;fructose-6-phosphate aldolase	2	0	0	2	Core: Cow+Sheep Inter: Rare:	Core	Collection core
group_177		Cytidyltransferase	2	0	0	2	Core: Cow+Sheep Inter: Rare:	Core	Collection core
dnaK	dnaK	molecular chaperone DnaK	2	0	0	2	Core: Cow+Sheep Inter: Rare:	Core	Collection core
group_174		hypothetical protein;Aldehyde dehydrogenase	2	0	0	2	Core: Cow+Sheep Inter: Rare:	Core	Collection core
glgB	glgB	14-alpha-glucan branching protein GlgB	2	0	0	2	Core: Cow+Sheep Inter: Rare:	Core	Collection core
group_172		Helicase	2	0	0	2	Core: Cow+Sheep Inter: Rare:	Core	Collection core
proS	proS	proline--tRNA ligase	2	0	0	2	Core: Cow+Sheep Inter: Rare:	Core	Collection core
group_170		DUF1275 domain-containing protein	2	0	0	2	Core: Cow+Sheep Inter: Rare:	Core	Collection core
group_169		Transcriptional regulator	2	0	0	2	Core: Cow+Sheep Inter: Rare:	Core	Collection core
group_168		RNA polymerase subunit sigma-70;Sigma-70 family RNA polymerase sigma factor	2	0	0	2	Core: Cow+Sheep Inter: Rare:	Core	Collection core
rbfA	rbfA	30S ribosome-binding factor RbfA	2	0	0	2	Core: Cow+Sheep Inter: Rare:	Core	Collection core
tgt	tgt	tRNA guanosine(34) transglycosylase Tgt	2	0	0	2	Core: Cow+Sheep Inter: Rare:	Core	Collection core
group_159		peptidase M24 family protein	2	0	0	2	Core: Cow+Sheep Inter: Rare:	Core	Collection core
group_158	cadA	cadmium-translocating P-type ATPase	2	0	0	2	Core: Cow+Sheep Inter: Rare:	Core	Collection core
hslO	hslO	Hsp33 family molecular chaperone HslO	2	0	0	2	Core: Cow+Sheep Inter: Rare:	Core	Collection core
group_155		SAM-dependent methyltransferase	2	0	0	2	Core: Cow+Sheep Inter: Rare:	Core	Collection core
pth	pth	aminoacyl-tRNA hydrolase	2	0	0	2	Core: Cow+Sheep Inter: Rare:	Core	Collection core
group_152		NADH dehydrogenase FAD-containing subunit	2	0	0	2	Core: Cow+Sheep Inter: Rare:	Core	Collection core
group_151		DUF1033 domain-containing protein	2	0	0	2	Core: Cow+Sheep Inter: Rare:	Core	Collection core
rpoB	rpoB	DNA-directed RNA polymerase subunit beta	2	0	0	2	Core: Cow+Sheep Inter: Rare:	Core	Collection core
plsY	plsY	glycerol-3-phosphate 1-O-acyltransferase PlsY	2	0	0	2	Core: Cow+Sheep Inter: Rare:	Core	Collection core
group_149		Thioredoxin;hypothetical protein;thioredoxin family protein	2	0	0	2	Core: Cow+Sheep Inter: Rare:	Core	Collection core
group_148		aspartate-semialdehyde dehydrogenase	2	0	0	2	Core: Cow+Sheep Inter: Rare:	Core	Collection core
group_147		C69 family dipeptidase	2	0	0	2	Core: Cow+Sheep Inter: Rare:	Core	Collection core
group_146		endopeptidase	2	0	0	2	Core: Cow+Sheep Inter: Rare:	Core	Collection core
group_144		Heparinase	2	0	0	2	Core: Cow+Sheep Inter: Rare:	Core	Collection core
thrS	thrS	threonine--tRNA ligase	2	0	0	2	Core: Cow+Sheep Inter: Rare:	Core	Collection core
group_139		PTS fructose transporter subunit IIC	2	0	0	2	Core: Cow+Sheep Inter: Rare:	Core	Collection core
ligA	ligA	NAD-dependent DNA ligase LigA	2	0	0	2	Core: Cow+Sheep Inter: Rare:	Core	Collection core
group_138		Cyclic-di-AMP phosphodiesterase	2	0	0	2	Core: Cow+Sheep Inter: Rare:	Core	Collection core
uvrB	uvrB	excinuclease ABC subunit UvrB	2	0	0	2	Core: Cow+Sheep Inter: Rare:	Core	Collection core
group_136		Transcription antiterminator	2	0	0	2	Core: Cow+Sheep Inter: Rare:	Core	Collection core
group_134		Immunity protein	2	0	0	2	Core: Cow+Sheep Inter: Rare:	Core	Collection core
pknB	pknB	Stk1 family PASTA domain-containing Ser/Thr kinase	2	0	0	2	Core: Cow+Sheep Inter: Rare:	Core	Collection core
group_128		Bifunctional metallophosphatase/5'-nucleotidase	2	0	0	2	Core: Cow+Sheep Inter: Rare:	Core	Collection core
group_127		Glycine--tRNA ligase beta subunit	2	0	0	2	Core: Cow+Sheep Inter: Rare:	Core	Collection core
group_124		ABC transporter domain-containing protein	2	0	0	2	Core: Cow+Sheep Inter: Rare:	Core	Collection core
nt5e	nt5e	cell surface ecto-5'-nucleotidase Nt5e	2	0	0	2	Core: Cow+Sheep Inter: Rare:	Core	Collection core
topA	topA	type I DNA topoisomerase	2	0	0	2	Core: Cow+Sheep Inter: Rare:	Core	Collection core
group_115		RNA-binding transcriptional accessory protein	2	0	0	2	Core: Cow+Sheep Inter: Rare:	Core	Collection core
group_112		ABC transporter domain-containing protein	2	0	0	2	Core: Cow+Sheep Inter: Rare:	Core	Collection core
nrdE	nrdE	class 1b ribonucleoside-diphosphate reductase subunit alpha	2	0	0	2	Core: Cow+Sheep Inter: Rare:	Core	Collection core
group_108		LTA synthase family protein	2	0	0	2	Core: Cow+Sheep Inter: Rare:	Core	Collection core
nrdD	nrdD	anaerobic ribonucleoside-triphosphate reductase	2	0	0	2	Core: Cow+Sheep Inter: Rare:	Core	Collection core
group_104		amino acid ABC transporter permease	2	0	0	2	Core: Cow+Sheep Inter: Rare:	Core	Collection core
group_103		ATP-dependent Clp protease ATP-binding subunit	2	0	0	2	Core: Cow+Sheep Inter: Rare:	Core	Collection core
group_102		Penicillin-binding protein	2	0	0	2	Core: Cow+Sheep Inter: Rare:	Core	Collection core
group_100		Glutathione biosynthesis bifunctional protein GshAB	2	0	0	2	Core: Cow+Sheep Inter: Rare:	Core	Collection core
group_96		Penicillin-binding protein	2	0	0	2	Core: Cow+Sheep Inter: Rare:	Core	Collection core
group_93	glgP	glycogen/starch/alpha-glucan family phosphorylase	2	0	0	2	Core: Cow+Sheep Inter: Rare:	Core	Collection core
glgP	glgP	maltose phosphorylase	2	0	0	2	Core: Cow+Sheep Inter: Rare:	Core	Collection core
pcrA	pcrA	DNA helicase PcrA	2	0	0	2	Core: Cow+Sheep Inter: Rare:	Core	Collection core
group_88		ATPase	2	0	0	2	Core: Cow+Sheep Inter: Rare:	Core	Collection core
pflB	pflB	formate C-acetyltransferase	2	0	0	2	Core: Cow+Sheep Inter: Rare:	Core	Collection core
group_84		DNA translocase FtsK	2	0	0	2	Core: Cow+Sheep Inter: Rare:	Core	Collection core
group_81		Primosomal protein N'	2	0	0	2	Core: Cow+Sheep Inter: Rare:	Core	Collection core
group_79		Ribonuclease R	2	0	0	2	Core: Cow+Sheep Inter: Rare:	Core	Collection core
group_78		Glycosyl hydrolase	2	0	0	2	Core: Cow+Sheep Inter: Rare:	Core	Collection core
group_77		Penicillin-binding protein	2	0	0	2	Core: Cow+Sheep Inter: Rare:	Core	Collection core
gyrA	gyrA	DNA gyrase subunit A	2	0	0	2	Core: Cow+Sheep Inter: Rare:	Core	Collection core
group_75		ATP-dependent Clp protease ATP-binding subunit	2	0	0	2	Core: Cow+Sheep Inter: Rare:	Core	Collection core
leuS	leuS	leucine--tRNA ligase	2	0	0	2	Core: Cow+Sheep Inter: Rare:	Core	Collection core
secA	secA	Protein translocase subunit SecA	2	0	0	2	Core: Cow+Sheep Inter: Rare:	Core	Collection core
group_66		Histidine triad protein	2	0	0	2	Core: Cow+Sheep Inter: Rare:	Core	Collection core
group_62		Alanine--tRNA ligase	2	0	0	2	Core: Cow+Sheep Inter: Rare:	Core	Collection core
polA	polA	DNA polymerase I	2	0	0	2	Core: Cow+Sheep Inter: Rare:	Core	Collection core
adhE	adhE	bifunctional acetaldehyde-CoA/alcohol dehydrogenase	2	0	0	2	Core: Cow+Sheep Inter: Rare:	Core	Collection core
group_57		ATPase	2	0	0	2	Core: Cow+Sheep Inter: Rare:	Core	Collection core
ppc	ppc	Phosphoenolpyruvate carboxylase	2	0	0	2	Core: Cow+Sheep Inter: Rare:	Core	Collection core
infB	infB	translation initiation factor IF-2	2	0	0	2	Core: Cow+Sheep Inter: Rare:	Core	Collection core
uvrA	uvrA	excinuclease ABC subunit UvrA	2	0	0	2	Core: Cow+Sheep Inter: Rare:	Core	Collection core
group_45		ABC transporter	2	0	0	2	Core: Cow+Sheep Inter: Rare:	Core	Collection core
group_44		Beta-glucosidase	2	0	0	2	Core: Cow+Sheep Inter: Rare:	Core	Collection core
group_31		Zinc carboxypeptidase	2	0	0	2	Core: Cow+Sheep Inter: Rare:	Core	Collection core
carB	carB	carbamoyl-phosphate synthase large subunit	2	0	0	2	Core: Cow+Sheep Inter: Rare:	Core	Collection core
group_26		ABC transporter permease	2	0	0	2	Core: Cow+Sheep Inter: Rare:	Core	Collection core
group_24		ABC-type branched-chain amino acid transport system ATPase component	2	0	0	2	Core: Cow+Sheep Inter: Rare:	Core	Collection core
group_23		Transcription-repair-coupling factor	2	0	0	2	Core: Cow+Sheep Inter: Rare:	Core	Collection core
group_21		Chromosome partition protein Smc	2	0	0	2	Core: Cow+Sheep Inter: Rare:	Core	Collection core
group_20		Hyaluronidase	2	0	0	2	Core: Cow+Sheep Inter: Rare:	Core	Collection core
rpoC	rpoC	DNA-directed RNA polymerase subunit beta'	2	0	0	2	Core: Cow+Sheep Inter: Rare:	Core	Collection core
group_16		Phosphoribosylformylglycinamidine synthase	2	0	0	2	Core: Cow+Sheep Inter: Rare:	Core	Collection core
group_9		C5a peptidase	2	0	0	2	Core: Cow+Sheep Inter: Rare:	Core	Collection core
group_3406		hypothetical protein	1	1	0	2	Core: Sheep Inter: Cow Rare:	Varied	Core and intermediate
group_3325	rpmG	50S ribosomal protein L33	1	1	0	2	Core: Sheep Inter: Cow Rare:	Varied	Core and intermediate
group_3265		Elongation factor Tu	1	1	0	2	Core: Sheep Inter: Cow Rare:	Varied	Core and intermediate
group_3237		hypothetical protein	1	1	0	2	Core: Sheep Inter: Cow Rare:	Varied	Core and intermediate
group_3232		hypothetical protein	1	1	0	2	Core: Sheep Inter: Cow Rare:	Varied	Core and intermediate
group_3132		PspC domain-containing protein	2	0	0	2	Core: Cow+Sheep Inter: Rare:	Core	Collection core
group_3018		hypothetical protein	1	1	0	2	Core: Sheep Inter: Cow Rare:	Varied	Core and intermediate
group_2677		hypothetical protein	1	1	0	2	Core: Sheep Inter: Cow Rare:	Varied	Core and intermediate
group_2477		GtrA family protein	1	1	0	2	Core: Sheep Inter: Cow Rare:	Varied	Core and intermediate
tsaE	tsaE	tRNA (adenosine(37)-N6)-threonylcarbamoyltransferase complex ATPase subunit type 1 TsaE	1	1	0	2	Core: Sheep Inter: Cow Rare:	Varied	Core and intermediate
group_2151		DUF1349 domain-containing protein	1	1	0	2	Core: Sheep Inter: Cow Rare:	Varied	Core and intermediate
group_1900	;tnp-IS3	Transposase;transposase;hypothetical protein;IS3 family transposase	1	1	0	2	Core: Sheep Inter: Cow Rare:	Varied	Core and intermediate
group_1892		hypothetical protein	1	1	0	2	Core: Sheep Inter: Cow Rare:	Varied	Core and intermediate
group_1795		hypothetical protein;YSIRK-type signal peptide-containing protein;LPXTG cell wall anchor domain-containing protein;GRAM-POS-ANCHORING domain-containing protein	1	1	0	2	Core: Sheep Inter: Cow Rare:	Varied	Core and intermediate
mraW	mraW;	SAM-dependent methyltransferase	1	1	0	2	Core: Sheep Inter: Cow Rare:	Varied	Core and intermediate
group_1726		GNAT family N-acetyltransferase	1	1	0	2	Core: Sheep Inter: Cow Rare:	Varied	Core and intermediate
group_1710		hypothetical protein;ABC transporter ATP-binding protein	1	1	0	2	Core: Sheep Inter: Cow Rare:	Varied	Core and intermediate
group_1694		HAD family hydrolase	1	1	0	2	Core: Cow Inter: Sheep Rare:	Varied	Core and intermediate
purK	purK;	5-(carboxyamino)imidazole ribonucleotide synthase;N5-carboxyaminoimidazole ribonucleotide synthase	1	1	0	2	Core: Sheep Inter: Cow Rare:	Varied	Core and intermediate
group_1578		hypothetical protein;ABC transporter permease	1	1	0	2	Core: Sheep Inter: Cow Rare:	Varied	Core and intermediate
group_1552		hypothetical protein	1	1	0	2	Core: Sheep Inter: Cow Rare:	Varied	Core and intermediate
thiI	;thiI	putative tRNA sulfurtransferase	1	1	0	2	Core: Cow Inter: Sheep Rare:	Varied	Core and intermediate
group_1491		hypothetical protein;Ankyrin repeat protein	1	1	0	2	Core: Sheep Inter: Cow Rare:	Varied	Core and intermediate
group_1484		hypothetical protein	1	1	0	2	Core: Cow Inter: Sheep Rare:	Varied	Core and intermediate
group_1456		Class IIb bacteriocin lactobin A/cerein 7B family;class IIb bacteriocin lactobin A/cerein 7B family	1	1	0	2	Core: Sheep Inter: Cow Rare:	Varied	Core and intermediate
group_1453		DUF1697 domain-containing protein	1	1	0	2	Core: Sheep Inter: Cow Rare:	Varied	Core and intermediate
group_1451		transcriptional regulator	1	1	0	2	Core: Sheep Inter: Cow Rare:	Varied	Core and intermediate
group_1296		N-acetyltransferase;hypothetical protein	2	0	0	2	Core: Cow+Sheep Inter: Rare:	Core	Collection core
group_1238		hypothetical protein	1	1	0	2	Core: Sheep Inter: Cow Rare:	Varied	Core and intermediate
cas9	cas9	type II CRISPR RNA-guided endonuclease Cas9	1	1	0	2	Core: Sheep Inter: Cow Rare:	Varied	Core and intermediate
group_1156		hypothetical protein;queuosine transporter QueT	1	1	0	2	Core: Sheep Inter: Cow Rare:	Varied	Core and intermediate
group_1152		30S ribosomal protein S10	1	1	0	2	Core: Sheep Inter: Cow Rare:	Varied	Core and intermediate
group_1146		hypothetical protein	1	1	0	2	Core: Sheep Inter: Cow Rare:	Varied	Core and intermediate
glf	glf;	UDP-galactopyranose mutase;hypothetical protein	1	1	0	2	Core: Cow Inter: Sheep Rare:	Varied	Core and intermediate
group_979		Addiction module toxin RelE	2	0	0	2	Core: Cow+Sheep Inter: Rare:	Core	Collection core
group_969		ArsR family transcriptional regulator	1	1	0	2	Core: Sheep Inter: Cow Rare:	Varied	Core and intermediate
group_788		translation repressor RelB;Translation repressor RelB	2	0	0	2	Core: Cow+Sheep Inter: Rare:	Core	Collection core
rpsA	rpsA	30S ribosomal protein S1	1	1	0	2	Core: Sheep Inter: Cow Rare:	Varied	Core and intermediate
group_594		CPBP family intramembrane metalloprotease domain-containing protein;CPBP family glutamic-type intramembrane protease;hypothetical protein	1	1	0	2	Core: Sheep Inter: Cow Rare:	Varied	Core and intermediate
rnmV	rnmV	ribonuclease M5	1	1	0	2	Core: Sheep Inter: Cow Rare:	Varied	Core and intermediate
group_524		Tetratricopeptide repeat protein;Tetratricopeptide repeat-containing protein	1	1	0	2	Core: Sheep Inter: Cow Rare:	Varied	Core and intermediate
group_460		DUF4357 domain-containing protein	1	1	0	2	Core: Sheep Inter: Cow Rare:	Varied	Core and intermediate
group_231		phosphoglucomutase	1	1	0	2	Core: Sheep Inter: Cow Rare:	Varied	Core and intermediate
group_227		hypothetical protein	1	1	0	2	Core: Sheep Inter: Cow Rare:	Varied	Core and intermediate
group_211		transposon-encoded TnpW family protein;Transposase;Transposon-encoded protein TnpW	1	1	0	2	Core: Sheep Inter: Cow Rare:	Varied	Core and intermediate
group_207		peptide deformylase	1	1	0	2	Core: Sheep Inter: Cow Rare:	Varied	Core and intermediate
group_3403		hypothetical protein	1	1	0	2	Core: Sheep Inter: Cow Rare:	Varied	Core and intermediate
group_3333		hypothetical protein	1	1	0	2	Core: Sheep Inter: Cow Rare:	Varied	Core and intermediate
group_3203		DUF2273 domain-containing protein	1	1	0	2	Core: Cow Inter: Sheep Rare:	Varied	Core and intermediate
group_3129		CsbD family protein	1	1	0	2	Core: Cow Inter: Sheep Rare:	Varied	Core and intermediate
group_3049		GlsB/YeaQ/YmgE family stress response membrane protein	1	1	0	2	Core: Cow Inter: Sheep Rare:	Varied	Core and intermediate
group_2876		XRE family transcriptional regulator	1	1	0	2	Core: Cow Inter: Sheep Rare:	Varied	Core and intermediate
group_2629		hypothetical protein	1	1	0	2	Core: Cow Inter: Sheep Rare:	Varied	Core and intermediate
group_2415		AraC family transcriptional regulator	1	1	0	2	Core: Sheep Inter: Cow Rare:	Varied	Core and intermediate
group_2321		Asp23/Gls24 family envelope stress response protein	1	1	0	2	Core: Cow Inter: Sheep Rare:	Varied	Core and intermediate
group_2267		Asp23/Gls24 family envelope stress response protein	1	1	0	2	Core: Cow Inter: Sheep Rare:	Varied	Core and intermediate
group_1903		Bacteriocin;bacteriocin class II family protein;hypothetical protein	2	0	0	2	Core: Cow+Sheep Inter: Rare:	Core	Collection core
group_1722		hypothetical protein	1	1	0	2	Core: Cow Inter: Sheep Rare:	Varied	Core and intermediate
group_1718		LPXTG cell wall anchor domain-containing protein;VWA domain-containing protein;hypothetical protein	1	1	0	2	Core: Sheep Inter: Cow Rare:	Varied	Core and intermediate
purE	;purE	N5-carboxyaminoimidazole ribonucleotide mutase;5-(carboxyamino)imidazole ribonucleotide mutase	1	1	0	2	Core: Sheep Inter: Cow Rare:	Varied	Core and intermediate
group_1624		Glycosyltransferase family 52;glycosyltransferase family 52	1	1	0	2	Core: Cow Inter: Sheep Rare:	Varied	Core and intermediate
group_1566	;eutM	hypothetical protein;Major carboxysome shell protein CsoS1A;ethanolamine utilization microcompartment protein EutM;BMC domain-containing protein	1	1	0	2	Core: Sheep Inter: Cow Rare:	Varied	Core and intermediate
group_1502		Pyrroloquinoline quinone biosynthesis protein	1	1	0	2	Core: Cow Inter: Sheep Rare:	Varied	Core and intermediate
group_1501		PqqD family protein	1	1	0	2	Core: Cow Inter: Sheep Rare:	Varied	Core and intermediate
group_1385		hypothetical protein;MutT/NUDIX family protein;DNA mismatch repair protein MutT;8-oxo-dGTP diphosphatase	1	1	0	2	Core: Sheep Inter: Cow Rare:	Varied	Core and intermediate
tnpA	tnpA;	IS200/IS605 family transposase;hypothetical protein	1	1	0	2	Core: Cow Inter: Sheep Rare:	Varied	Core and intermediate
group_1273		Lactococcin 972 family bacteriocin;lactococcin 972 family bacteriocin;Bacteriocin lactococcin 972 family	1	1	0	2	Core: Sheep Inter: Cow Rare:	Varied	Core and intermediate
group_1247		PTS mannose/fructose/sorbose transporter subunit IIC	1	1	0	2	Core: Sheep Inter: Cow Rare:	Varied	Core and intermediate
group_1094		Fe-ADH domain-containing protein	1	1	0	2	Core: Sheep Inter: Cow Rare:	Varied	Core and intermediate
group_1039		hypothetical protein;DeoR family transcriptional regulator	1	1	0	2	Core: Cow Inter: Sheep Rare:	Varied	Core and intermediate
group_1001		hypothetical protein;GntR family transcriptional regulator	1	1	0	2	Core: Cow Inter: Sheep Rare:	Varied	Core and intermediate
group_901		DNA mismatch repair protein MutS	1	1	0	2	Core: Cow Inter: Sheep Rare:	Varied	Core and intermediate
group_897		MFS transporter	1	1	0	2	Core: Sheep Inter: Cow Rare:	Varied	Core and intermediate
group_890	;ftsH	Cell division protein FtsH;ATP-dependent zinc metalloprotease FtsH;hypothetical protein	1	1	0	2	Core: Sheep Inter: Cow Rare:	Varied	Core and intermediate
group_865		TIGR01906 family membrane protein	1	1	0	2	Core: Cow Inter: Sheep Rare:	Varied	Core and intermediate
group_852		hypothetical protein	1	1	0	2	Core: Sheep Inter: Cow Rare:	Varied	Core and intermediate
amaP	amaP	alkaline shock response membrane anchor protein AmaP	1	1	0	2	Core: Cow Inter: Sheep Rare:	Varied	Core and intermediate
group_465		Secretion protein	1	1	0	2	Core: Sheep Inter: Cow Rare:	Varied	Core and intermediate
group_455		hypothetical protein	1	1	0	2	Core: Cow Inter: Sheep Rare:	Varied	Core and intermediate
group_360		hypothetical protein	1	1	0	2	Core: Cow Inter: Sheep Rare:	Varied	Core and intermediate
group_162		hypothetical protein	1	1	0	2	Core: Sheep Inter: Cow Rare:	Varied	Core and intermediate
group_3384		hypothetical protein	1	1	0	2	Core: Sheep Inter: Cow Rare:	Varied	Core and intermediate
group_3322		hypothetical protein	1	1	0	2	Core: Sheep Inter: Cow Rare:	Varied	Core and intermediate
group_3227		hypothetical protein	1	1	0	2	Core: Sheep Inter: Cow Rare:	Varied	Core and intermediate
group_1914		Cna B-type domain-containing protein;hypothetical protein;LPXTG cell wall anchor domain-containing protein;GRAM-POS-ANCHORING domain-containing protein	0	2	0	2	Core: Inter: Cow+Sheep Rare:	Intermediate	Collection intermediate
group_1909		hypothetical protein	1	1	0	2	Core: Cow Inter: Sheep Rare:	Varied	Core and intermediate
group_1893		XRE family transcriptional regulator;Helix-turn-helix transcriptional regulator;hypothetical protein;HTH cro/C1-type domain-containing protein;helix-turn-helix domain-containing protein	1	1	0	2	Core: Sheep Inter: Cow Rare:	Varied	Core and intermediate
group_1749		hypothetical protein	0	2	0	2	Core: Inter: Cow+Sheep Rare:	Intermediate	Collection intermediate
group_1711		hypothetical protein;Transport permease protein	1	1	0	2	Core: Sheep Inter: Cow Rare:	Varied	Core and intermediate
group_1698		DUF1697 domain-containing protein	1	1	0	2	Core: Sheep Inter: Cow Rare:	Varied	Core and intermediate
group_1562		class IIb bacteriocin lactobin A/cerein 7B family;Class IIb bacteriocin lactobin A/cerein 7B family	1	1	0	2	Core: Sheep Inter: Cow Rare:	Varied	Core and intermediate
group_1544		Type II secretion pathway pseudopilin PulG	1	1	0	2	Core: Sheep Inter: Cow Rare:	Varied	Core and intermediate
group_1029		minor capsid protein;Putative minor capsid protein	1	1	0	2	Core: Sheep Inter: Cow Rare:	Varied	Core and intermediate
group_881		hypothetical protein	1	1	0	2	Core: Sheep Inter: Cow Rare:	Varied	Core and intermediate
group_870		hypothetical protein	1	1	0	2	Core: Sheep Inter: Cow Rare:	Varied	Core and intermediate
group_3315		ABC transporter ATP-binding protein	1	1	0	2	Core: Sheep Inter: Cow Rare:	Varied	Core and intermediate
group_3181		Membrane protein	1	1	0	2	Core: Sheep Inter: Cow Rare:	Varied	Core and intermediate
group_2804		G5 domain-containing protein;LPXTG cell wall surface protein;hypothetical protein	1	1	0	2	Core: Sheep Inter: Cow Rare:	Varied	Core and intermediate
group_2072		DUF4956 domain-containing protein	1	1	0	2	Core: Sheep Inter: Cow Rare:	Varied	Core and intermediate
group_1912		IS3 family transposase;Transposase;hypothetical protein;DDE-type integrase/transposase/recombinase	0	2	0	2	Core: Inter: Cow+Sheep Rare:	Intermediate	Collection intermediate
group_1701		hypothetical protein	0	2	0	2	Core: Inter: Cow+Sheep Rare:	Intermediate	Collection intermediate
group_1522		GNAT family N-acetyltransferase;N-acetyltransferase	0	2	0	2	Core: Inter: Cow+Sheep Rare:	Intermediate	Collection intermediate
group_1485		hypothetical protein;GRAM-POS-ANCHORING domain-containing protein;alpha-amylase family glycosyl hydrolase	0	2	0	2	Core: Inter: Cow+Sheep Rare:	Intermediate	Collection intermediate
group_1352		Fic family protein;helix-turn-helix domain-containing protein;hypothetical protein	1	1	0	2	Core: Sheep Inter: Cow Rare:	Varied	Core and intermediate
group_671		hypothetical protein	1	1	0	2	Core: Sheep Inter: Cow Rare:	Varied	Core and intermediate
group_336		VTC domain-containing protein	1	1	0	2	Core: Sheep Inter: Cow Rare:	Varied	Core and intermediate
group_1857		HATPase-c-4 domain-containing protein;ATP-dependent DNA helicase;cell filamentation protein Fic;Divergent AAA domain protein;hypothetical protein;MarR family transcriptional regulator	1	1	0	2	Core: Sheep Inter: Cow Rare:	Varied	Core and intermediate
group_1823		Outer membrane protein SusF_SusE	1	1	0	2	Core: Sheep Inter: Cow Rare:	Varied	Core and intermediate
group_1652		GRAM-POS-ANCHORING domain-containing protein;YSIRK-type signal peptide-containing protein;LPXTG cell wall anchor domain-containing protein;YSIRK signal domain/LPXTG anchor domain surface protein;hypothetical protein	1	1	0	2	Core: Cow Inter: Sheep Rare:	Varied	Core and intermediate
group_1630		Sugar ABC transporter permease	1	1	0	2	Core: Sheep Inter: Cow Rare:	Varied	Core and intermediate
group_1551		hypothetical protein	1	1	0	2	Core: Sheep Inter: Cow Rare:	Varied	Core and intermediate
group_1452		hypothetical protein	1	1	0	2	Core: Sheep Inter: Cow Rare:	Varied	Core and intermediate
group_1201		hypothetical protein	1	1	0	2	Core: Sheep Inter: Cow Rare:	Varied	Core and intermediate
group_582		Sugar ABC transporter permease	1	1	0	2	Core: Sheep Inter: Cow Rare:	Varied	Core and intermediate
group_568		hypothetical protein;LacI family transcriptional regulator	1	1	0	2	Core: Sheep Inter: Cow Rare:	Varied	Core and intermediate
group_561		Alpha-glycosidase;alpha-amylase family glycosyl hydrolase	1	1	0	2	Core: Sheep Inter: Cow Rare:	Varied	Core and intermediate
group_522		ADP-ribose pyrophosphatase	1	1	0	2	Core: Sheep Inter: Cow Rare:	Varied	Core and intermediate
group_514		hypothetical protein	1	1	0	2	Core: Sheep Inter: Cow Rare:	Varied	Core and intermediate
group_422		Sugar ABC transporter substrate-binding protein	1	1	0	2	Core: Sheep Inter: Cow Rare:	Varied	Core and intermediate
group_1546		type II toxin-antitoxin system death-on-curing family toxin	1	1	0	2	Core: Sheep Inter: Cow Rare:	Varied	Core and intermediate
group_854		Alpha-amylase;hypothetical protein	0	2	0	2	Core: Inter: Cow+Sheep Rare:	Intermediate	Collection intermediate
group_757		AbrB/MazE/SpoVT family DNA-binding domain-containing protein	1	1	0	2	Core: Sheep Inter: Cow Rare:	Varied	Core and intermediate
group_3174		hypothetical protein	1	1	0	2	Core: Sheep Inter: Cow Rare:	Varied	Core and intermediate
group_3155		hypothetical protein	1	1	0	2	Core: Sheep Inter: Cow Rare:	Varied	Core and intermediate
group_2545		NUDIX hydrolase	1	1	0	2	Core: Sheep Inter: Cow Rare:	Varied	Core and intermediate
group_1853		hypothetical protein;Bacteriocin BlpN	1	1	0	2	Core: Sheep Inter: Cow Rare:	Varied	Core and intermediate
group_1692		hypothetical protein	1	1	0	2	Core: Sheep Inter: Cow Rare:	Varied	Core and intermediate
group_1558		Class IIb bacteriocin lactobin A/cerein 7B family	0	2	0	2	Core: Inter: Cow+Sheep Rare:	Intermediate	Collection intermediate
group_868		hypothetical protein;Class IIb bacteriocin lactobin A/cerein 7B family	1	1	0	2	Core: Sheep Inter: Cow Rare:	Varied	Core and intermediate
group_230		hypothetical protein	1	1	0	2	Core: Sheep Inter: Cow Rare:	Varied	Core and intermediate
group_208		hypothetical protein	1	1	0	2	Core: Sheep Inter: Cow Rare:	Varied	Core and intermediate
group_2970		hypothetical protein	0	2	0	2	Core: Inter: Cow+Sheep Rare:	Intermediate	Collection intermediate
group_1594		hypothetical protein	0	2	0	2	Core: Inter: Cow+Sheep Rare:	Intermediate	Collection intermediate
group_1087		IS3 family transposase;IS861 transposase;Transposase;Mobile element protein;hypothetical protein;Integrase catalytic domain-containing protein	0	2	0	2	Core: Inter: Cow+Sheep Rare:	Intermediate	Collection intermediate
group_848		Bacteriocin	1	1	0	2	Core: Sheep Inter: Cow Rare:	Varied	Core and intermediate
group_847		Bacteriocin	1	1	0	2	Core: Sheep Inter: Cow Rare:	Varied	Core and intermediate
group_462		hypothetical protein	1	1	0	2	Core: Sheep Inter: Cow Rare:	Varied	Core and intermediate
group_3267		Helix-turn-helix family protein;DNA-binding protein;hypothetical protein	1	1	0	2	Core: Sheep Inter: Cow Rare:	Varied	Core and intermediate
group_1978		hypothetical protein	1	1	0	2	Core: Sheep Inter: Cow Rare:	Varied	Core and intermediate
group_1907		Transposase C of IS166 homeodomain;transposase	0	2	0	2	Core: Inter: Cow+Sheep Rare:	Intermediate	Collection intermediate
group_1197		Glyoxalase/bleomycin resistance protein/dioxygenase;glyoxalase;hypothetical protein	0	2	0	2	Core: Inter: Cow+Sheep Rare:	Intermediate	Collection intermediate
group_339		hypothetical protein	1	1	0	2	Core: Sheep Inter: Cow Rare:	Varied	Core and intermediate
group_1985		Fic/DOC family protein	0	2	0	2	Core: Inter: Cow+Sheep Rare:	Intermediate	Collection intermediate
group_1645	;tnp-IS3	hypothetical protein;Transposase;ISSdy1 transposase OrfA;IS3 family transposase;Putative transposase	0	2	0	2	Core: Inter: Cow+Sheep Rare:	Intermediate	Collection intermediate
group_1599		IS110 family transposase;DEDD-Tnp-IS110 domain-containing protein;Transposase	0	2	0	2	Core: Inter: Cow+Sheep Rare:	Intermediate	Collection intermediate
group_1582		hypothetical protein;N-acetyltransferase;Acetyltransferase	1	1	0	2	Core: Sheep Inter: Cow Rare:	Varied	Core and intermediate
group_1530		hypothetical protein;glycosyltransferase;Glycosyltransferase	0	2	0	2	Core: Inter: Cow+Sheep Rare:	Intermediate	Collection intermediate
group_1016		NAD dependent epimerase/dehydratase family protein	0	2	0	2	Core: Inter: Cow+Sheep Rare:	Intermediate	Collection intermediate
group_929		TGc domain-containing protein	1	1	0	2	Core: Sheep Inter: Cow Rare:	Varied	Core and intermediate
group_604		Initial sugar transferase	0	2	0	2	Core: Inter: Cow+Sheep Rare:	Intermediate	Collection intermediate
group_539		Aminoglycoside phosphotransferase	1	1	0	2	Core: Sheep Inter: Cow Rare:	Varied	Core and intermediate
group_491		Putative capsular polysaccharide repeat unit transporter	0	2	0	2	Core: Inter: Cow+Sheep Rare:	Intermediate	Collection intermediate
group_407		2-C-methyl-D-erythritol 4-phosphate cytidylyltransferase;Ribitol-5-phosphate cytidylyltransferase	0	2	0	2	Core: Inter: Cow+Sheep Rare:	Intermediate	Collection intermediate
group_179		putative nucleoside-diphosphate sugar epimerase	0	2	0	2	Core: Inter: Cow+Sheep Rare:	Intermediate	Collection intermediate
group_160		Glycosyltransferase	1	1	0	2	Core: Sheep Inter: Cow Rare:	Varied	Core and intermediate
group_42		Membrane protein	1	1	0	2	Core: Sheep Inter: Cow Rare:	Varied	Core and intermediate
group_1910		hypothetical protein	1	1	0	2	Core: Sheep Inter: Cow Rare:	Varied	Core and intermediate
group_1809		hypothetical protein;RHS repeat-associated core domain-containing protein;DUF6531 domain-containing protein	1	1	0	2	Core: Sheep Inter: Cow Rare:	Varied	Core and intermediate
group_1309		hypothetical protein	1	1	0	2	Core: Sheep Inter: Cow Rare:	Varied	Core and intermediate
group_1049		hypothetical protein	1	1	0	2	Core: Sheep Inter: Cow Rare:	Varied	Core and intermediate
abiF	abiF	DNA-binding protein	1	1	0	2	Core: Sheep Inter: Cow Rare:	Varied	Core and intermediate
group_485		hypothetical protein	0	2	0	2	Core: Inter: Cow+Sheep Rare:	Intermediate	Collection intermediate
group_3060		hypothetical protein	1	1	0	2	Core: Sheep Inter: Cow Rare:	Varied	Core and intermediate
group_1908		IS66 family element Orf1	0	2	0	2	Core: Inter: Cow+Sheep Rare:	Intermediate	Collection intermediate
group_1791		replication initiator protein;Replication initiator protein;Replication initiator protein A	0	2	0	2	Core: Inter: Cow+Sheep Rare:	Intermediate	Collection intermediate
group_1559		hypothetical protein	1	1	0	2	Core: Sheep Inter: Cow Rare:	Varied	Core and intermediate
group_1085		Integrase catalytic domain-containing protein;IS3 family transposase	0	2	0	2	Core: Inter: Cow+Sheep Rare:	Intermediate	Collection intermediate
group_1034		hypothetical protein;Glycosyltransferase	0	2	0	2	Core: Inter: Cow+Sheep Rare:	Intermediate	Collection intermediate
group_991		hypothetical protein	1	1	0	2	Core: Sheep Inter: Cow Rare:	Varied	Core and intermediate
group_284		hypothetical protein;Reverse transcriptase domain-containing protein	0	2	0	2	Core: Inter: Cow+Sheep Rare:	Intermediate	Collection intermediate
group_3245		hypothetical protein	1	1	0	2	Core: Sheep Inter: Cow Rare:	Varied	Core and intermediate
group_2907		hypothetical protein	1	1	0	2	Core: Cow Inter: Sheep Rare:	Varied	Core and intermediate
group_2603		hypothetical protein	0	2	0	2	Core: Inter: Cow+Sheep Rare:	Intermediate	Collection intermediate
group_1905		immunity 70 family protein;hypothetical protein;Immunity protein 70	1	1	0	2	Core: Sheep Inter: Cow Rare:	Varied	Core and intermediate
group_1899		ABC transporter permease	1	1	0	2	Core: Sheep Inter: Cow Rare:	Varied	Core and intermediate
group_1898		ATP-binding protein;hypothetical protein	1	1	0	2	Core: Sheep Inter: Cow Rare:	Varied	Core and intermediate
group_1897		ABC transporter permease	1	1	0	2	Core: Sheep Inter: Cow Rare:	Varied	Core and intermediate
group_1895		DNA-binding response regulator	1	1	0	2	Core: Sheep Inter: Cow Rare:	Varied	Core and intermediate
group_1881	;virB4	AAA family ATPase;ATPase AAA;Type IV secretion system protein;type IV secretion system protein VirB4	0	2	0	2	Core: Inter: Cow+Sheep Rare:	Intermediate	Collection intermediate
group_1877		PrgI family protein	0	2	0	2	Core: Inter: Cow+Sheep Rare:	Intermediate	Collection intermediate
group_1876		conjugal transfer protein TrbL;Conjugal transfer protein TrbL;TrbL/VirB6 plasmid conjugal transfer domain protein	0	2	0	2	Core: Inter: Cow+Sheep Rare:	Intermediate	Collection intermediate
group_1874		Membrane protein;hypothetical protein	0	2	0	2	Core: Inter: Cow+Sheep Rare:	Intermediate	Collection intermediate
group_1872	;virD4	conjugal transfer protein TraG;Conjugal transfer protein traG	0	2	0	2	Core: Inter: Cow+Sheep Rare:	Intermediate	Collection intermediate
group_1863		transcriptional regulator;Transcriptional regulator	0	2	0	2	Core: Inter: Cow+Sheep Rare:	Intermediate	Collection intermediate
group_1822	;dcm	DNA (cytosine-5-)-methyltransferase;Methyl transferase;DNA cytosine methyltransferase	0	2	0	2	Core: Inter: Cow+Sheep Rare:	Intermediate	Collection intermediate
group_1529		hypothetical protein;argininosuccinate lyase	1	1	0	2	Core: Sheep Inter: Cow Rare:	Varied	Core and intermediate
group_1512		Agglutinin receptor	1	1	0	2	Core: Sheep Inter: Cow Rare:	Varied	Core and intermediate
group_1283		ABC transporter	1	1	0	2	Core: Sheep Inter: Cow Rare:	Varied	Core and intermediate
group_1064		hypothetical protein;DUF4135 domain-containing protein	1	1	0	2	Core: Sheep Inter: Cow Rare:	Varied	Core and intermediate
group_993		hypothetical protein;protein kinase family protein;Protein kinase domain-containing protein	0	2	0	2	Core: Inter: Cow+Sheep Rare:	Intermediate	Collection intermediate
group_990		hypothetical protein;ATP-binding cassette domain-containing protein;ABC transporter	1	1	0	2	Core: Sheep Inter: Cow Rare:	Varied	Core and intermediate
group_547		GTP pyrophosphokinase;RelA-SpoT domain-containing protein	1	1	0	2	Core: Sheep Inter: Cow Rare:	Varied	Core and intermediate
group_239		ECF transporter S component	1	1	0	2	Core: Sheep Inter: Cow Rare:	Varied	Core and intermediate
group_176		Lantibiotic	1	1	0	2	Core: Sheep Inter: Cow Rare:	Varied	Core and intermediate
group_3393		hypothetical protein	1	1	0	2	Core: Sheep Inter: Cow Rare:	Varied	Core and intermediate
group_3262		hypothetical protein	1	1	0	2	Core: Sheep Inter: Cow Rare:	Varied	Core and intermediate
group_2851		hypothetical protein	0	2	0	2	Core: Inter: Cow+Sheep Rare:	Intermediate	Collection intermediate
group_1952		hypothetical protein	0	2	0	2	Core: Inter: Cow+Sheep Rare:	Intermediate	Collection intermediate
tnpISL3	tnp-ISL3;	ISL3 family transposase;transposase;DDE-Tnp-ISL3 domain-containing protein;Transposase	0	2	0	2	Core: Inter: Cow+Sheep Rare:	Intermediate	Collection intermediate
group_1579		carbon-nitrogen hydrolase family protein	1	1	0	2	Core: Sheep Inter: Cow Rare:	Varied	Core and intermediate
group_1406		GRAM-POS-ANCHORING domain-containing protein;YSIRK-type signal peptide-containing protein;LPXTG cell wall anchor domain-containing protein	0	2	0	2	Core: Inter: Cow+Sheep Rare:	Intermediate	Collection intermediate
group_814		IS5 family transposase;IS5/IS1182 family transposase	0	2	0	2	Core: Inter: Cow+Sheep Rare:	Intermediate	Collection intermediate
eutM	;eutM	hypothetical protein;ethanolamine utilization microcompartment protein EutM	0	2	0	2	Core: Inter: Cow+Sheep Rare:	Intermediate	Collection intermediate
group_3065		hypothetical protein	1	1	0	2	Core: Sheep Inter: Cow Rare:	Varied	Core and intermediate
group_1888		ISL3 family transposase;hypothetical protein;Transposase;transposase family protein	0	2	0	2	Core: Inter: Cow+Sheep Rare:	Intermediate	Collection intermediate
group_1879		CHAP domain containing protein;CHAP domain-containing protein;phage tail tip lysozyme;Uncharacterized protein sst4	0	2	0	2	Core: Inter: Cow+Sheep Rare:	Intermediate	Collection intermediate
tolA	;tolA	glucan-binding protein;Glucan-binding protein	0	2	0	2	Core: Inter: Cow+Sheep Rare:	Intermediate	Collection intermediate
group_1867		hypothetical protein	0	2	0	2	Core: Inter: Cow+Sheep Rare:	Intermediate	Collection intermediate
group_1782		hypothetical protein	0	2	0	2	Core: Inter: Cow+Sheep Rare:	Intermediate	Collection intermediate
group_1634		hypothetical protein;Cna B-type domain-containing protein;GRAM-POS-ANCHORING domain-containing protein	0	2	0	2	Core: Inter: Cow+Sheep Rare:	Intermediate	Collection intermediate
group_1509		Capsular polysaccharide synthesis protein	0	2	0	2	Core: Inter: Cow+Sheep Rare:	Intermediate	Collection intermediate
group_1420		TGc domain-containing protein	1	0	1	2	Core: Cow Inter: Rare: Sheep	Varied	Core and rare
group_1195		hypothetical protein;VOC domain-containing protein	1	1	0	2	Core: Sheep Inter: Cow Rare:	Varied	Core and intermediate
group_1058		hypothetical protein	1	1	0	2	Core: Sheep Inter: Cow Rare:	Varied	Core and intermediate
group_587		hypothetical protein	0	2	0	2	Core: Inter: Cow+Sheep Rare:	Intermediate	Collection intermediate
group_517		ATP-binding cassette domain-containing protein;ABC transporter	0	2	0	2	Core: Inter: Cow+Sheep Rare:	Intermediate	Collection intermediate
group_2452		hypothetical protein	0	2	0	2	Core: Inter: Cow+Sheep Rare:	Intermediate	Collection intermediate
group_1820		site-specific integrase;Site-specific integrase;Integrase;Site-specific recombinase phage integrase domain protein;Site-specific tyrosine recombinase XerC	1	1	0	2	Core: Sheep Inter: Cow Rare:	Varied	Core and intermediate
group_1725	;spoIVCA	resolvase;TnpX site-specific recombinase;DUF4368 domain-containing protein;recombinase;TnpX site-specific recombinase family protein;hypothetical protein	0	2	0	2	Core: Inter: Cow+Sheep Rare:	Intermediate	Collection intermediate
group_1636		hypothetical protein;GRAM-POS-ANCHORING domain-containing protein	0	2	0	2	Core: Inter: Cow+Sheep Rare:	Intermediate	Collection intermediate
group_1339		DUF3847 domain-containing protein;Osmo-CC domain-containing protein;hypothetical protein	0	2	0	2	Core: Inter: Cow+Sheep Rare:	Intermediate	Collection intermediate
group_1326		Transcriptional regulator	0	2	0	2	Core: Inter: Cow+Sheep Rare:	Intermediate	Collection intermediate
group_1207		Y1-Tnp domain-containing protein;hypothetical protein;transposase	0	2	0	2	Core: Inter: Cow+Sheep Rare:	Intermediate	Collection intermediate
group_948		hypothetical protein	1	1	0	2	Core: Sheep Inter: Cow Rare:	Varied	Core and intermediate
group_841		Transcriptional regulator	1	0	1	2	Core: Cow Inter: Rare: Sheep	Varied	Core and rare
group_546		hypothetical protein	1	0	1	2	Core: Cow Inter: Rare: Sheep	Varied	Core and rare
group_3233		hypothetical protein	0	2	0	2	Core: Inter: Cow+Sheep Rare:	Intermediate	Collection intermediate
group_3204		bacteriocin leader domain-containing protein	0	2	0	2	Core: Inter: Cow+Sheep Rare:	Intermediate	Collection intermediate
group_2173		Fic family protein	0	2	0	2	Core: Inter: Cow+Sheep Rare:	Intermediate	Collection intermediate
tnpB	tnpB	IS66 family insertion sequence element accessory protein TnpB	0	2	0	2	Core: Inter: Cow+Sheep Rare:	Intermediate	Collection intermediate
group_1870		Helicase ATP-binding domain-containing protein;SNF2 family protein;Adenine-specific DNA methylase N12 class;Type III restriction enzyme res subunit;N-6 DNA Methylase;Helicase	0	2	0	2	Core: Inter: Cow+Sheep Rare:	Intermediate	Collection intermediate
group_1817		DEAD/DEAH box helicase;type I restriction endonuclease subunit R	0	2	0	2	Core: Inter: Cow+Sheep Rare:	Intermediate	Collection intermediate
group_1705		conjugal transfer protein TraA;MobA/MobL family protein;Conjugation protein	0	2	0	2	Core: Inter: Cow+Sheep Rare:	Intermediate	Collection intermediate
group_1541		Helix-turn-helix family protein;transcriptional regulator;DNA-binding protein	0	2	0	2	Core: Inter: Cow+Sheep Rare:	Intermediate	Collection intermediate
group_1468		hypothetical protein	1	0	0	1	Core: Cow Inter: Rare:	Core	Lineage specific core
group_1330		type I restriction-modification system subunit M	0	2	0	2	Core: Inter: Cow+Sheep Rare:	Intermediate	Collection intermediate
group_1297		RHS repeat-associated core domain-containing protein;hypothetical protein;Colicin-E5 domain-containing protein;DUF6531 domain-containing protein	0	2	0	2	Core: Inter: Cow+Sheep Rare:	Intermediate	Collection intermediate
group_839		DUF2726 domain-containing protein;DNA helicase	0	2	0	2	Core: Inter: Cow+Sheep Rare:	Intermediate	Collection intermediate
group_351		hypothetical protein	1	0	0	1	Core: Cow Inter: Rare:	Core	Lineage specific core
group_3316		ATPases with chaperone activity ATP-binding subunit;ATPase	0	2	0	2	Core: Inter: Cow+Sheep Rare:	Intermediate	Collection intermediate
group_3044		hypothetical protein	0	1	1	2	Core: Inter: Cow Rare: Sheep	Varied	Intermediate and rare
group_1866		peptidylprolyl isomerase	0	2	0	2	Core: Inter: Cow+Sheep Rare:	Intermediate	Collection intermediate
group_1849		IS66 family transposase;zf-IS66 domain-containing protein;Transposase;IS66 family transposase zinc-finger binding domain-containing protein;IS66 family element transposase protein;Transposase and inactivated derivative;transposase	0	2	0	2	Core: Inter: Cow+Sheep Rare:	Intermediate	Collection intermediate
group_1758		DNA primase	0	2	0	2	Core: Inter: Cow+Sheep Rare:	Intermediate	Collection intermediate
group_1743		YSIRK-type signal peptide-containing protein;Transglutaminase-like superfamily;hypothetical protein	0	1	0	1	Core: Inter: Cow Rare:	Intermediate	Lineage specific intermediate
group_1739		DUF5965 domain-containing protein	0	2	0	2	Core: Inter: Cow+Sheep Rare:	Intermediate	Collection intermediate
group_1661		chemotaxis protein	0	2	0	2	Core: Inter: Cow+Sheep Rare:	Intermediate	Collection intermediate
group_1659		hypothetical protein;YSIRK-type signal peptide-containing protein	0	1	0	1	Core: Inter: Cow Rare:	Intermediate	Lineage specific intermediate
group_1525		ABC transporter ATP-binding protein	1	0	0	1	Core: Cow Inter: Rare:	Core	Lineage specific core
group_1052		Cps33K;hypothetical protein	0	2	0	2	Core: Inter: Cow+Sheep Rare:	Intermediate	Collection intermediate
group_1000		VanZ domain-containing protein	1	0	1	2	Core: Cow Inter: Rare: Sheep	Varied	Core and rare
group_467		LicD-family phosphotransferase	0	2	0	2	Core: Inter: Cow+Sheep Rare:	Intermediate	Collection intermediate
group_423		Agglutinin receptor;hypothetical protein	0	2	0	2	Core: Inter: Cow+Sheep Rare:	Intermediate	Collection intermediate
group_3385		hypothetical protein	1	1	0	2	Core: Sheep Inter: Cow Rare:	Varied	Core and intermediate
group_3324		abortive phage infection protein	0	2	0	2	Core: Inter: Cow+Sheep Rare:	Intermediate	Collection intermediate
group_3106		Lmo1109 protein	0	2	0	2	Core: Inter: Cow+Sheep Rare:	Intermediate	Collection intermediate
group_2401	hipB	transcriptional regulator	0	2	0	2	Core: Inter: Cow+Sheep Rare:	Intermediate	Collection intermediate
group_1865		DUF5966 domain-containing protein;hypothetical protein	0	2	0	2	Core: Inter: Cow+Sheep Rare:	Intermediate	Collection intermediate
group_1856		DUF5962 domain-containing protein	0	2	0	2	Core: Inter: Cow+Sheep Rare:	Intermediate	Collection intermediate
group_1850		site-specific integrase;Integrase	1	1	0	2	Core: Sheep Inter: Cow Rare:	Varied	Core and intermediate
group_1781		RHS repeat-associated core domain-containing protein;hypothetical protein	0	2	0	2	Core: Inter: Cow+Sheep Rare:	Intermediate	Collection intermediate
group_1775		hypothetical protein	0	2	0	2	Core: Inter: Cow+Sheep Rare:	Intermediate	Collection intermediate
group_1773		conjugal transfer protein;Conjugal transfer protein	0	2	0	2	Core: Inter: Cow+Sheep Rare:	Intermediate	Collection intermediate
group_1772		calcium-binding protein;EF-hand domain-containing protein	0	2	0	2	Core: Inter: Cow+Sheep Rare:	Intermediate	Collection intermediate
group_1771	nlpC;	peptidase P60;Peptidase P60	0	2	0	2	Core: Inter: Cow+Sheep Rare:	Intermediate	Collection intermediate
group_1763		conjugal transfer protein;Conjugal transfer protein	0	2	0	2	Core: Inter: Cow+Sheep Rare:	Intermediate	Collection intermediate
group_1762		Conjugative transposon protein	0	2	0	2	Core: Inter: Cow+Sheep Rare:	Intermediate	Collection intermediate
abiEi	abiEi	abortive phage infection protein	0	2	0	2	Core: Inter: Cow+Sheep Rare:	Intermediate	Collection intermediate
group_1747	virB4;	ATP/GTP-binding protein;TraG P-loop domain-containing protein	0	2	0	2	Core: Inter: Cow+Sheep Rare:	Intermediate	Collection intermediate
group_1746		conjugal transfer protein;YdcP family protein;Conjugal transfer protein	0	2	0	2	Core: Inter: Cow+Sheep Rare:	Intermediate	Collection intermediate
group_1734		hypothetical protein	0	1	0	1	Core: Inter: Cow Rare:	Intermediate	Lineage specific intermediate
arsC	arsC	Regulatory protein Spx	0	2	0	2	Core: Inter: Cow+Sheep Rare:	Intermediate	Collection intermediate
group_1691		conjugal transfer protein	0	2	0	2	Core: Inter: Cow+Sheep Rare:	Intermediate	Collection intermediate
group_1665		hypothetical protein	0	2	0	2	Core: Inter: Cow+Sheep Rare:	Intermediate	Collection intermediate
nicK	nicK;	Cro/Cl family transcriptional regulator;Replication initiation factor	0	2	0	2	Core: Inter: Cow+Sheep Rare:	Intermediate	Collection intermediate
group_1443		antirestriction protein ArdA	0	2	0	2	Core: Inter: Cow+Sheep Rare:	Intermediate	Collection intermediate
group_1353		toxin PezT	0	2	0	2	Core: Inter: Cow+Sheep Rare:	Intermediate	Collection intermediate
group_1347		CPBP family intramembrane metalloprotease;CAAX amino terminal protease family protein	0	2	0	2	Core: Inter: Cow+Sheep Rare:	Intermediate	Collection intermediate
group_924		XRE family transcriptional regulator	0	1	0	1	Core: Inter: Cow Rare:	Intermediate	Lineage specific intermediate
group_836		hypothetical protein	0	1	1	2	Core: Inter: Cow Rare: Sheep	Varied	Intermediate and rare
group_3319		class IIb bacteriocin lactobin A/cerein 7B family	0	2	0	2	Core: Inter: Cow+Sheep Rare:	Intermediate	Collection intermediate
group_3219		hypothetical protein	0	2	0	2	Core: Inter: Cow+Sheep Rare:	Intermediate	Collection intermediate
group_3035		MerR family transcriptional regulator	1	0	1	2	Core: Sheep Inter: Rare: Cow	Varied	Core and rare
group_2740		Major facilitator superfamily permease	1	1	0	2	Core: Sheep Inter: Cow Rare:	Varied	Core and intermediate
group_2473		DUF4304 domain-containing protein	1	1	0	2	Core: Sheep Inter: Cow Rare:	Varied	Core and intermediate
group_2331		Uncharacterized conserved protein	1	0	1	2	Core: Sheep Inter: Rare: Cow	Varied	Core and rare
group_1703		hypothetical protein	1	1	0	2	Core: Sheep Inter: Cow Rare:	Varied	Core and intermediate
ftsK	;ftsK	ATP-binding protein	0	2	0	2	Core: Inter: Cow+Sheep Rare:	Intermediate	Collection intermediate
group_1628		zinc-ribbon domain-containing protein	1	0	1	2	Core: Sheep Inter: Rare: Cow	Varied	Core and rare
group_1532		GNAT family N-acetyltransferase	1	1	0	2	Core: Sheep Inter: Cow Rare:	Varied	Core and intermediate
group_1492		Putative oxidoreductase	1	0	1	2	Core: Sheep Inter: Rare: Cow	Varied	Core and rare
group_1366		Restriction endonuclease fold toxin 9;RHS repeat-associated core domain-containing protein;hypothetical protein	1	1	0	2	Core: Sheep Inter: Cow Rare:	Varied	Core and intermediate
group_1269		HTH-type transcriptional regulator CynR	1	0	1	2	Core: Sheep Inter: Rare: Cow	Varied	Core and rare
group_1217		N-acetyltransferase;Acetyltransferase (GNAT) family	0	2	0	2	Core: Inter: Cow+Sheep Rare:	Intermediate	Collection intermediate
group_1124		hypothetical protein	1	1	0	2	Core: Sheep Inter: Cow Rare:	Varied	Core and intermediate
group_1110		Alpha/beta hydrolase	1	0	1	2	Core: Sheep Inter: Rare: Cow	Varied	Core and rare
group_944		LPXTG cell wall anchor domain-containing protein;GRAM-POS-ANCHORING domain-containing protein;hypothetical protein	0	1	0	1	Core: Inter: Cow Rare:	Intermediate	Lineage specific intermediate
group_434		MerR family transcriptional regulator	1	0	1	2	Core: Sheep Inter: Rare: Cow	Varied	Core and rare
group_276		hypothetical protein	0	1	0	1	Core: Inter: Cow Rare:	Intermediate	Lineage specific intermediate
group_173		Tyr recombinase domain-containing protein;site-specific integrase	0	2	0	2	Core: Inter: Cow+Sheep Rare:	Intermediate	Collection intermediate
group_3298		hypothetical protein	1	0	1	2	Core: Sheep Inter: Rare: Cow	Varied	Core and rare
group_3169		excisionase	0	2	0	2	Core: Inter: Cow+Sheep Rare:	Intermediate	Collection intermediate
group_3077		helix-turn-helix domain-containing protein	0	2	0	2	Core: Inter: Cow+Sheep Rare:	Intermediate	Collection intermediate
group_2757		Permease of the major facilitator superfamily	0	1	0	1	Core: Inter: Cow Rare:	Intermediate	Lineage specific intermediate
group_2636		hypothetical protein	0	2	0	2	Core: Inter: Cow+Sheep Rare:	Intermediate	Collection intermediate
group_2524		pyridoxamine 5-phosphate oxidase	0	2	0	2	Core: Inter: Cow+Sheep Rare:	Intermediate	Collection intermediate
group_2508		DNA-binding protein	0	2	0	2	Core: Inter: Cow+Sheep Rare:	Intermediate	Collection intermediate
group_2152		peptidase	0	2	0	2	Core: Inter: Cow+Sheep Rare:	Intermediate	Collection intermediate
group_1936		hypothetical protein	1	0	1	2	Core: Sheep Inter: Rare: Cow	Varied	Core and rare
group_1306		transposon-encoded TnpW family protein;Transposon-encoded protein TnpW	0	1	1	2	Core: Inter: Sheep Rare: Cow	Varied	Intermediate and rare
group_1225		hypothetical protein	1	0	1	2	Core: Sheep Inter: Rare: Cow	Varied	Core and rare
group_1178		hypothetical protein	0	1	0	1	Core: Inter: Cow Rare:	Intermediate	Lineage specific intermediate
group_942		AAA family ATPase;ATP-binding protein	1	0	1	2	Core: Sheep Inter: Rare: Cow	Varied	Core and rare
group_816		hypothetical protein	1	0	1	2	Core: Sheep Inter: Rare: Cow	Varied	Core and rare
group_748		hypothetical protein;HTH domain-containing protein;Transcriptional regulator	0	2	0	2	Core: Inter: Cow+Sheep Rare:	Intermediate	Collection intermediate
group_747		anticodon nuclease	0	2	0	2	Core: Inter: Cow+Sheep Rare:	Intermediate	Collection intermediate
group_742		hypothetical protein	0	1	0	1	Core: Inter: Cow Rare:	Intermediate	Lineage specific intermediate
group_623		Transcriptional activator;hypothetical protein	0	2	0	2	Core: Inter: Cow+Sheep Rare:	Intermediate	Collection intermediate
group_605		hypothetical protein	1	0	1	2	Core: Sheep Inter: Rare: Cow	Varied	Core and rare
group_589		Endonuclease-NS domain-containing protein;DNA/RNA non-specific endonuclease	1	0	1	2	Core: Sheep Inter: Rare: Cow	Varied	Core and rare
group_326		arginase family protein;hypothetical protein	1	0	1	2	Core: Sheep Inter: Rare: Cow	Varied	Core and rare
group_3317		Class IIb bacteriocin lactobin A/cerein 7B family	0	1	1	2	Core: Inter: Cow Rare: Sheep	Varied	Intermediate and rare
group_3235		hypothetical protein	0	1	0	1	Core: Inter: Cow Rare:	Intermediate	Lineage specific intermediate
group_3230		hypothetical protein	0	1	1	2	Core: Inter: Cow Rare: Sheep	Varied	Intermediate and rare
group_1331		restriction endonuclease subunit S;Restriction endonuclease subunit S;Type I restriction-modification system S protein	0	2	0	2	Core: Inter: Cow+Sheep Rare:	Intermediate	Collection intermediate
group_1166		Restriction endonuclease	1	0	1	2	Core: Sheep Inter: Rare: Cow	Varied	Core and rare
group_1043		hypothetical protein	0	1	0	1	Core: Inter: Cow Rare:	Intermediate	Lineage specific intermediate
group_930		hypothetical protein;Membrane protein	0	2	0	2	Core: Inter: Cow+Sheep Rare:	Intermediate	Collection intermediate
group_862		Argininosuccinate lyase	0	1	0	1	Core: Inter: Cow Rare:	Intermediate	Lineage specific intermediate
group_733		ISL3 family transposase;DDE-Tnp-ISL3 domain-containing protein	0	1	0	1	Core: Inter: Cow Rare:	Intermediate	Lineage specific intermediate
group_2992		hypothetical protein	0	1	1	2	Core: Inter: Cow Rare: Sheep	Varied	Intermediate and rare
group_2404		hypothetical protein	1	0	0	1	Core: Sheep Inter: Rare:	Core	Lineage specific core
group_1904		IS66 family element Orf1	0	2	0	2	Core: Inter: Cow+Sheep Rare:	Intermediate	Collection intermediate
group_1894		Immunity protein	0	1	1	2	Core: Inter: Sheep Rare: Cow	Varied	Intermediate and rare
group_1878		site-specific DNA-methyltransferase	0	1	0	1	Core: Inter: Sheep Rare:	Intermediate	Lineage specific intermediate
group_1631		Cell filamentation protein Fic	0	2	0	2	Core: Inter: Cow+Sheep Rare:	Intermediate	Collection intermediate
group_1619		LPXTG cell wall anchor domain-containing protein;hypothetical protein	0	1	0	1	Core: Inter: Cow Rare:	Intermediate	Lineage specific intermediate
group_1589		hypothetical protein;YSIRK-type signal peptide-containing protein	0	1	0	1	Core: Inter: Cow Rare:	Intermediate	Lineage specific intermediate
group_1466		restriction endonuclease	0	1	0	1	Core: Inter: Sheep Rare:	Intermediate	Lineage specific intermediate
group_1418		pre-toxin TG domain-containing protein;hypothetical protein;hemagglutinin	0	1	1	2	Core: Inter: Cow Rare: Sheep	Varied	Intermediate and rare
group_1394		hypothetical protein	0	1	0	1	Core: Inter: Cow Rare:	Intermediate	Lineage specific intermediate
group_1355		plasmid recombination protein;hypothetical protein	1	0	0	1	Core: Sheep Inter: Rare:	Core	Lineage specific core
group_1335		bleomycin resistance protein;Glyoxalase/bleomycin resistance protein/dioxygenase	0	1	0	1	Core: Inter: Cow Rare:	Intermediate	Lineage specific intermediate
group_1268		hypothetical protein	0	2	0	2	Core: Inter: Cow+Sheep Rare:	Intermediate	Collection intermediate
group_1224		SAM-dependent methyltransferase	0	2	0	2	Core: Inter: Cow+Sheep Rare:	Intermediate	Collection intermediate
group_1138		IdeS/Mac family cysteine endopeptidase;hypothetical protein	1	0	1	2	Core: Sheep Inter: Rare: Cow	Varied	Core and rare
group_1051		GNAT family N-acetyltransferase	0	2	0	2	Core: Inter: Cow+Sheep Rare:	Intermediate	Collection intermediate
group_956		DUF1349 domain-containing protein	0	2	0	2	Core: Inter: Cow+Sheep Rare:	Intermediate	Collection intermediate
group_780		hypothetical protein	0	2	0	2	Core: Inter: Cow+Sheep Rare:	Intermediate	Collection intermediate
group_683		hypothetical protein;alpha/beta hydrolase	0	1	1	2	Core: Inter: Sheep Rare: Cow	Varied	Intermediate and rare
group_577		Dam family site-specific DNA-(adenine-N6)-methyltransferase;hypothetical protein;Site-specific DNA-methyltransferase (adenine-specific)	0	1	0	1	Core: Inter: Sheep Rare:	Intermediate	Lineage specific intermediate
group_574		hypothetical protein;Glucan-binding protein	0	1	0	1	Core: Inter: Cow Rare:	Intermediate	Lineage specific intermediate
group_413		hypothetical protein;TetR/AcrR family transcriptional regulator	0	1	1	2	Core: Inter: Sheep Rare: Cow	Varied	Intermediate and rare
group_361		ligT like phosphoesterase	0	2	0	2	Core: Inter: Cow+Sheep Rare:	Intermediate	Collection intermediate
group_34		hypothetical protein	0	2	0	2	Core: Inter: Cow+Sheep Rare:	Intermediate	Collection intermediate
group_22		lipoprotein;hypothetical protein	0	2	0	2	Core: Inter: Cow+Sheep Rare:	Intermediate	Collection intermediate
group_3408		hypothetical protein	1	0	0	1	Core: Sheep Inter: Rare:	Core	Lineage specific core
group_3398		hypothetical protein	1	0	0	1	Core: Sheep Inter: Rare:	Core	Lineage specific core
group_3239		hypothetical protein	1	0	0	1	Core: Sheep Inter: Rare:	Core	Lineage specific core
group_3225		Putative phage membrane protein	1	0	0	1	Core: Sheep Inter: Rare:	Core	Lineage specific core
group_3200		Serine hydroxymethyltransferase	1	0	0	1	Core: Sheep Inter: Rare:	Core	Lineage specific core
group_3165		helix-turn-helix domain-containing protein	1	0	0	1	Core: Sheep Inter: Rare:	Core	Lineage specific core
group_3039		MerR family transcriptional regulator	1	0	0	1	Core: Sheep Inter: Rare:	Core	Lineage specific core
group_2942		Phage protein	1	0	0	1	Core: Sheep Inter: Rare:	Core	Lineage specific core
group_2815		30S ribosomal protein S15	0	1	1	2	Core: Inter: Cow Rare: Sheep	Varied	Intermediate and rare
group_2762		Phage protein	1	0	0	1	Core: Sheep Inter: Rare:	Core	Lineage specific core
group_2669		protein-ADP-ribose hydrolase	1	0	0	1	Core: Sheep Inter: Rare:	Core	Lineage specific core
group_2668		O-acetyl-ADP-ribose deacetylase	1	0	0	1	Core: Sheep Inter: Rare:	Core	Lineage specific core
group_2635		hypothetical protein	0	2	0	2	Core: Inter: Cow+Sheep Rare:	Intermediate	Collection intermediate
group_2621		transposase	1	0	0	1	Core: Sheep Inter: Rare:	Core	Lineage specific core
group_2565		Putative HNH endonuclease	1	0	0	1	Core: Sheep Inter: Rare:	Core	Lineage specific core
group_2554		Transcriptional activator-phage associated	1	0	0	1	Core: Sheep Inter: Rare:	Core	Lineage specific core
group_2475		ArpU family transcriptional regulator	1	0	0	1	Core: Sheep Inter: Rare:	Core	Lineage specific core
group_2467		pyridoxamine 5'-phosphate oxidase	1	0	0	1	Core: Sheep Inter: Rare:	Core	Lineage specific core
group_2140		Phage protein	1	0	0	1	Core: Sheep Inter: Rare:	Core	Lineage specific core
group_2136		helix-turn-helix domain-containing protein	1	0	0	1	Core: Sheep Inter: Rare:	Core	Lineage specific core
group_2088		CPBP family glutamic-type intramembrane protease	1	0	0	1	Core: Sheep Inter: Rare:	Core	Lineage specific core
group_2052		response regulator transcription factor	1	0	0	1	Core: Sheep Inter: Rare:	Core	Lineage specific core
group_1990		Type 11 methyltransferase	0	1	0	1	Core: Inter: Sheep Rare:	Intermediate	Lineage specific intermediate
group_1976		CPBP family glutamic-type intramembrane protease	1	0	0	1	Core: Sheep Inter: Rare:	Core	Lineage specific core
group_1886		SnoaL-like domain-containing protein	1	0	0	1	Core: Sheep Inter: Rare:	Core	Lineage specific core
group_1826		molybdenum ABC transporter ATP-binding protein	0	1	1	2	Core: Inter: Sheep Rare: Cow	Varied	Intermediate and rare
group_1647		Sir2 silent information regulator family NAD-dependent deacetylase	1	0	0	1	Core: Sheep Inter: Rare:	Core	Lineage specific core
group_1633		Zinc finger protein	1	0	0	1	Core: Sheep Inter: Rare:	Core	Lineage specific core
group_1477		hypothetical protein	1	0	0	1	Core: Sheep Inter: Rare:	Core	Lineage specific core
group_1374		Hypothetical phage protein;hypothetical protein	1	0	0	1	Core: Sheep Inter: Rare:	Core	Lineage specific core
group_1279		Phage protein	1	0	0	1	Core: Sheep Inter: Rare:	Core	Lineage specific core
group_1278		Phage replication protein;Replication protein	1	0	0	1	Core: Sheep Inter: Rare:	Core	Lineage specific core
group_1186		hypothetical protein	1	0	0	1	Core: Sheep Inter: Rare:	Core	Lineage specific core
group_1097		cell filamentation protein Fic	1	0	0	1	Core: Sheep Inter: Rare:	Core	Lineage specific core
group_1044		hypothetical protein	0	1	1	2	Core: Inter: Cow Rare: Sheep	Varied	Intermediate and rare
group_1042		hypothetical protein;DUF772 domain-containing protein;Degenerate transposase	1	0	0	1	Core: Sheep Inter: Rare:	Core	Lineage specific core
group_1033		HAMP domain-containing histidine kinase	1	0	0	1	Core: Sheep Inter: Rare:	Core	Lineage specific core
group_1004		Transposase	1	0	0	1	Core: Sheep Inter: Rare:	Core	Lineage specific core
group_904		putative bacteriocin export ABC transporter;Methionine ABC transporter ATP-binding protein	1	0	0	1	Core: Sheep Inter: Rare:	Core	Lineage specific core
group_859		hypothetical protein	0	2	0	2	Core: Inter: Cow+Sheep Rare:	Intermediate	Collection intermediate
group_856		Degenerate transposase	1	0	0	1	Core: Sheep Inter: Rare:	Core	Lineage specific core
group_834		FRG domain-containing protein	0	1	1	2	Core: Inter: Sheep Rare: Cow	Varied	Intermediate and rare
group_833		site-specific integrase	1	0	0	1	Core: Sheep Inter: Rare:	Core	Lineage specific core
group_659		HTH cro/C1-type domain-containing protein	1	0	0	1	Core: Sheep Inter: Rare:	Core	Lineage specific core
group_609		hypothetical protein	0	1	0	1	Core: Inter: Sheep Rare:	Intermediate	Lineage specific intermediate
group_579		MarR family transcriptional regulator;HTH hxlR-type domain-containing protein	1	0	0	1	Core: Sheep Inter: Rare:	Core	Lineage specific core
group_558		site-specific integrase	1	0	0	1	Core: Sheep Inter: Rare:	Core	Lineage specific core
group_214		site-specific DNA-methyltransferase	0	1	1	2	Core: Inter: Sheep Rare: Cow	Varied	Intermediate and rare
group_95		DEAD/DEAH box helicase	0	1	1	2	Core: Inter: Sheep Rare: Cow	Varied	Intermediate and rare
group_2976		hypothetical protein	0	1	1	2	Core: Inter: Cow Rare: Sheep	Varied	Intermediate and rare
group_2922		hypothetical protein	0	1	1	2	Core: Inter: Sheep Rare: Cow	Varied	Intermediate and rare
group_2563		ketosteroid isomerase	0	1	1	2	Core: Inter: Sheep Rare: Cow	Varied	Intermediate and rare
group_2212		IS982 family transposase	0	1	1	2	Core: Inter: Sheep Rare: Cow	Varied	Intermediate and rare
group_2147		thioredoxin	0	1	1	2	Core: Inter: Sheep Rare: Cow	Varied	Intermediate and rare
group_1913	;tnp-IS3	IS3 family transposase;hypothetical protein	0	1	1	2	Core: Inter: Cow Rare: Sheep	Varied	Intermediate and rare
group_1793		hypothetical protein;Cell wall-associated polypeptide CWBP200;RHS repeat-associated core domain-containing protein	0	2	0	2	Core: Inter: Cow+Sheep Rare:	Intermediate	Collection intermediate
group_1601		transposase;Transposase IS4 family	0	1	1	2	Core: Inter: Sheep Rare: Cow	Varied	Intermediate and rare
group_1317		Transcriptional regulator	0	1	1	2	Core: Inter: Cow Rare: Sheep	Varied	Intermediate and rare
group_1148		hypothetical protein	0	1	0	1	Core: Inter: Cow Rare:	Intermediate	Lineage specific intermediate
group_821		Putative transposase	0	1	1	2	Core: Inter: Sheep Rare: Cow	Varied	Intermediate and rare
group_764		cytoplasmic protein;hypothetical protein	0	1	1	2	Core: Inter: Sheep Rare: Cow	Varied	Intermediate and rare
group_666		transcriptional regulator	0	1	1	2	Core: Inter: Sheep Rare: Cow	Varied	Intermediate and rare
group_509		argininosuccinate lyase;hypothetical protein	0	1	0	1	Core: Inter: Cow Rare:	Intermediate	Lineage specific intermediate
group_456		hypothetical protein	0	1	1	2	Core: Inter: Sheep Rare: Cow	Varied	Intermediate and rare
group_222		IS982 family transposase;hypothetical protein	0	1	1	2	Core: Inter: Sheep Rare: Cow	Varied	Intermediate and rare
group_3368		hypothetical protein	0	1	0	1	Core: Inter: Sheep Rare:	Intermediate	Lineage specific intermediate
group_2813		XRE family transcriptional regulator	0	1	1	2	Core: Inter: Sheep Rare: Cow	Varied	Intermediate and rare
group_2789		Helix-turn-helix domain-containing protein	0	1	0	1	Core: Inter: Sheep Rare:	Intermediate	Lineage specific intermediate
group_2781		hypothetical protein	0	2	0	2	Core: Inter: Cow+Sheep Rare:	Intermediate	Collection intermediate
group_2574		DDE-3 domain-containing protein	0	1	0	1	Core: Inter: Sheep Rare:	Intermediate	Lineage specific intermediate
group_2227		hypothetical protein	0	1	0	1	Core: Inter: Sheep Rare:	Intermediate	Lineage specific intermediate
group_1768		hypothetical protein	0	1	1	2	Core: Inter: Sheep Rare: Cow	Varied	Intermediate and rare
group_1766		site-specific integrase	0	1	1	2	Core: Inter: Sheep Rare: Cow	Varied	Intermediate and rare
group_1753		Plasmid replication protein;DUF3173 domain-containing protein	0	1	1	2	Core: Inter: Sheep Rare: Cow	Varied	Intermediate and rare
group_1731		YSIRK-type signal peptide-containing protein;hypothetical protein	0	1	0	1	Core: Inter: Sheep Rare:	Intermediate	Lineage specific intermediate
group_1721		Replication initiation factor;replication initiation factor domain-containing protein	0	1	1	2	Core: Inter: Sheep Rare: Cow	Varied	Intermediate and rare
group_1607		RDD family protein;hypothetical protein	0	1	1	2	Core: Inter: Sheep Rare: Cow	Varied	Intermediate and rare
group_1565		hypothetical protein	0	2	0	2	Core: Inter: Cow+Sheep Rare:	Intermediate	Collection intermediate
group_1447		nucleotidyl transferase AbiEii/AbiGii toxin family protein;hypothetical protein;Nucleotidyl transferase AbiEii/AbiGii toxin family protein;abortive phage infection protein	0	1	0	1	Core: Inter: Cow Rare:	Intermediate	Lineage specific intermediate
group_1319		hypothetical protein	0	1	0	1	Core: Inter: Sheep Rare:	Intermediate	Lineage specific intermediate
group_1191		IS30 family transposase	0	1	0	1	Core: Inter: Sheep Rare:	Intermediate	Lineage specific intermediate
group_1107		TipC family immunity protein	0	1	1	2	Core: Inter: Sheep Rare: Cow	Varied	Intermediate and rare
group_3370		hypothetical protein	0	1	0	1	Core: Inter: Cow Rare:	Intermediate	Lineage specific intermediate
group_3195		hypothetical protein	0	1	1	2	Core: Inter: Sheep Rare: Cow	Varied	Intermediate and rare
group_3042		Type VII secretion protein	0	1	0	1	Core: Inter: Cow Rare:	Intermediate	Lineage specific intermediate
group_2912	tnpA	IS200/IS605 family transposase	0	1	0	1	Core: Inter: Sheep Rare:	Intermediate	Lineage specific intermediate
group_2899		hypothetical protein	0	1	0	1	Core: Inter: Cow Rare:	Intermediate	Lineage specific intermediate
esxA	esxA	WXG100 family type VII secretion target	0	1	0	1	Core: Inter: Cow Rare:	Intermediate	Lineage specific intermediate
group_2842		hypothetical protein	0	1	1	2	Core: Inter: Sheep Rare: Cow	Varied	Intermediate and rare
group_2768		hypothetical protein	0	2	0	2	Core: Inter: Cow+Sheep Rare:	Intermediate	Collection intermediate
group_2541		Arsenate reductase	0	1	1	2	Core: Inter: Sheep Rare: Cow	Varied	Intermediate and rare
group_2507		Single-stranded DNA-binding protein	0	1	1	2	Core: Inter: Sheep Rare: Cow	Varied	Intermediate and rare
group_2352		hypothetical protein	0	1	1	2	Core: Inter: Sheep Rare: Cow	Varied	Intermediate and rare
group_2211		shikimate kinase	0	1	0	1	Core: Inter: Cow Rare:	Intermediate	Lineage specific intermediate
group_2122		CPBP family intramembrane metalloprotease	0	1	1	2	Core: Inter: Sheep Rare: Cow	Varied	Intermediate and rare
group_2081		Peptidylprolyl isomerase	0	1	1	2	Core: Inter: Sheep Rare: Cow	Varied	Intermediate and rare
group_2074		Methyltransferase	0	1	1	2	Core: Inter: Sheep Rare: Cow	Varied	Intermediate and rare
group_1803		hypothetical protein;transposase;Transposase	0	1	0	1	Core: Inter: Cow Rare:	Intermediate	Lineage specific intermediate
group_1774		ParA family protein	0	1	1	2	Core: Inter: Sheep Rare: Cow	Varied	Intermediate and rare
group_1704		hypothetical protein	0	1	1	2	Core: Inter: Sheep Rare: Cow	Varied	Intermediate and rare
group_1616		hypothetical protein;Mbeg1-like	0	1	0	1	Core: Inter: Cow Rare:	Intermediate	Lineage specific intermediate
group_1534		hypothetical protein	0	1	1	2	Core: Inter: Sheep Rare: Cow	Varied	Intermediate and rare
group_1516		Cna B-type domain-containing protein;GRAM-POS-ANCHORING domain-containing protein;hypothetical protein;Collagen adhesin	0	1	0	1	Core: Inter: Cow Rare:	Intermediate	Lineage specific intermediate
group_1414		Type VII secretion protein	0	1	0	1	Core: Inter: Cow Rare:	Intermediate	Lineage specific intermediate
essC	;essC	hypothetical protein;type VII secretion protein EssC	0	1	0	1	Core: Inter: Cow Rare:	Intermediate	Lineage specific intermediate
group_1298		IS30 family transposase	0	1	0	1	Core: Inter: Sheep Rare:	Intermediate	Lineage specific intermediate
group_1286		hypothetical protein;DEAD/DEAH box helicase;Superfamily II DNA/RNA helicase;Helicase ATP-binding domain-containing protein	0	1	0	1	Core: Inter: Cow Rare:	Intermediate	Lineage specific intermediate
group_1157		replication initiator protein A	0	1	1	2	Core: Inter: Sheep Rare: Cow	Varied	Intermediate and rare
group_1147		secretion protein;WXG100 protein secretion system (Wss) protein EssA;ESAT-6 secretion machinery protein EssA	0	1	0	1	Core: Inter: Cow Rare:	Intermediate	Lineage specific intermediate
group_1072		Shikimate kinase	0	2	0	2	Core: Inter: Cow+Sheep Rare:	Intermediate	Collection intermediate
essB	essB	type VII secretion protein EssB	0	1	0	1	Core: Inter: Cow Rare:	Intermediate	Lineage specific intermediate
group_726		Integrase catalytic domain-containing protein;IS3 family transposase	0	1	1	2	Core: Inter: Sheep Rare: Cow	Varied	Intermediate and rare
group_715		type IV secretory system conjugative DNA transfer family protein;Type IV secretory system conjugative DNA transfer family protein	0	1	1	2	Core: Inter: Sheep Rare: Cow	Varied	Intermediate and rare
group_636		DnaJ domain-containing protein;J domain-containing protein	0	1	1	2	Core: Inter: Sheep Rare: Cow	Varied	Intermediate and rare
group_576		hypothetical protein	0	1	1	2	Core: Inter: Sheep Rare: Cow	Varied	Intermediate and rare
group_566		ISLre2 family transposase	0	1	1	2	Core: Inter: Sheep Rare: Cow	Varied	Intermediate and rare
group_562		hypothetical protein	0	1	1	2	Core: Inter: Sheep Rare: Cow	Varied	Intermediate and rare
group_470		DUF3991 domain-containing protein	0	1	1	2	Core: Inter: Sheep Rare: Cow	Varied	Intermediate and rare
group_318		SAG1250 family conjugative relaxase	0	1	1	2	Core: Inter: Sheep Rare: Cow	Varied	Intermediate and rare
group_3228		hypothetical protein	0	1	0	1	Core: Inter: Sheep Rare:	Intermediate	Lineage specific intermediate
group_3166		hypothetical protein	0	1	0	1	Core: Inter: Sheep Rare:	Intermediate	Lineage specific intermediate
group_3102		transposase	0	1	0	1	Core: Inter: Sheep Rare:	Intermediate	Lineage specific intermediate
group_2991		hypothetical protein	0	1	0	1	Core: Inter: Sheep Rare:	Intermediate	Lineage specific intermediate
group_2859		DUF5962 domain-containing protein	0	1	0	1	Core: Inter: Sheep Rare:	Intermediate	Lineage specific intermediate
group_2858		hypothetical protein	0	1	0	1	Core: Inter: Sheep Rare:	Intermediate	Lineage specific intermediate
group_2790		hypothetical protein	0	1	0	1	Core: Inter: Sheep Rare:	Intermediate	Lineage specific intermediate
group_2719	tnpB	IS66 family insertion sequence element accessory protein TnpB	0	2	0	2	Core: Inter: Cow+Sheep Rare:	Intermediate	Collection intermediate
group_2703		ArsC family transcriptional regulator	0	1	0	1	Core: Inter: Cow Rare:	Intermediate	Lineage specific intermediate
group_2698		PrgI family protein	0	1	0	1	Core: Inter: Sheep Rare:	Intermediate	Lineage specific intermediate
group_2686		hypothetical protein	0	1	0	1	Core: Inter: Sheep Rare:	Intermediate	Lineage specific intermediate
group_2682		hypothetical protein	0	1	1	2	Core: Inter: Cow Rare: Sheep	Varied	Intermediate and rare
group_2637		MobC family plasmid mobilization relaxosome protein	0	1	0	1	Core: Inter: Sheep Rare:	Intermediate	Lineage specific intermediate
group_2575		hypothetical protein	0	1	0	1	Core: Inter: Sheep Rare:	Intermediate	Lineage specific intermediate
group_2349		hypothetical protein;LPXTG cell wall anchor domain-containing protein	0	1	0	1	Core: Inter: Sheep Rare:	Intermediate	Lineage specific intermediate
group_2204		ECF transporter S component	0	1	0	1	Core: Inter: Cow Rare:	Intermediate	Lineage specific intermediate
group_2198		hypothetical protein	0	1	0	1	Core: Inter: Sheep Rare:	Intermediate	Lineage specific intermediate
group_2177		hypothetical protein	0	1	0	1	Core: Inter: Cow Rare:	Intermediate	Lineage specific intermediate
group_2131		hypothetical protein	0	1	1	2	Core: Inter: Cow Rare: Sheep	Varied	Intermediate and rare
group_2107		Transposase DDE domain protein	0	1	0	1	Core: Inter: Sheep Rare:	Intermediate	Lineage specific intermediate
group_2051		hypothetical protein	0	1	0	1	Core: Inter: Sheep Rare:	Intermediate	Lineage specific intermediate
group_2024		VTC domain-containing protein	0	1	0	1	Core: Inter: Cow Rare:	Intermediate	Lineage specific intermediate
tnpIS200	tnp-IS200	iS605	0	1	0	1	Core: Inter: Cow Rare:	Intermediate	Lineage specific intermediate
group_1861		transposase;IS66 family transposase;Transposase;transposase domain-containing protein	0	2	0	2	Core: Inter: Cow+Sheep Rare:	Intermediate	Collection intermediate
group_1799		DNA-binding protein	0	1	1	2	Core: Inter: Sheep Rare: Cow	Varied	Intermediate and rare
group_1783		RHS repeat-associated core domain-containing protein;hypothetical protein;Colicin-E5 domain-containing protein	0	1	1	2	Core: Inter: Cow Rare: Sheep	Varied	Intermediate and rare
group_1760		DNA-binding protein	0	1	1	2	Core: Inter: Cow Rare: Sheep	Varied	Intermediate and rare
group_1737		XRE family transcriptional regulator;hypothetical protein	0	1	1	2	Core: Inter: Cow Rare: Sheep	Varied	Intermediate and rare
group_1715		hypothetical protein;Cell wall-associated polypeptide CWBP200;RHS repeat-associated core domain-containing protein	0	1	1	2	Core: Inter: Cow Rare: Sheep	Varied	Intermediate and rare
group_1674		Conjugal transfer protein TrbL	0	1	0	1	Core: Inter: Sheep Rare:	Intermediate	Lineage specific intermediate
group_1668		hypothetical protein;Integrase;site-specific integrase;Phage integrase family protein;Site-specific integrase;Tyr recombinase domain-containing protein;Site-specific recombinase phage integrase family	0	1	1	2	Core: Inter: Cow Rare: Sheep	Varied	Intermediate and rare
group_1658		YSIRK-type signal peptide-containing protein	0	1	0	1	Core: Inter: Sheep Rare:	Intermediate	Lineage specific intermediate
group_1618		Carbohydrate ABC transporter permease	0	1	0	1	Core: Inter: Cow Rare:	Intermediate	Lineage specific intermediate
group_1555		AraC family transcriptional regulator	0	1	0	1	Core: Inter: Cow Rare:	Intermediate	Lineage specific intermediate
[truncated: 2,179 more rows]
