# Supplementary material for: Streptococcus ruminantium-associated sheep mastitis outbreak detected in Italy is distinct from bovine isolates
Source: Vet Res. 2023 Dec 12;54:118. doi: 10.1186/s13567-023-01248-9 (PMC10717183; doi:10.1186/s13567-023-01248-9)
Supplement: Supplementary file 13 — Additional file 13: Summary of the putative virulence factors identified in two previous analyses from Streptococcus suis. [file 13567_2023_1248_MOESM13_ESM.xlsx]

## Sheet: Legend
Sheet	Description
Additional file 13	Summary of the putative virulence factors identified in two previous analyses from Streptococcus suis
Column	Description
Study	Study where the gene was identified
Gene	Name of the gene
Function	Function of the gene
Protein_ID	The NCBI genbank protein ID
WP_ID	An alternative genbank ID

## Sheet: Additional file 13
Study	Gene	Function	Protein_ID	WP_ID
Roodsant 2021	cps2E	CPS biosynthesis	AAD24451.1	NA
Roodsant 2021	Cps2F	CPS biosynthesis	AAD24452.1	NA
Roodsant 2021	ArcD	Membrane-associated arginine-ornithine antiporter, intracellular survival in acidic environment	AAY78938.3	NA
Roodsant 2021	SsPep/SSPepO	Metallo-endopeptidase (extracellular protein) binding fibronectin	ABP89124.1	NA
Roodsant 2021	SSu0186 (Fhbp)	Factor H binding protein	ABP89164.1	NA
Roodsant 2021	HP0272 (Fhb)	Cell wall anchored protein, function unknown	ABP89240.1	NA
Roodsant 2021	htpsA	Histidine triad proteins (regulator)	CAR44738.1	NA
Roodsant 2021	stp1	Serine/threonine protein phosphatase	ABP89394.1	NA
Roodsant 2021	stk	Serine/threonine protein kinase	ABP89395.1	NA
Roodsant 2021	AgaR2	Regulator of the GalN/GalNAc catabolism pathway	ABP89413.1	NA
Roodsant 2021	cps2B	CPS biosynthesis	ABP89531.1	NA
Roodsant 2021	cps2E	CPS biosynthesis	ABP89534.1	NA
Roodsant 2021	cps2G	CPS biosynthesis	ABP89536.1	NA
Roodsant 2021	cps2J	CPS biosynthesis	ABP89539.1	NA
Roodsant 2021	cps2L	CPS biosynthesis	ABP89541.1	NA
Roodsant 2021	SP1	PPIase molecule, interacts with peptidoglycan recognition protein (PGLYRP-1)	ABP89908.1	NA
Roodsant 2021	VirD4 (trag)	Key component in putative type-IV-like secretion system	ABP89939.1	NA
Roodsant 2021	Ssads	Converts AMP to adenosine (cell wall-anchored protein)	ABP89966.1	NA
Roodsant 2021	HP1083	Putative ATP-binding casette transporter. Binds human fibrinogen.	ABP90049.1	NA
Roodsant 2021	ciaR	Two-component system signal transduction system	ABP90061.1	NA
Roodsant 2021	ciaH	Two-component system signal transduction system	ABP90060.1	NA
Roodsant 2021	prsA	Chaperone protein (regulation)	ABP90204.1	NA
Roodsant 2021	Ssa	Adhesin: fibronectin-binding protein (surface anchored)	ABP90277.1	NA
Roodsant 2021	abpb/AdpS	Surface-associated arginine peptidase	ABP90353.1	NA
Roodsant 2021	mnmE	tRNA modification GTPase (translational regulator)	ABP90420.1	NA
Roodsant 2021	HP1538	Putative nucleotidase. Binds human fibrinogen (cell wall protein)	ABP90504.1	NA
Roodsant 2021	HtpsC	Putative zinc binding protein. Putative contribution to complement deposition inhibition. Binds fibronectin and laminin (surface-exposed protein)	ABP90543.1	NA
Roodsant 2021	lhk	Two-component system signal transduction system	ABP90626.1	NA
Roodsant 2021	lrr	Two-component system signal transduction system	ABP90627.1	NA
Roodsant 2021	CovR	Orphan response regulator	ABP90698.1	NA
Roodsant 2021	SsTGase (IgdE)	Secreted transglutaminase	ABP90781.1	NA
Roodsant 2021	lytR (cps2A)	Transcriptional Regulator	ABP90824.1	NA
Roodsant 2021	1910HK	Two-component system signal transduction system	ABP90877.1	NA
Roodsant 2021	1910HR	Two-component system signal transduction system	ABP90876.1	NA
Roodsant 2021	ssnA (DNAse)	Secreted Dnase, NET degradation	ABP90934.1	NA
Roodsant 2021	Rgg (TR)	Trancriptional regulator	ABP90963.1	NA
Roodsant 2021	RelA	Central mediator of stress response	ABP91060.1	NA
Roodsant 2021	RelQ	Central mediator of stress response	ABP90026.1	NA
Roodsant 2021	SntA	Putative heme-binding protein (cell wall-anchored)	ABP91061.1	NA
Roodsant 2021	GidA	tRNA modification enzyme (translational regulator)	ABP91129.1	NA
Roodsant 2021	GdpP	Degradation of host c-di-AMP	ABP93318.1	NA
Roodsant 2021	Cps9E	CPS biosynthesis	AAF18948.1	NA
Roodsant 2021	GAPDH	Surface associated protein binding to plasmin	AFQ99656.1	NA
Roodsant 2021	GntR (SC070731)	Transcriptional regulator	AGG64002.1	NA
Roodsant 2021	rfeA	Pore-forming toxin	AKG39612.1	NA
Roodsant 2021	adhE	acetaldehyde-CoA/alcohol dehydrogenase (binds to Hsp60)	AKG39693.1	NA
Roodsant 2021	Tran	transcriptional Regulator	AKG39844.1	NA
Roodsant 2021	ClpX	caseinolytic protease subunit	AKG40165.1	NA
Roodsant 2021	Hhly3	Hemolysin	AKG40249.1	NA
Roodsant 2021	pepT	Peptidase	AKG40425.1	NA
Roodsant 2021	ClpP	caseinolytic protease subunit	AKG40801.1	NA
Roodsant 2021	yzpA	YSIRK-G/S related zinc-binding protein A	AKG40905.1	NA
Roodsant 2021	gh92	Mannosidase	AKG41132.1	NA
Roodsant 2021	PnuC	Nicotinamide mononucleotide transporter (membrane protein (not a surface protein)), oxidative stress	AKG41181.1	NA
Roodsant 2021	SspB	Surface associated subtilisin-like protease B	AKG41190	NA
Roodsant 2021	cbp40	Collagen binding protein	AKG41298.1	NA
Roodsant 2021	DnaK	Chaperone protein/Surface associated adhesing protein	ARL69286.1	NA
Roodsant 2021	CodY	Transcriptional regulator	ARL69324.1	NA
Roodsant 2021	Pep F	oligoendopeptidase F	ARL70086.1	NA
Roodsant 2021	HAM1	fused deoxyribonucleotide triphosphate pyrophosphatase/unknown domain-containing protein	ARL70502.1	NA
Roodsant 2021	HP1717	Cell surface associated, inducer of pro-inflammatory activity	ARL70513.1	NA
Roodsant 2021	AtlAss	Autolysin	ATZ02642.1	NA
Roodsant 2021	Rex	Transcriptional regulator	AUW21934.1	NA
Roodsant 2021	SssP1	Forms fimbria-like structures that extend outward from the bacterial surface	AWD32147.1	NA
Roodsant 2021	Fhbp	Factor H binding protein	CAR44487.1	NA
Roodsant 2021	HrcA	Chaperone protein (regulation)	CAR44681.1	NA
Roodsant 2021	GrpE	Chaperone protein (regulation)	CAR44684.1	NA
Roodsant 2021	DnaJ	Chaperone protein/Surface associated adhesing protein	CAR44688.1	NA
Roodsant 2021	IdeS/Mac-1	Secreted porcine IgM cleaving enzyme	CAR45112.1	NA
Roodsant 2021	GntR (P1/7)	Transcriptional regulator	CAR45142.1	NA
Roodsant 2021	cps2F	CPS biosynthesis	CAR45153.1	NA
Roodsant 2021	VraSR	Two-component system signal transduction system	CAZ51151.1	NA
Roodsant 2021	NisK	Two-component system	CAZ51588.1	NA
Roodsant 2021	NisR	Two-component system	CAZ51589.1	NA
Roodsant 2021	MsmK	ATPase of ABC transporters.	CAZ52500.1	NA
Roodsant 2021	atl	autolysin	EEF64442.1	NA
Roodsant 2021	dppIV	dipeptidyl peptidase IV binding of fibronectin	EEF64967.1	NA
Roodsant 2021	otc	catalyzes ornithine and carbamoyl phosphate in citrulline	WP_000195397.1	NA
Roodsant 2021	ArgR	Transriptional regulator of arcABC operon	WP_002941715.1	NA
Roodsant 2021	AI-2	Quorum sensing (LuxS based)	WP_004194159.1	NA
Roodsant 2021	PGK	phosphoglycerate kinase	WP_011921748.1	NA
Roodsant 2021	BgaC	Surface-anchored beta-galactosidase	WP_011922008.1	NA
Roodsant 2021	DivIVA	cell division initiation protein	WP_011922043.1	NA
Roodsant 2021	HP0197 (Fhbp)	Glycosaminoglycan binding protein	WP_011922585.1	NA
Roodsant 2021	PGM	phosphoglycerate mutase	WP_012027561.1	NA
Roodsant 2021	Sbp1	Putative ancillary pilus subunit. Contributes to adherence.	WP_012027976.1	NA
Roodsant 2021	GroEL	Chaperonin	WP_012774912.1	NA
Roodsant 2021	EF-Tu	Elongation factor Tu	WP_012775011.1	NA
Roodsant 2021	ABC	Amino acid ABC transporter permease	WP_012775143.1	NA
Roodsant 2021	PDH	pyruvate dehydrogenase E1 component, alpha subunit	WP_012775325.1	NA
Roodsant 2021	OppA	Surface associated oligopeptide binding protein	WP_012775331.1	NA
Roodsant 2021	SadP	Adhesin: recognizes galabiose present at the terminal epitope of Gb3/CD77 receptor (cell-wall associated)	WP_012775427.1	NA
Roodsant 2021	endoSS	N-Glycan degradation	WP_014636140.1	NA
Roodsant 2021	IMPDH	Inosine 5′-monophosphate dehydrogenase	WP_023371888.1	NA
Roodsant 2021	FBA	fructose-bisphosphate aldolase	WP_029185467.1	NA
Roodsant 2021	PK	pyruvate kinase	WP_029186723.1	NA
Roodsant 2021	LDH	Lactate dehydrogenase	WP_029999076.1	NA
Roodsant 2021	KAR	3-ketoacyl-ACP reductase	WP_032511883.1	NA
Roodsant 2021	EF-G	translation elongation factor G	ZP_03625772.1	NA
Estrada 2021	revS	revS (response regulator)	AAM78179.1	NA
Estrada 2021	rgg	Predicted transcriptional regulator	ABP90963.1	WP_012027880.1
Estrada 2021	traG	traG	ABS32277.1	WP_011922464.1
Estrada 2021	hylA	hyaluronidase	ADF49630.1	WP_012027174.1
Estrada 2021	ofs	serum opacity factor	ADV70693.1	WP_014636488.1
Estrada 2021	epf	extracellular protein factor	AER43505.1	WP_011921767.1
Estrada 2021	SMU61-homologue	putative DNA-binding protein	AFQ99568.1	WP_012774888.1
Estrada 2021	treR	transcriptional regulator	AFQ99722.1	WP_012774930.1
Estrada 2021	GBSSAG0907-homologue	putative lipoprotein	AFR00836.1	WP_014917290.1
Estrada 2021	nadR	transcriptional regulator	AFR01208.1	WP_012028524.1
Estrada 2021	purD	phosphoribosylamine-glycine ligase	CAR44139.1	WP_011921653.1
Estrada 2021	adcR	MarR-family regulatory protein	CAR44325.1	WP_012774904.1
Estrada 2021	plr-gapA	glyceraldehyde-3-phosphate dehydrogenase	CAR44407.1	WP_012774914.1
Estrada 2021	glnA	glutamine synthetase	CAR44412.1	WP_011921751.1
Estrada 2021	pepXP	Xaa-Pro dipeptidyl-peptidase	CAR44490.1	WP_011921783.1
Estrada 2021	gdh	glutamate dehydrogenase	CAR44587.1	WP_011921833.1
Estrada 2021	adhesinP	streptococcal adhesin P	CAR44630.1	WP_012775427.1
Estrada 2021	fur	ferric uptake regulator	CAR44701.1	WP_012774959.1
Estrada 2021	lmb	laminin binding protein	CAR44735.1	WP_012774966.1
Estrada 2021	htpS	streptococcal histidine triad-family protein	CAR44738.1	WP_011922633.1
Estrada 2021	luxS	S-ribosylhomocysteinase lyase	CAR44879.1	WP_004194159.1
Estrada 2021	srtF-sipF	putative signal peptidase I 2	CAR44967.1	WP_012774995.1
Estrada 2021	srtF-sfp1	putative major pilin subunit	CAR44971.1	WP_011922030.1
Estrada 2021	srtF	putative class C sortase	CAR44973.1	WP_012774996.1
Estrada 2021	orf207	putative peptidase	CAR45033.1	WP_011922056.1
Estrada 2021	neuB	putative N-acetylneuraminic acid synthase	CAR45188.1	WP_002936321.1
Estrada 2021	arcA	arginine deiminase	CAR45282.1	WP_012775029.1
Estrada 2021	dltA	d-alanine-d-alanyl carrier ligase	CAR45315.1	WP_012775035.1
Estrada 2021	permease	putative amino acid permease	CAR45382.1	WP_011922209.1
Estrada 2021	mrp	muramidase-released protein precursor (136 kDa surface protein)	CAR45511.1	WP_012775059.1
Estrada 2021	lspA	prolipoprotein signal peptidase II	CAR45562.1	WP_012775073.1
Estrada 2021	sspA	surface-associated subtilisin-like protease	CAR45614.1	WP_012775434.1
Estrada 2021	guaA	glutamine-hydrolyzing GMP synthase	CAR45737.1	WP_002934999.1
Estrada 2021	glnH	ABC transporter glutamine-binding protein	CAR45878.1	WP_012775143.1
Estrada 2021	srtA	sortase A	CAR45948.1	WP_012028210.1
Estrada 2021	lpp	putative lipoprotein	CAR45967.1	WP_012028212.1
Estrada 2021	cdd	cytidine deaminase	CAR45970.1	WP_012775156.1
Estrada 2021	ciaH	histidine kinase receptor	CAR45988.1	WP_012027074.1
Estrada 2021	ciaR	response regulator protei	CAR45990.1	WP_002935292.1
Estrada 2021	phospholipaseC	putative cardiolipin synthetase	CAR46395.1	WP_012027257.1
Estrada 2021	vicR-covR	response regulator protein	CAR46488.1	WP_004298854.1
Estrada 2021	sao	putative surface-anchored protein	CAR46506.1	WP_012775220.1
Estrada 2021	ccpA	catabolite control protein A	CAR46508.1	WP_004298830.1
Estrada 2021	sly	suilysin	CAR46566.1	WP_012027344.1
Estrada 2021	feoB	ferrous iron transport protein B	CAR46575.1	WP_012027350.1
Estrada 2021	fbpS	fibronectin/fibrinogen-binding protein	CAR46726.1	WP_012027427.1
Estrada 2021	eno	enolase	CAR46746.1	WP_002935704.1
Estrada 2021	sodA	manganese-dependent superoxide dismutase	CAR46818.1	WP_012028394.1
Estrada 2021	gtfA	sucrose phosphorylase	CAR46849.1	WP_012027490.1
Estrada 2021	lgt	prolipoprotein diacylglyceryl transferase	CAR46950.1	NA
Estrada 2021	pgdA	peptidoglycan GlcNAc deacetylase	CAR47008.1	WP_012775287.1
Estrada 2021	gpmA	phosphoglycerate mutase	CAR47014.1	WP_002936226.1
Estrada 2021	dpr	peroxide resistance protein	CAR47134.1	WP_012027605.1
Estrada 2021	gnd	NADP-dependent phosphogluconate dehydrogenase	CAR47228.1	WP_012028448.1
Estrada 2021	manN	PTS mannose/fructose/sorbose transporter family subunit IID	CAR47283.1	WP_009910689.1
Estrada 2021	virA	type I restriction-modification system S protein	CAR47287.1	WP_012027693.1
Estrada 2021	scrB	sucrose-6-phosphate hydrolase	CAR47316.1	WP_012775322.1
Estrada 2021	scrR	putative sucrose operon repressor	CAR47317.1	WP_012027724.1
Estrada 2021	endoD	endo-beta-N-acetylglucosaminidase	CAR47410.1	WP_012775451.1
Estrada 2021	purA	adenylosuccinate synthetase	CAR47452.1	WP_012775353.1
Estrada 2021	amylopullulanase	bifunctional amylopullulanase	CAR47543.1	WP_012775381.1
Estrada 2021	troA	extracellular metal cation-binding protein	CAR47563.1	WP_012775387.1
Estrada 2021	guaB	inosine-5'-monophosphate dehydrogenase	CAR47650.1	WP_012028051.1
Estrada 2021	salR	response regulator protein	CAZ51628.1	WP_011922444.1
Estrada 2021	salK	sensor histidine kinase	CAZ51629.1	WP_012028145.1
Estrada 2021	srtG	sortase family protein	EEF64574.1	WP_002936782.1
Estrada 2021	srtG-sgp1	putative pilin major subunit	EEF64575.1	WP_002936785.1
Estrada 2021	srtG-sgp2	putative pilin minor subunit	EEF64576.1	WP_002936790.1
Estrada 2021	srtF-sfp2	putative ancillary pilin subunit (pseudogene)	WP_011922029.1	WP_011922029.1
Roodsant 2021	MRP1	Muramidase released protein (non conserved region), binds fibrinogen and fibrinogen binding protein (cell wall-anchored)	CAA45781.1	NA
Estrada 2021	zmpC	putative IgA-specific zinc metalloproteinase	CAR45866.1	WP_012775141.1
Estrada 2021	ssnA	secreted nuclease A (DNA nuclease)	CAR47454.1	WP_012775354.1
